# Supplementary material for: Grid partitioning image analysis of highly aggregative bacterium Acinetobacter sp. Tol 5
Source: Front Microbiol. 2025 Sep 10;16:1637462. doi: 10.3389/fmicb.2025.1637462 (PMC12459662; doi:10.3389/fmicb.2025.1637462)
Supplement: Supplementary file 2 [file Data_Sheet_2.XLSX]

## Sheet: Template 
表1
X	Y	EGFP [input here]	X pixel [imput here]	Y pixel [imput here]	X µm	Y µm	COUNTIF	X µm	Y -32 µm	COUNTIF	X µm	Y -64 µm	COUNTIF	X µm	Y -96 µm	COUNTIF	X -32 µm	Y µm	COUNTIF	X -32 µm	Y -32 µm	COUNTIF	X -32 µm	Y -64 µm	COUNTIF	X -32 µm	Y -96 µm	COUNTIF	X -64µm	Y µm	COUNTIF	X -64 µm	Y -32 µm	COUNTIF	X -64 µm	Y -64 µm	COUNTIF	X -64 µm	Y -96 µm	COUNTIF	X -96 µm	Y µm	COUNTIF	X -96 µm	Y -32 µm	COUNTIF	X -96 µm	Y -64 µm	COUNTIF
0-2	0-2				0	0	0	0	-32	0	0	-64	0	0	-96	0	-32	0	0	-32	-32	0	-32	-64	0	-32	-96	0	-64	0	0	-64	-32	0	-64	-64	0	-64	-96	0	-96	0	0	-96	-32	0	-96	-64	0
0-2	2018-02-04				0	0	0	0	-32	0	0	-64	0	0	-96	0	-32	0	0	-32	-32	0	-32	-64	0	-32	-96	0	-64	0	0	-64	-32	0	-64	-64	0	-64	-96	0	-96	0	0	-96	-32	0	-96	-64	0
0-2	2018-04-06				0	0	0	0	-32	0	0	-64	0	0	-96	0	-32	0	0	-32	-32	0	-32	-64	0	-32	-96	0	-64	0	0	-64	-32	0	-64	-64	0	-64	-96	0	-96	0	0	-96	-32	0	-96	-64	0
0-2	2018-06-08				0	0	0	0	-32	0	0	-64	0	0	-96	0	-32	0	0	-32	-32	0	-32	-64	0	-32	-96	0	-64	0	0	-64	-32	0	-64	-64	0	-64	-96	0	-96	0	0	-96	-32	0	-96	-64	0
0-2	2018-08-10				0	0	0	0	-32	0	0	-64	0	0	-96	0	-32	0	0	-32	-32	0	-32	-64	0	-32	-96	0	-64	0	0	-64	-32	0	-64	-64	0	-64	-96	0	-96	0	0	-96	-32	0	-96	-64	0
0-2	2018-10-12				0	0	0	0	-32	0	0	-64	0	0	-96	0	-32	0	0	-32	-32	0	-32	-64	0	-32	-96	0	-64	0	0	-64	-32	0	-64	-64	0	-64	-96	0	-96	0	0	-96	-32	0	-96	-64	0
0-2	2018-12-14				0	0	0	0	-32	0	0	-64	0	0	-96	0	-32	0	0	-32	-32	0	-32	-64	0	-32	-96	0	-64	0	0	-64	-32	0	-64	-64	0	-64	-96	0	-96	0	0	-96	-32	0	-96	-64	0
0-2	14-16				0	0	0	0	-32	0	0	-64	0	0	-96	0	-32	0	0	-32	-32	0	-32	-64	0	-32	-96	0	-64	0	0	-64	-32	0	-64	-64	0	-64	-96	0	-96	0	0	-96	-32	0	-96	-64	0
0-2	16-18				0	0	0	0	-32	0	0	-64	0	0	-96	0	-32	0	0	-32	-32	0	-32	-64	0	-32	-96	0	-64	0	0	-64	-32	0	-64	-64	0	-64	-96	0	-96	0	0	-96	-32	0	-96	-64	0
0-2	18-20				0	0	0	0	-32	0	0	-64	0	0	-96	0	-32	0	0	-32	-32	0	-32	-64	0	-32	-96	0	-64	0	0	-64	-32	0	-64	-64	0	-64	-96	0	-96	0	0	-96	-32	0	-96	-64	0
0-2	20-22				0	0	0	0	-32	0	0	-64	0	0	-96	0	-32	0	0	-32	-32	0	-32	-64	0	-32	-96	0	-64	0	0	-64	-32	0	-64	-64	0	-64	-96	0	-96	0	0	-96	-32	0	-96	-64	0
0-2	22-24				0	0	0	0	-32	0	0	-64	0	0	-96	0	-32	0	0	-32	-32	0	-32	-64	0	-32	-96	0	-64	0	0	-64	-32	0	-64	-64	0	-64	-96	0	-96	0	0	-96	-32	0	-96	-64	0
0-2	24-26				0	0	0	0	-32	0	0	-64	0	0	-96	0	-32	0	0	-32	-32	0	-32	-64	0	-32	-96	0	-64	0	0	-64	-32	0	-64	-64	0	-64	-96	0	-96	0	0	-96	-32	0	-96	-64	0
0-2	26-28				0	0	0	0	-32	0	0	-64	0	0	-96	0	-32	0	0	-32	-32	0	-32	-64	0	-32	-96	0	-64	0	0	-64	-32	0	-64	-64	0	-64	-96	0	-96	0	0	-96	-32	0	-96	-64	0
0-2	28-30				0	0	0	0	-32	0	0	-64	0	0	-96	0	-32	0	0	-32	-32	0	-32	-64	0	-32	-96	0	-64	0	0	-64	-32	0	-64	-64	0	-64	-96	0	-96	0	0	-96	-32	0	-96	-64	0
0-2	30-32				0	0	0	0	-32	0	0	-64	0	0	-96	0	-32	0	0	-32	-32	0	-32	-64	0	-32	-96	0	-64	0	0	-64	-32	0	-64	-64	0	-64	-96	0	-96	0	0	-96	-32	0	-96	-64	0
2018-02-04	0-2				0	0	0	0	-32	0	0	-64	0	0	-96	0	-32	0	0	-32	-32	0	-32	-64	0	-32	-96	0	-64	0	0	-64	-32	0	-64	-64	0	-64	-96	0	-96	0	0	-96	-32	0	-96	-64	0
2018-02-04	2018-02-04				0	0	0	0	-32	0	0	-64	0	0	-96	0	-32	0	0	-32	-32	0	-32	-64	0	-32	-96	0	-64	0	0	-64	-32	0	-64	-64	0	-64	-96	0	-96	0	0	-96	-32	0	-96	-64	0
2018-02-04	2018-04-06				0	0	0	0	-32	0	0	-64	0	0	-96	0	-32	0	0	-32	-32	0	-32	-64	0	-32	-96	0	-64	0	0	-64	-32	0	-64	-64	0	-64	-96	0	-96	0	0	-96	-32	0	-96	-64	0
2018-02-04	2018-06-08				0	0	0	0	-32	0	0	-64	0	0	-96	0	-32	0	0	-32	-32	0	-32	-64	0	-32	-96	0	-64	0	0	-64	-32	0	-64	-64	0	-64	-96	0	-96	0	0	-96	-32	0	-96	-64	0
2018-02-04	2018-08-10				0	0	0	0	-32	0	0	-64	0	0	-96	0	-32	0	0	-32	-32	0	-32	-64	0	-32	-96	0	-64	0	0	-64	-32	0	-64	-64	0	-64	-96	0	-96	0	0	-96	-32	0	-96	-64	0
2018-02-04	2018-10-12				0	0	0	0	-32	0	0	-64	0	0	-96	0	-32	0	0	-32	-32	0	-32	-64	0	-32	-96	0	-64	0	0	-64	-32	0	-64	-64	0	-64	-96	0	-96	0	0	-96	-32	0	-96	-64	0
2018-02-04	2018-12-14				0	0	0	0	-32	0	0	-64	0	0	-96	0	-32	0	0	-32	-32	0	-32	-64	0	-32	-96	0	-64	0	0	-64	-32	0	-64	-64	0	-64	-96	0	-96	0	0	-96	-32	0	-96	-64	0
2018-02-04	14-16				0	0	0	0	-32	0	0	-64	0	0	-96	0	-32	0	0	-32	-32	0	-32	-64	0	-32	-96	0	-64	0	0	-64	-32	0	-64	-64	0	-64	-96	0	-96	0	0	-96	-32	0	-96	-64	0
2018-02-04	16-18				0	0	0	0	-32	0	0	-64	0	0	-96	0	-32	0	0	-32	-32	0	-32	-64	0	-32	-96	0	-64	0	0	-64	-32	0	-64	-64	0	-64	-96	0	-96	0	0	-96	-32	0	-96	-64	0
2018-02-04	18-20				0	0	0	0	-32	0	0	-64	0	0	-96	0	-32	0	0	-32	-32	0	-32	-64	0	-32	-96	0	-64	0	0	-64	-32	0	-64	-64	0	-64	-96	0	-96	0	0	-96	-32	0	-96	-64	0
2018-02-04	20-22				0	0	0	0	-32	0	0	-64	0	0	-96	0	-32	0	0	-32	-32	0	-32	-64	0	-32	-96	0	-64	0	0	-64	-32	0	-64	-64	0	-64	-96	0	-96	0	0	-96	-32	0	-96	-64	0
2018-02-04	22-24				0	0	0	0	-32	0	0	-64	0	0	-96	0	-32	0	0	-32	-32	0	-32	-64	0	-32	-96	0	-64	0	0	-64	-32	0	-64	-64	0	-64	-96	0	-96	0	0	-96	-32	0	-96	-64	0
2018-02-04	24-26				0	0	0	0	-32	0	0	-64	0	0	-96	0	-32	0	0	-32	-32	0	-32	-64	0	-32	-96	0	-64	0	0	-64	-32	0	-64	-64	0	-64	-96	0	-96	0	0	-96	-32	0	-96	-64	0
2018-02-04	26-28				0	0	0	0	-32	0	0	-64	0	0	-96	0	-32	0	0	-32	-32	0	-32	-64	0	-32	-96	0	-64	0	0	-64	-32	0	-64	-64	0	-64	-96	0	-96	0	0	-96	-32	0	-96	-64	0
2018-02-04	28-30				0	0	0	0	-32	0	0	-64	0	0	-96	0	-32	0	0	-32	-32	0	-32	-64	0	-32	-96	0	-64	0	0	-64	-32	0	-64	-64	0	-64	-96	0	-96	0	0	-96	-32	0	-96	-64	0
2018-02-04	30-32				0	0	0	0	-32	0	0	-64	0	0	-96	0	-32	0	0	-32	-32	0	-32	-64	0	-32	-96	0	-64	0	0	-64	-32	0	-64	-64	0	-64	-96	0	-96	0	0	-96	-32	0	-96	-64	0
2018-04-06	0-2				0	0	0	0	-32	0	0	-64	0	0	-96	0	-32	0	0	-32	-32	0	-32	-64	0	-32	-96	0	-64	0	0	-64	-32	0	-64	-64	0	-64	-96	0	-96	0	0	-96	-32	0	-96	-64	0
2018-04-06	2018-02-04				0	0	0	0	-32	0	0	-64	0	0	-96	0	-32	0	0	-32	-32	0	-32	-64	0	-32	-96	0	-64	0	0	-64	-32	0	-64	-64	0	-64	-96	0	-96	0	0	-96	-32	0	-96	-64	0
2018-04-06	2018-04-06				0	0	0	0	-32	0	0	-64	0	0	-96	0	-32	0	0	-32	-32	0	-32	-64	0	-32	-96	0	-64	0	0	-64	-32	0	-64	-64	0	-64	-96	0	-96	0	0	-96	-32	0	-96	-64	0
2018-04-06	2018-06-08				0	0	0	0	-32	0	0	-64	0	0	-96	0	-32	0	0	-32	-32	0	-32	-64	0	-32	-96	0	-64	0	0	-64	-32	0	-64	-64	0	-64	-96	0	-96	0	0	-96	-32	0	-96	-64	0
2018-04-06	2018-08-10				0	0	0	0	-32	0	0	-64	0	0	-96	0	-32	0	0	-32	-32	0	-32	-64	0	-32	-96	0	-64	0	0	-64	-32	0	-64	-64	0	-64	-96	0	-96	0	0	-96	-32	0	-96	-64	0
2018-04-06	2018-10-12				0	0	0	0	-32	0	0	-64	0	0	-96	0	-32	0	0	-32	-32	0	-32	-64	0	-32	-96	0	-64	0	0	-64	-32	0	-64	-64	0	-64	-96	0	-96	0	0	-96	-32	0	-96	-64	0
2018-04-06	2018-12-14				0	0	0	0	-32	0	0	-64	0	0	-96	0	-32	0	0	-32	-32	0	-32	-64	0	-32	-96	0	-64	0	0	-64	-32	0	-64	-64	0	-64	-96	0	-96	0	0	-96	-32	0	-96	-64	0
2018-04-06	14-16				0	0	0	0	-32	0	0	-64	0	0	-96	0	-32	0	0	-32	-32	0	-32	-64	0	-32	-96	0	-64	0	0	-64	-32	0	-64	-64	0	-64	-96	0	-96	0	0	-96	-32	0	-96	-64	0
2018-04-06	16-18				0	0	0	0	-32	0	0	-64	0	0	-96	0	-32	0	0	-32	-32	0	-32	-64	0	-32	-96	0	-64	0	0	-64	-32	0	-64	-64	0	-64	-96	0	-96	0	0	-96	-32	0	-96	-64	0
2018-04-06	18-20				0	0	0	0	-32	0	0	-64	0	0	-96	0	-32	0	0	-32	-32	0	-32	-64	0	-32	-96	0	-64	0	0	-64	-32	0	-64	-64	0	-64	-96	0	-96	0	0	-96	-32	0	-96	-64	0
2018-04-06	20-22				0	0	0	0	-32	0	0	-64	0	0	-96	0	-32	0	0	-32	-32	0	-32	-64	0	-32	-96	0	-64	0	0	-64	-32	0	-64	-64	0	-64	-96	0	-96	0	0	-96	-32	0	-96	-64	0
2018-04-06	22-24				0	0	0	0	-32	0	0	-64	0	0	-96	0	-32	0	0	-32	-32	0	-32	-64	0	-32	-96	0	-64	0	0	-64	-32	0	-64	-64	0	-64	-96	0	-96	0	0	-96	-32	0	-96	-64	0
2018-04-06	24-26				0	0	0	0	-32	0	0	-64	0	0	-96	0	-32	0	0	-32	-32	0	-32	-64	0	-32	-96	0	-64	0	0	-64	-32	0	-64	-64	0	-64	-96	0	-96	0	0	-96	-32	0	-96	-64	0
2018-04-06	26-28				0	0	0	0	-32	0	0	-64	0	0	-96	0	-32	0	0	-32	-32	0	-32	-64	0	-32	-96	0	-64	0	0	-64	-32	0	-64	-64	0	-64	-96	0	-96	0	0	-96	-32	0	-96	-64	0
2018-04-06	28-30				0	0	0	0	-32	0	0	-64	0	0	-96	0	-32	0	0	-32	-32	0	-32	-64	0	-32	-96	0	-64	0	0	-64	-32	0	-64	-64	0	-64	-96	0	-96	0	0	-96	-32	0	-96	-64	0
2018-04-06	30-32				0	0	0	0	-32	0	0	-64	0	0	-96	0	-32	0	0	-32	-32	0	-32	-64	0	-32	-96	0	-64	0	0	-64	-32	0	-64	-64	0	-64	-96	0	-96	0	0	-96	-32	0	-96	-64	0
2018-06-08	0-2				0	0	0	0	-32	0	0	-64	0	0	-96	0	-32	0	0	-32	-32	0	-32	-64	0	-32	-96	0	-64	0	0	-64	-32	0	-64	-64	0	-64	-96	0	-96	0	0	-96	-32	0	-96	-64	0
2018-06-08	2018-02-04				0	0	0	0	-32	0	0	-64	0	0	-96	0	-32	0	0	-32	-32	0	-32	-64	0	-32	-96	0	-64	0	0	-64	-32	0	-64	-64	0	-64	-96	0	-96	0	0	-96	-32	0	-96	-64	0
2018-06-08	2018-04-06				0	0	0	0	-32	0	0	-64	0	0	-96	0	-32	0	0	-32	-32	0	-32	-64	0	-32	-96	0	-64	0	0	-64	-32	0	-64	-64	0	-64	-96	0	-96	0	0	-96	-32	0	-96	-64	0
2018-06-08	2018-06-08				0	0	0	0	-32	0	0	-64	0	0	-96	0	-32	0	0	-32	-32	0	-32	-64	0	-32	-96	0	-64	0	0	-64	-32	0	-64	-64	0	-64	-96	0	-96	0	0	-96	-32	0	-96	-64	0
2018-06-08	2018-08-10				0	0	0	0	-32	0	0	-64	0	0	-96	0	-32	0	0	-32	-32	0	-32	-64	0	-32	-96	0	-64	0	0	-64	-32	0	-64	-64	0	-64	-96	0	-96	0	0	-96	-32	0	-96	-64	0
2018-06-08	2018-10-12				0	0	0	0	-32	0	0	-64	0	0	-96	0	-32	0	0	-32	-32	0	-32	-64	0	-32	-96	0	-64	0	0	-64	-32	0	-64	-64	0	-64	-96	0	-96	0	0	-96	-32	0	-96	-64	0
2018-06-08	2018-12-14				0	0	0	0	-32	0	0	-64	0	0	-96	0	-32	0	0	-32	-32	0	-32	-64	0	-32	-96	0	-64	0	0	-64	-32	0	-64	-64	0	-64	-96	0	-96	0	0	-96	-32	0	-96	-64	0
2018-06-08	14-16				0	0	0	0	-32	0	0	-64	0	0	-96	0	-32	0	0	-32	-32	0	-32	-64	0	-32	-96	0	-64	0	0	-64	-32	0	-64	-64	0	-64	-96	0	-96	0	0	-96	-32	0	-96	-64	0
2018-06-08	16-18				0	0	0	0	-32	0	0	-64	0	0	-96	0	-32	0	0	-32	-32	0	-32	-64	0	-32	-96	0	-64	0	0	-64	-32	0	-64	-64	0	-64	-96	0	-96	0	0	-96	-32	0	-96	-64	0
2018-06-08	18-20				0	0	0	0	-32	0	0	-64	0	0	-96	0	-32	0	0	-32	-32	0	-32	-64	0	-32	-96	0	-64	0	0	-64	-32	0	-64	-64	0	-64	-96	0	-96	0	0	-96	-32	0	-96	-64	0
2018-06-08	20-22				0	0	0	0	-32	0	0	-64	0	0	-96	0	-32	0	0	-32	-32	0	-32	-64	0	-32	-96	0	-64	0	0	-64	-32	0	-64	-64	0	-64	-96	0	-96	0	0	-96	-32	0	-96	-64	0
2018-06-08	22-24				0	0	0	0	-32	0	0	-64	0	0	-96	0	-32	0	0	-32	-32	0	-32	-64	0	-32	-96	0	-64	0	0	-64	-32	0	-64	-64	0	-64	-96	0	-96	0	0	-96	-32	0	-96	-64	0
2018-06-08	24-26				0	0	0	0	-32	0	0	-64	0	0	-96	0	-32	0	0	-32	-32	0	-32	-64	0	-32	-96	0	-64	0	0	-64	-32	0	-64	-64	0	-64	-96	0	-96	0	0	-96	-32	0	-96	-64	0
2018-06-08	26-28				0	0	0	0	-32	0	0	-64	0	0	-96	0	-32	0	0	-32	-32	0	-32	-64	0	-32	-96	0	-64	0	0	-64	-32	0	-64	-64	0	-64	-96	0	-96	0	0	-96	-32	0	-96	-64	0
2018-06-08	28-30				0	0	0	0	-32	0	0	-64	0	0	-96	0	-32	0	0	-32	-32	0	-32	-64	0	-32	-96	0	-64	0	0	-64	-32	0	-64	-64	0	-64	-96	0	-96	0	0	-96	-32	0	-96	-64	0
2018-06-08	30-32				0	0	0	0	-32	0	0	-64	0	0	-96	0	-32	0	0	-32	-32	0	-32	-64	0	-32	-96	0	-64	0	0	-64	-32	0	-64	-64	0	-64	-96	0	-96	0	0	-96	-32	0	-96	-64	0
2018-08-10	0-2				0	0	0	0	-32	0	0	-64	0	0	-96	0	-32	0	0	-32	-32	0	-32	-64	0	-32	-96	0	-64	0	0	-64	-32	0	-64	-64	0	-64	-96	0	-96	0	0	-96	-32	0	-96	-64	0
2018-08-10	2018-02-04				0	0	0	0	-32	0	0	-64	0	0	-96	0	-32	0	0	-32	-32	0	-32	-64	0	-32	-96	0	-64	0	0	-64	-32	0	-64	-64	0	-64	-96	0	-96	0	0	-96	-32	0	-96	-64	0
2018-08-10	2018-04-06				0	0	0	0	-32	0	0	-64	0	0	-96	0	-32	0	0	-32	-32	0	-32	-64	0	-32	-96	0	-64	0	0	-64	-32	0	-64	-64	0	-64	-96	0	-96	0	0	-96	-32	0	-96	-64	0
2018-08-10	2018-06-08				0	0	0	0	-32	0	0	-64	0	0	-96	0	-32	0	0	-32	-32	0	-32	-64	0	-32	-96	0	-64	0	0	-64	-32	0	-64	-64	0	-64	-96	0	-96	0	0	-96	-32	0	-96	-64	0
2018-08-10	2018-08-10				0	0	0	0	-32	0	0	-64	0	0	-96	0	-32	0	0	-32	-32	0	-32	-64	0	-32	-96	0	-64	0	0	-64	-32	0	-64	-64	0	-64	-96	0	-96	0	0	-96	-32	0	-96	-64	0
2018-08-10	2018-10-12				0	0	0	0	-32	0	0	-64	0	0	-96	0	-32	0	0	-32	-32	0	-32	-64	0	-32	-96	0	-64	0	0	-64	-32	0	-64	-64	0	-64	-96	0	-96	0	0	-96	-32	0	-96	-64	0
2018-08-10	2018-12-14				0	0	0	0	-32	0	0	-64	0	0	-96	0	-32	0	0	-32	-32	0	-32	-64	0	-32	-96	0	-64	0	0	-64	-32	0	-64	-64	0	-64	-96	0	-96	0	0	-96	-32	0	-96	-64	0
2018-08-10	14-16				0	0	0	0	-32	0	0	-64	0	0	-96	0	-32	0	0	-32	-32	0	-32	-64	0	-32	-96	0	-64	0	0	-64	-32	0	-64	-64	0	-64	-96	0	-96	0	0	-96	-32	0	-96	-64	0
2018-08-10	16-18				0	0	0	0	-32	0	0	-64	0	0	-96	0	-32	0	0	-32	-32	0	-32	-64	0	-32	-96	0	-64	0	0	-64	-32	0	-64	-64	0	-64	-96	0	-96	0	0	-96	-32	0	-96	-64	0
2018-08-10	18-20				0	0	0	0	-32	0	0	-64	0	0	-96	0	-32	0	0	-32	-32	0	-32	-64	0	-32	-96	0	-64	0	0	-64	-32	0	-64	-64	0	-64	-96	0	-96	0	0	-96	-32	0	-96	-64	0
2018-08-10	20-22				0	0	0	0	-32	0	0	-64	0	0	-96	0	-32	0	0	-32	-32	0	-32	-64	0	-32	-96	0	-64	0	0	-64	-32	0	-64	-64	0	-64	-96	0	-96	0	0	-96	-32	0	-96	-64	0
2018-08-10	22-24				0	0	0	0	-32	0	0	-64	0	0	-96	0	-32	0	0	-32	-32	0	-32	-64	0	-32	-96	0	-64	0	0	-64	-32	0	-64	-64	0	-64	-96	0	-96	0	0	-96	-32	0	-96	-64	0
2018-08-10	24-26				0	0	0	0	-32	0	0	-64	0	0	-96	0	-32	0	0	-32	-32	0	-32	-64	0	-32	-96	0	-64	0	0	-64	-32	0	-64	-64	0	-64	-96	0	-96	0	0	-96	-32	0	-96	-64	0
2018-08-10	26-28				0	0	0	0	-32	0	0	-64	0	0	-96	0	-32	0	0	-32	-32	0	-32	-64	0	-32	-96	0	-64	0	0	-64	-32	0	-64	-64	0	-64	-96	0	-96	0	0	-96	-32	0	-96	-64	0
2018-08-10	28-30				0	0	0	0	-32	0	0	-64	0	0	-96	0	-32	0	0	-32	-32	0	-32	-64	0	-32	-96	0	-64	0	0	-64	-32	0	-64	-64	0	-64	-96	0	-96	0	0	-96	-32	0	-96	-64	0
2018-08-10	30-32				0	0	0	0	-32	0	0	-64	0	0	-96	0	-32	0	0	-32	-32	0	-32	-64	0	-32	-96	0	-64	0	0	-64	-32	0	-64	-64	0	-64	-96	0	-96	0	0	-96	-32	0	-96	-64	0
2018-10-12	0-2				0	0	0	0	-32	0	0	-64	0	0	-96	0	-32	0	0	-32	-32	0	-32	-64	0	-32	-96	0	-64	0	0	-64	-32	0	-64	-64	0	-64	-96	0	-96	0	0	-96	-32	0	-96	-64	0
2018-10-12	2018-02-04				0	0	0	0	-32	0	0	-64	0	0	-96	0	-32	0	0	-32	-32	0	-32	-64	0	-32	-96	0	-64	0	0	-64	-32	0	-64	-64	0	-64	-96	0	-96	0	0	-96	-32	0	-96	-64	0
2018-10-12	2018-04-06				0	0	0	0	-32	0	0	-64	0	0	-96	0	-32	0	0	-32	-32	0	-32	-64	0	-32	-96	0	-64	0	0	-64	-32	0	-64	-64	0	-64	-96	0	-96	0	0	-96	-32	0	-96	-64	0
2018-10-12	2018-06-08				0	0	0	0	-32	0	0	-64	0	0	-96	0	-32	0	0	-32	-32	0	-32	-64	0	-32	-96	0	-64	0	0	-64	-32	0	-64	-64	0	-64	-96	0	-96	0	0	-96	-32	0	-96	-64	0
2018-10-12	2018-08-10				0	0	0	0	-32	0	0	-64	0	0	-96	0	-32	0	0	-32	-32	0	-32	-64	0	-32	-96	0	-64	0	0	-64	-32	0	-64	-64	0	-64	-96	0	-96	0	0	-96	-32	0	-96	-64	0
2018-10-12	2018-10-12				0	0	0	0	-32	0	0	-64	0	0	-96	0	-32	0	0	-32	-32	0	-32	-64	0	-32	-96	0	-64	0	0	-64	-32	0	-64	-64	0	-64	-96	0	-96	0	0	-96	-32	0	-96	-64	0
2018-10-12	2018-12-14				0	0	0	0	-32	0	0	-64	0	0	-96	0	-32	0	0	-32	-32	0	-32	-64	0	-32	-96	0	-64	0	0	-64	-32	0	-64	-64	0	-64	-96	0	-96	0	0	-96	-32	0	-96	-64	0
2018-10-12	14-16				0	0	0	0	-32	0	0	-64	0	0	-96	0	-32	0	0	-32	-32	0	-32	-64	0	-32	-96	0	-64	0	0	-64	-32	0	-64	-64	0	-64	-96	0	-96	0	0	-96	-32	0	-96	-64	0
2018-10-12	16-18				0	0	0	0	-32	0	0	-64	0	0	-96	0	-32	0	0	-32	-32	0	-32	-64	0	-32	-96	0	-64	0	0	-64	-32	0	-64	-64	0	-64	-96	0	-96	0	0	-96	-32	0	-96	-64	0
2018-10-12	18-20				0	0	0	0	-32	0	0	-64	0	0	-96	0	-32	0	0	-32	-32	0	-32	-64	0	-32	-96	0	-64	0	0	-64	-32	0	-64	-64	0	-64	-96	0	-96	0	0	-96	-32	0	-96	-64	0
2018-10-12	20-22				0	0	0	0	-32	0	0	-64	0	0	-96	0	-32	0	0	-32	-32	0	-32	-64	0	-32	-96	0	-64	0	0	-64	-32	0	-64	-64	0	-64	-96	0	-96	0	0	-96	-32	0	-96	-64	0
2018-10-12	22-24				0	0	0	0	-32	0	0	-64	0	0	-96	0	-32	0	0	-32	-32	0	-32	-64	0	-32	-96	0	-64	0	0	-64	-32	0	-64	-64	0	-64	-96	0	-96	0	0	-96	-32	0	-96	-64	0
2018-10-12	24-26				0	0	0	0	-32	0	0	-64	0	0	-96	0	-32	0	0	-32	-32	0	-32	-64	0	-32	-96	0	-64	0	0	-64	-32	0	-64	-64	0	-64	-96	0	-96	0	0	-96	-32	0	-96	-64	0
2018-10-12	26-28				0	0	0	0	-32	0	0	-64	0	0	-96	0	-32	0	0	-32	-32	0	-32	-64	0	-32	-96	0	-64	0	0	-64	-32	0	-64	-64	0	-64	-96	0	-96	0	0	-96	-32	0	-96	-64	0
2018-10-12	28-30				0	0	0	0	-32	0	0	-64	0	0	-96	0	-32	0	0	-32	-32	0	-32	-64	0	-32	-96	0	-64	0	0	-64	-32	0	-64	-64	0	-64	-96	0	-96	0	0	-96	-32	0	-96	-64	0
2018-10-12	30-32				0	0	0	0	-32	0	0	-64	0	0	-96	0	-32	0	0	-32	-32	0	-32	-64	0	-32	-96	0	-64	0	0	-64	-32	0	-64	-64	0	-64	-96	0	-96	0	0	-96	-32	0	-96	-64	0
2018-12-14	0-2				0	0	0	0	-32	0	0	-64	0	0	-96	0	-32	0	0	-32	-32	0	-32	-64	0	-32	-96	0	-64	0	0	-64	-32	0	-64	-64	0	-64	-96	0	-96	0	0	-96	-32	0	-96	-64	0
2018-12-14	2018-02-04				0	0	0	0	-32	0	0	-64	0	0	-96	0	-32	0	0	-32	-32	0	-32	-64	0	-32	-96	0	-64	0	0	-64	-32	0	-64	-64	0	-64	-96	0	-96	0	0	-96	-32	0	-96	-64	0
2018-12-14	2018-04-06				0	0	0	0	-32	0	0	-64	0	0	-96	0	-32	0	0	-32	-32	0	-32	-64	0	-32	-96	0	-64	0	0	-64	-32	0	-64	-64	0	-64	-96	0	-96	0	0	-96	-32	0	-96	-64	0
2018-12-14	2018-06-08				0	0	0	0	-32	0	0	-64	0	0	-96	0	-32	0	0	-32	-32	0	-32	-64	0	-32	-96	0	-64	0	0	-64	-32	0	-64	-64	0	-64	-96	0	-96	0	0	-96	-32	0	-96	-64	0
2018-12-14	2018-08-10				0	0	0	0	-32	0	0	-64	0	0	-96	0	-32	0	0	-32	-32	0	-32	-64	0	-32	-96	0	-64	0	0	-64	-32	0	-64	-64	0	-64	-96	0	-96	0	0	-96	-32	0	-96	-64	0
2018-12-14	2018-10-12				0	0	0	0	-32	0	0	-64	0	0	-96	0	-32	0	0	-32	-32	0	-32	-64	0	-32	-96	0	-64	0	0	-64	-32	0	-64	-64	0	-64	-96	0	-96	0	0	-96	-32	0	-96	-64	0
2018-12-14	2018-12-14				0	0	0	0	-32	0	0	-64	0	0	-96	0	-32	0	0	-32	-32	0	-32	-64	0	-32	-96	0	-64	0	0	-64	-32	0	-64	-64	0	-64	-96	0	-96	0	0	-96	-32	0	-96	-64	0
2018-12-14	14-16				0	0	0	0	-32	0	0	-64	0	0	-96	0	-32	0	0	-32	-32	0	-32	-64	0	-32	-96	0	-64	0	0	-64	-32	0	-64	-64	0	-64	-96	0	-96	0	0	-96	-32	0	-96	-64	0
2018-12-14	16-18				0	0	0	0	-32	0	0	-64	0	0	-96	0	-32	0	0	-32	-32	0	-32	-64	0	-32	-96	0	-64	0	0	-64	-32	0	-64	-64	0	-64	-96	0	-96	0	0	-96	-32	0	-96	-64	0
2018-12-14	18-20				0	0	0	0	-32	0	0	-64	0	0	-96	0	-32	0	0	-32	-32	0	-32	-64	0	-32	-96	0	-64	0	0	-64	-32	0	-64	-64	0	-64	-96	0	-96	0	0	-96	-32	0	-96	-64	0
2018-12-14	20-22				0	0	0	0	-32	0	0	-64	0	0	-96	0	-32	0	0	-32	-32	0	-32	-64	0	-32	-96	0	-64	0	0	-64	-32	0	-64	-64	0	-64	-96	0	-96	0	0	-96	-32	0	-96	-64	0
2018-12-14	22-24				0	0	0	0	-32	0	0	-64	0	0	-96	0	-32	0	0	-32	-32	0	-32	-64	0	-32	-96	0	-64	0	0	-64	-32	0	-64	-64	0	-64	-96	0	-96	0	0	-96	-32	0	-96	-64	0
2018-12-14	24-26				0	0	0	0	-32	0	0	-64	0	0	-96	0	-32	0	0	-32	-32	0	-32	-64	0	-32	-96	0	-64	0	0	-64	-32	0	-64	-64	0	-64	-96	0	-96	0	0	-96	-32	0	-96	-64	0
2018-12-14	26-28				0	0	0	0	-32	0	0	-64	0	0	-96	0	-32	0	0	-32	-32	0	-32	-64	0	-32	-96	0	-64	0	0	-64	-32	0	-64	-64	0	-64	-96	0	-96	0	0	-96	-32	0	-96	-64	0
2018-12-14	28-30				0	0	0	0	-32	0	0	-64	0	0	-96	0	-32	0	0	-32	-32	0	-32	-64	0	-32	-96	0	-64	0	0	-64	-32	0	-64	-64	0	-64	-96	0	-96	0	0	-96	-32	0	-96	-64	0
2018-12-14	30-32				0	0	0	0	-32	0	0	-64	0	0	-96	0	-32	0	0	-32	-32	0	-32	-64	0	-32	-96	0	-64	0	0	-64	-32	0	-64	-64	0	-64	-96	0	-96	0	0	-96	-32	0	-96	-64	0
14-16	0-2				0	0	0	0	-32	0	0	-64	0	0	-96	0	-32	0	0	-32	-32	0	-32	-64	0	-32	-96	0	-64	0	0	-64	-32	0	-64	-64	0	-64	-96	0	-96	0	0	-96	-32	0	-96	-64	0
14-16	2018-02-04				0	0	0	0	-32	0	0	-64	0	0	-96	0	-32	0	0	-32	-32	0	-32	-64	0	-32	-96	0	-64	0	0	-64	-32	0	-64	-64	0	-64	-96	0	-96	0	0	-96	-32	0	-96	-64	0
14-16	2018-04-06				0	0	0	0	-32	0	0	-64	0	0	-96	0	-32	0	0	-32	-32	0	-32	-64	0	-32	-96	0	-64	0	0	-64	-32	0	-64	-64	0	-64	-96	0	-96	0	0	-96	-32	0	-96	-64	0
14-16	2018-06-08				0	0	0	0	-32	0	0	-64	0	0	-96	0	-32	0	0	-32	-32	0	-32	-64	0	-32	-96	0	-64	0	0	-64	-32	0	-64	-64	0	-64	-96	0	-96	0	0	-96	-32	0	-96	-64	0
14-16	2018-08-10				0	0	0	0	-32	0	0	-64	0	0	-96	0	-32	0	0	-32	-32	0	-32	-64	0	-32	-96	0	-64	0	0	-64	-32	0	-64	-64	0	-64	-96	0	-96	0	0	-96	-32	0	-96	-64	0
14-16	2018-10-12				0	0	0	0	-32	0	0	-64	0	0	-96	0	-32	0	0	-32	-32	0	-32	-64	0	-32	-96	0	-64	0	0	-64	-32	0	-64	-64	0	-64	-96	0	-96	0	0	-96	-32	0	-96	-64	0
14-16	2018-12-14				0	0	0	0	-32	0	0	-64	0	0	-96	0	-32	0	0	-32	-32	0	-32	-64	0	-32	-96	0	-64	0	0	-64	-32	0	-64	-64	0	-64	-96	0	-96	0	0	-96	-32	0	-96	-64	0
14-16	14-16				0	0	0	0	-32	0	0	-64	0	0	-96	0	-32	0	0	-32	-32	0	-32	-64	0	-32	-96	0	-64	0	0	-64	-32	0	-64	-64	0	-64	-96	0	-96	0	0	-96	-32	0	-96	-64	0
14-16	16-18				0	0	0	0	-32	0	0	-64	0	0	-96	0	-32	0	0	-32	-32	0	-32	-64	0	-32	-96	0	-64	0	0	-64	-32	0	-64	-64	0	-64	-96	0	-96	0	0	-96	-32	0	-96	-64	0
14-16	18-20				0	0	0	0	-32	0	0	-64	0	0	-96	0	-32	0	0	-32	-32	0	-32	-64	0	-32	-96	0	-64	0	0	-64	-32	0	-64	-64	0	-64	-96	0	-96	0	0	-96	-32	0	-96	-64	0
14-16	20-22				0	0	0	0	-32	0	0	-64	0	0	-96	0	-32	0	0	-32	-32	0	-32	-64	0	-32	-96	0	-64	0	0	-64	-32	0	-64	-64	0	-64	-96	0	-96	0	0	-96	-32	0	-96	-64	0
14-16	22-24				0	0	0	0	-32	0	0	-64	0	0	-96	0	-32	0	0	-32	-32	0	-32	-64	0	-32	-96	0	-64	0	0	-64	-32	0	-64	-64	0	-64	-96	0	-96	0	0	-96	-32	0	-96	-64	0
14-16	24-26				0	0	0	0	-32	0	0	-64	0	0	-96	0	-32	0	0	-32	-32	0	-32	-64	0	-32	-96	0	-64	0	0	-64	-32	0	-64	-64	0	-64	-96	0	-96	0	0	-96	-32	0	-96	-64	0
14-16	26-28				0	0	0	0	-32	0	0	-64	0	0	-96	0	-32	0	0	-32	-32	0	-32	-64	0	-32	-96	0	-64	0	0	-64	-32	0	-64	-64	0	-64	-96	0	-96	0	0	-96	-32	0	-96	-64	0
14-16	28-30				0	0	0	0	-32	0	0	-64	0	0	-96	0	-32	0	0	-32	-32	0	-32	-64	0	-32	-96	0	-64	0	0	-64	-32	0	-64	-64	0	-64	-96	0	-96	0	0	-96	-32	0	-96	-64	0
14-16	30-32				0	0	0	0	-32	0	0	-64	0	0	-96	0	-32	0	0	-32	-32	0	-32	-64	0	-32	-96	0	-64	0	0	-64	-32	0	-64	-64	0	-64	-96	0	-96	0	0	-96	-32	0	-96	-64	0
16-18	0-2				0	0	0	0	-32	0	0	-64	0	0	-96	0	-32	0	0	-32	-32	0	-32	-64	0	-32	-96	0	-64	0	0	-64	-32	0	-64	-64	0	-64	-96	0	-96	0	0	-96	-32	0	-96	-64	0
16-18	2018-02-04				0	0	0	0	-32	0	0	-64	0	0	-96	0	-32	0	0	-32	-32	0	-32	-64	0	-32	-96	0	-64	0	0	-64	-32	0	-64	-64	0	-64	-96	0	-96	0	0	-96	-32	0	-96	-64	0
16-18	2018-04-06				0	0	0	0	-32	0	0	-64	0	0	-96	0	-32	0	0	-32	-32	0	-32	-64	0	-32	-96	0	-64	0	0	-64	-32	0	-64	-64	0	-64	-96	0	-96	0	0	-96	-32	0	-96	-64	0
16-18	2018-06-08				0	0	0	0	-32	0	0	-64	0	0	-96	0	-32	0	0	-32	-32	0	-32	-64	0	-32	-96	0	-64	0	0	-64	-32	0	-64	-64	0	-64	-96	0	-96	0	0	-96	-32	0	-96	-64	0
16-18	2018-08-10				0	0	0	0	-32	0	0	-64	0	0	-96	0	-32	0	0	-32	-32	0	-32	-64	0	-32	-96	0	-64	0	0	-64	-32	0	-64	-64	0	-64	-96	0	-96	0	0	-96	-32	0	-96	-64	0
16-18	2018-10-12				0	0	0	0	-32	0	0	-64	0	0	-96	0	-32	0	0	-32	-32	0	-32	-64	0	-32	-96	0	-64	0	0	-64	-32	0	-64	-64	0	-64	-96	0	-96	0	0	-96	-32	0	-96	-64	0
16-18	2018-12-14				0	0	0	0	-32	0	0	-64	0	0	-96	0	-32	0	0	-32	-32	0	-32	-64	0	-32	-96	0	-64	0	0	-64	-32	0	-64	-64	0	-64	-96	0	-96	0	0	-96	-32	0	-96	-64	0
16-18	14-16				0	0	0	0	-32	0	0	-64	0	0	-96	0	-32	0	0	-32	-32	0	-32	-64	0	-32	-96	0	-64	0	0	-64	-32	0	-64	-64	0	-64	-96	0	-96	0	0	-96	-32	0	-96	-64	0
16-18	16-18				0	0	0	0	-32	0	0	-64	0	0	-96	0	-32	0	0	-32	-32	0	-32	-64	0	-32	-96	0	-64	0	0	-64	-32	0	-64	-64	0	-64	-96	0	-96	0	0	-96	-32	0	-96	-64	0
16-18	18-20				0	0	0	0	-32	0	0	-64	0	0	-96	0	-32	0	0	-32	-32	0	-32	-64	0	-32	-96	0	-64	0	0	-64	-32	0	-64	-64	0	-64	-96	0	-96	0	0	-96	-32	0	-96	-64	0
16-18	20-22				0	0	0	0	-32	0	0	-64	0	0	-96	0	-32	0	0	-32	-32	0	-32	-64	0	-32	-96	0	-64	0	0	-64	-32	0	-64	-64	0	-64	-96	0	-96	0	0	-96	-32	0	-96	-64	0
16-18	22-24				0	0	0	0	-32	0	0	-64	0	0	-96	0	-32	0	0	-32	-32	0	-32	-64	0	-32	-96	0	-64	0	0	-64	-32	0	-64	-64	0	-64	-96	0	-96	0	0	-96	-32	0	-96	-64	0
16-18	24-26				0	0	0	0	-32	0	0	-64	0	0	-96	0	-32	0	0	-32	-32	0	-32	-64	0	-32	-96	0	-64	0	0	-64	-32	0	-64	-64	0	-64	-96	0	-96	0	0	-96	-32	0	-96	-64	0
16-18	26-28				0	0	0	0	-32	0	0	-64	0	0	-96	0	-32	0	0	-32	-32	0	-32	-64	0	-32	-96	0	-64	0	0	-64	-32	0	-64	-64	0	-64	-96	0	-96	0	0	-96	-32	0	-96	-64	0
16-18	28-30				0	0	0	0	-32	0	0	-64	0	0	-96	0	-32	0	0	-32	-32	0	-32	-64	0	-32	-96	0	-64	0	0	-64	-32	0	-64	-64	0	-64	-96	0	-96	0	0	-96	-32	0	-96	-64	0
16-18	30-32				0	0	0	0	-32	0	0	-64	0	0	-96	0	-32	0	0	-32	-32	0	-32	-64	0	-32	-96	0	-64	0	0	-64	-32	0	-64	-64	0	-64	-96	0	-96	0	0	-96	-32	0	-96	-64	0
18-20	0-2				0	0	0	0	-32	0	0	-64	0	0	-96	0	-32	0	0	-32	-32	0	-32	-64	0	-32	-96	0	-64	0	0	-64	-32	0	-64	-64	0	-64	-96	0	-96	0	0	-96	-32	0	-96	-64	0
18-20	2018-02-04				0	0	0	0	-32	0	0	-64	0	0	-96	0	-32	0	0	-32	-32	0	-32	-64	0	-32	-96	0	-64	0	0	-64	-32	0	-64	-64	0	-64	-96	0	-96	0	0	-96	-32	0	-96	-64	0
18-20	2018-04-06				0	0	0	0	-32	0	0	-64	0	0	-96	0	-32	0	0	-32	-32	0	-32	-64	0	-32	-96	0	-64	0	0	-64	-32	0	-64	-64	0	-64	-96	0	-96	0	0	-96	-32	0	-96	-64	0
18-20	2018-06-08				0	0	0	0	-32	0	0	-64	0	0	-96	0	-32	0	0	-32	-32	0	-32	-64	0	-32	-96	0	-64	0	0	-64	-32	0	-64	-64	0	-64	-96	0	-96	0	0	-96	-32	0	-96	-64	0
18-20	2018-08-10				0	0	0	0	-32	0	0	-64	0	0	-96	0	-32	0	0	-32	-32	0	-32	-64	0	-32	-96	0	-64	0	0	-64	-32	0	-64	-64	0	-64	-96	0	-96	0	0	-96	-32	0	-96	-64	0
18-20	2018-10-12				0	0	0	0	-32	0	0	-64	0	0	-96	0	-32	0	0	-32	-32	0	-32	-64	0	-32	-96	0	-64	0	0	-64	-32	0	-64	-64	0	-64	-96	0	-96	0	0	-96	-32	0	-96	-64	0
18-20	2018-12-14				0	0	0	0	-32	0	0	-64	0	0	-96	0	-32	0	0	-32	-32	0	-32	-64	0	-32	-96	0	-64	0	0	-64	-32	0	-64	-64	0	-64	-96	0	-96	0	0	-96	-32	0	-96	-64	0
18-20	14-16				0	0	0	0	-32	0	0	-64	0	0	-96	0	-32	0	0	-32	-32	0	-32	-64	0	-32	-96	0	-64	0	0	-64	-32	0	-64	-64	0	-64	-96	0	-96	0	0	-96	-32	0	-96	-64	0
18-20	16-18				0	0	0	0	-32	0	0	-64	0	0	-96	0	-32	0	0	-32	-32	0	-32	-64	0	-32	-96	0	-64	0	0	-64	-32	0	-64	-64	0	-64	-96	0	-96	0	0	-96	-32	0	-96	-64	0
18-20	18-20				0	0	0	0	-32	0	0	-64	0	0	-96	0	-32	0	0	-32	-32	0	-32	-64	0	-32	-96	0	-64	0	0	-64	-32	0	-64	-64	0	-64	-96	0	-96	0	0	-96	-32	0	-96	-64	0
18-20	20-22				0	0	0	0	-32	0	0	-64	0	0	-96	0	-32	0	0	-32	-32	0	-32	-64	0	-32	-96	0	-64	0	0	-64	-32	0	-64	-64	0	-64	-96	0	-96	0	0	-96	-32	0	-96	-64	0
18-20	22-24				0	0	0	0	-32	0	0	-64	0	0	-96	0	-32	0	0	-32	-32	0	-32	-64	0	-32	-96	0	-64	0	0	-64	-32	0	-64	-64	0	-64	-96	0	-96	0	0	-96	-32	0	-96	-64	0
18-20	24-26				0	0	0	0	-32	0	0	-64	0	0	-96	0	-32	0	0	-32	-32	0	-32	-64	0	-32	-96	0	-64	0	0	-64	-32	0	-64	-64	0	-64	-96	0	-96	0	0	-96	-32	0	-96	-64	0
18-20	26-28				0	0	0	0	-32	0	0	-64	0	0	-96	0	-32	0	0	-32	-32	0	-32	-64	0	-32	-96	0	-64	0	0	-64	-32	0	-64	-64	0	-64	-96	0	-96	0	0	-96	-32	0	-96	-64	0
18-20	28-30				0	0	0	0	-32	0	0	-64	0	0	-96	0	-32	0	0	-32	-32	0	-32	-64	0	-32	-96	0	-64	0	0	-64	-32	0	-64	-64	0	-64	-96	0	-96	0	0	-96	-32	0	-96	-64	0
18-20	30-32				0	0	0	0	-32	0	0	-64	0	0	-96	0	-32	0	0	-32	-32	0	-32	-64	0	-32	-96	0	-64	0	0	-64	-32	0	-64	-64	0	-64	-96	0	-96	0	0	-96	-32	0	-96	-64	0
20-22	0-2				0	0	0	0	-32	0	0	-64	0	0	-96	0	-32	0	0	-32	-32	0	-32	-64	0	-32	-96	0	-64	0	0	-64	-32	0	-64	-64	0	-64	-96	0	-96	0	0	-96	-32	0	-96	-64	0
20-22	2018-02-04				0	0	0	0	-32	0	0	-64	0	0	-96	0	-32	0	0	-32	-32	0	-32	-64	0	-32	-96	0	-64	0	0	-64	-32	0	-64	-64	0	-64	-96	0	-96	0	0	-96	-32	0	-96	-64	0
20-22	2018-04-06				0	0	0	0	-32	0	0	-64	0	0	-96	0	-32	0	0	-32	-32	0	-32	-64	0	-32	-96	0	-64	0	0	-64	-32	0	-64	-64	0	-64	-96	0	-96	0	0	-96	-32	0	-96	-64	0
20-22	2018-06-08				0	0	0	0	-32	0	0	-64	0	0	-96	0	-32	0	0	-32	-32	0	-32	-64	0	-32	-96	0	-64	0	0	-64	-32	0	-64	-64	0	-64	-96	0	-96	0	0	-96	-32	0	-96	-64	0
20-22	2018-08-10				0	0	0	0	-32	0	0	-64	0	0	-96	0	-32	0	0	-32	-32	0	-32	-64	0	-32	-96	0	-64	0	0	-64	-32	0	-64	-64	0	-64	-96	0	-96	0	0	-96	-32	0	-96	-64	0
20-22	2018-10-12				0	0	0	0	-32	0	0	-64	0	0	-96	0	-32	0	0	-32	-32	0	-32	-64	0	-32	-96	0	-64	0	0	-64	-32	0	-64	-64	0	-64	-96	0	-96	0	0	-96	-32	0	-96	-64	0
20-22	2018-12-14				0	0	0	0	-32	0	0	-64	0	0	-96	0	-32	0	0	-32	-32	0	-32	-64	0	-32	-96	0	-64	0	0	-64	-32	0	-64	-64	0	-64	-96	0	-96	0	0	-96	-32	0	-96	-64	0
20-22	14-16				0	0	0	0	-32	0	0	-64	0	0	-96	0	-32	0	0	-32	-32	0	-32	-64	0	-32	-96	0	-64	0	0	-64	-32	0	-64	-64	0	-64	-96	0	-96	0	0	-96	-32	0	-96	-64	0
20-22	16-18				0	0	0	0	-32	0	0	-64	0	0	-96	0	-32	0	0	-32	-32	0	-32	-64	0	-32	-96	0	-64	0	0	-64	-32	0	-64	-64	0	-64	-96	0	-96	0	0	-96	-32	0	-96	-64	0
20-22	18-20				0	0	0	0	-32	0	0	-64	0	0	-96	0	-32	0	0	-32	-32	0	-32	-64	0	-32	-96	0	-64	0	0	-64	-32	0	-64	-64	0	-64	-96	0	-96	0	0	-96	-32	0	-96	-64	0
20-22	20-22				0	0	0	0	-32	0	0	-64	0	0	-96	0	-32	0	0	-32	-32	0	-32	-64	0	-32	-96	0	-64	0	0	-64	-32	0	-64	-64	0	-64	-96	0	-96	0	0	-96	-32	0	-96	-64	0
20-22	22-24				0	0	0	0	-32	0	0	-64	0	0	-96	0	-32	0	0	-32	-32	0	-32	-64	0	-32	-96	0	-64	0	0	-64	-32	0	-64	-64	0	-64	-96	0	-96	0	0	-96	-32	0	-96	-64	0
20-22	24-26				0	0	0	0	-32	0	0	-64	0	0	-96	0	-32	0	0	-32	-32	0	-32	-64	0	-32	-96	0	-64	0	0	-64	-32	0	-64	-64	0	-64	-96	0	-96	0	0	-96	-32	0	-96	-64	0
20-22	26-28				0	0	0	0	-32	0	0	-64	0	0	-96	0	-32	0	0	-32	-32	0	-32	-64	0	-32	-96	0	-64	0	0	-64	-32	0	-64	-64	0	-64	-96	0	-96	0	0	-96	-32	0	-96	-64	0
20-22	28-30				0	0	0	0	-32	0	0	-64	0	0	-96	0	-32	0	0	-32	-32	0	-32	-64	0	-32	-96	0	-64	0	0	-64	-32	0	-64	-64	0	-64	-96	0	-96	0	0	-96	-32	0	-96	-64	0
20-22	30-32				0	0	0	0	-32	0	0	-64	0	0	-96	0	-32	0	0	-32	-32	0	-32	-64	0	-32	-96	0	-64	0	0	-64	-32	0	-64	-64	0	-64	-96	0	-96	0	0	-96	-32	0	-96	-64	0
22-24	0-2				0	0	0	0	-32	0	0	-64	0	0	-96	0	-32	0	0	-32	-32	0	-32	-64	0	-32	-96	0	-64	0	0	-64	-32	0	-64	-64	0	-64	-96	0	-96	0	0	-96	-32	0	-96	-64	0
22-24	2018-02-04				0	0	0	0	-32	0	0	-64	0	0	-96	0	-32	0	0	-32	-32	0	-32	-64	0	-32	-96	0	-64	0	0	-64	-32	0	-64	-64	0	-64	-96	0	-96	0	0	-96	-32	0	-96	-64	0
22-24	2018-04-06				0	0	0	0	-32	0	0	-64	0	0	-96	0	-32	0	0	-32	-32	0	-32	-64	0	-32	-96	0	-64	0	0	-64	-32	0	-64	-64	0	-64	-96	0	-96	0	0	-96	-32	0	-96	-64	0
22-24	2018-06-08				0	0	0	0	-32	0	0	-64	0	0	-96	0	-32	0	0	-32	-32	0	-32	-64	0	-32	-96	0	-64	0	0	-64	-32	0	-64	-64	0	-64	-96	0	-96	0	0	-96	-32	0	-96	-64	0
22-24	2018-08-10				0	0	0	0	-32	0	0	-64	0	0	-96	0	-32	0	0	-32	-32	0	-32	-64	0	-32	-96	0	-64	0	0	-64	-32	0	-64	-64	0	-64	-96	0	-96	0	0	-96	-32	0	-96	-64	0
22-24	2018-10-12				0	0	0	0	-32	0	0	-64	0	0	-96	0	-32	0	0	-32	-32	0	-32	-64	0	-32	-96	0	-64	0	0	-64	-32	0	-64	-64	0	-64	-96	0	-96	0	0	-96	-32	0	-96	-64	0
22-24	2018-12-14				0	0	0	0	-32	0	0	-64	0	0	-96	0	-32	0	0	-32	-32	0	-32	-64	0	-32	-96	0	-64	0	0	-64	-32	0	-64	-64	0	-64	-96	0	-96	0	0	-96	-32	0	-96	-64	0
22-24	14-16				0	0	0	0	-32	0	0	-64	0	0	-96	0	-32	0	0	-32	-32	0	-32	-64	0	-32	-96	0	-64	0	0	-64	-32	0	-64	-64	0	-64	-96	0	-96	0	0	-96	-32	0	-96	-64	0
22-24	16-18				0	0	0	0	-32	0	0	-64	0	0	-96	0	-32	0	0	-32	-32	0	-32	-64	0	-32	-96	0	-64	0	0	-64	-32	0	-64	-64	0	-64	-96	0	-96	0	0	-96	-32	0	-96	-64	0
22-24	18-20				0	0	0	0	-32	0	0	-64	0	0	-96	0	-32	0	0	-32	-32	0	-32	-64	0	-32	-96	0	-64	0	0	-64	-32	0	-64	-64	0	-64	-96	0	-96	0	0	-96	-32	0	-96	-64	0
22-24	20-22				0	0	0	0	-32	0	0	-64	0	0	-96	0	-32	0	0	-32	-32	0	-32	-64	0	-32	-96	0	-64	0	0	-64	-32	0	-64	-64	0	-64	-96	0	-96	0	0	-96	-32	0	-96	-64	0
22-24	22-24				0	0	0	0	-32	0	0	-64	0	0	-96	0	-32	0	0	-32	-32	0	-32	-64	0	-32	-96	0	-64	0	0	-64	-32	0	-64	-64	0	-64	-96	0	-96	0	0	-96	-32	0	-96	-64	0
22-24	24-26				0	0	0	0	-32	0	0	-64	0	0	-96	0	-32	0	0	-32	-32	0	-32	-64	0	-32	-96	0	-64	0	0	-64	-32	0	-64	-64	0	-64	-96	0	-96	0	0	-96	-32	0	-96	-64	0
22-24	26-28				0	0	0	0	-32	0	0	-64	0	0	-96	0	-32	0	0	-32	-32	0	-32	-64	0	-32	-96	0	-64	0	0	-64	-32	0	-64	-64	0	-64	-96	0	-96	0	0	-96	-32	0	-96	-64	0
22-24	28-30				0	0	0	0	-32	0	0	-64	0	0	-96	0	-32	0	0	-32	-32	0	-32	-64	0	-32	-96	0	-64	0	0	-64	-32	0	-64	-64	0	-64	-96	0	-96	0	0	-96	-32	0	-96	-64	0
22-24	30-32				0	0	0	0	-32	0	0	-64	0	0	-96	0	-32	0	0	-32	-32	0	-32	-64	0	-32	-96	0	-64	0	0	-64	-32	0	-64	-64	0	-64	-96	0	-96	0	0	-96	-32	0	-96	-64	0
24-26	0-2				0	0	0	0	-32	0	0	-64	0	0	-96	0	-32	0	0	-32	-32	0	-32	-64	0	-32	-96	0	-64	0	0	-64	-32	0	-64	-64	0	-64	-96	0	-96	0	0	-96	-32	0	-96	-64	0
24-26	2018-02-04				0	0	0	0	-32	0	0	-64	0	0	-96	0	-32	0	0	-32	-32	0	-32	-64	0	-32	-96	0	-64	0	0	-64	-32	0	-64	-64	0	-64	-96	0	-96	0	0	-96	-32	0	-96	-64	0
24-26	2018-04-06				0	0	0	0	-32	0	0	-64	0	0	-96	0	-32	0	0	-32	-32	0	-32	-64	0	-32	-96	0	-64	0	0	-64	-32	0	-64	-64	0	-64	-96	0	-96	0	0	-96	-32	0	-96	-64	0
24-26	2018-06-08				0	0	0	0	-32	0	0	-64	0	0	-96	0	-32	0	0	-32	-32	0	-32	-64	0	-32	-96	0	-64	0	0	-64	-32	0	-64	-64	0	-64	-96	0	-96	0	0	-96	-32	0	-96	-64	0
24-26	2018-08-10				0	0	0	0	-32	0	0	-64	0	0	-96	0	-32	0	0	-32	-32	0	-32	-64	0	-32	-96	0	-64	0	0	-64	-32	0	-64	-64	0	-64	-96	0	-96	0	0	-96	-32	0	-96	-64	0
24-26	2018-10-12				0	0	0	0	-32	0	0	-64	0	0	-96	0	-32	0	0	-32	-32	0	-32	-64	0	-32	-96	0	-64	0	0	-64	-32	0	-64	-64	0	-64	-96	0	-96	0	0	-96	-32	0	-96	-64	0
24-26	2018-12-14				0	0	0	0	-32	0	0	-64	0	0	-96	0	-32	0	0	-32	-32	0	-32	-64	0	-32	-96	0	-64	0	0	-64	-32	0	-64	-64	0	-64	-96	0	-96	0	0	-96	-32	0	-96	-64	0
24-26	14-16				0	0	0	0	-32	0	0	-64	0	0	-96	0	-32	0	0	-32	-32	0	-32	-64	0	-32	-96	0	-64	0	0	-64	-32	0	-64	-64	0	-64	-96	0	-96	0	0	-96	-32	0	-96	-64	0
24-26	16-18				0	0	0	0	-32	0	0	-64	0	0	-96	0	-32	0	0	-32	-32	0	-32	-64	0	-32	-96	0	-64	0	0	-64	-32	0	-64	-64	0	-64	-96	0	-96	0	0	-96	-32	0	-96	-64	0
24-26	18-20				0	0	0	0	-32	0	0	-64	0	0	-96	0	-32	0	0	-32	-32	0	-32	-64	0	-32	-96	0	-64	0	0	-64	-32	0	-64	-64	0	-64	-96	0	-96	0	0	-96	-32	0	-96	-64	0
24-26	20-22				0	0	0	0	-32	0	0	-64	0	0	-96	0	-32	0	0	-32	-32	0	-32	-64	0	-32	-96	0	-64	0	0	-64	-32	0	-64	-64	0	-64	-96	0	-96	0	0	-96	-32	0	-96	-64	0
24-26	22-24				0	0	0	0	-32	0	0	-64	0	0	-96	0	-32	0	0	-32	-32	0	-32	-64	0	-32	-96	0	-64	0	0	-64	-32	0	-64	-64	0	-64	-96	0	-96	0	0	-96	-32	0	-96	-64	0
24-26	24-26				0	0	0	0	-32	0	0	-64	0	0	-96	0	-32	0	0	-32	-32	0	-32	-64	0	-32	-96	0	-64	0	0	-64	-32	0	-64	-64	0	-64	-96	0	-96	0	0	-96	-32	0	-96	-64	0
24-26	26-28				0	0	0	0	-32	0	0	-64	0	0	-96	0	-32	0	0	-32	-32	0	-32	-64	0	-32	-96	0	-64	0	0	-64	-32	0	-64	-64	0	-64	-96	0	-96	0	0	-96	-32	0	-96	-64	0
24-26	28-30				0	0	0	0	-32	0	0	-64	0	0	-96	0	-32	0	0	-32	-32	0	-32	-64	0	-32	-96	0	-64	0	0	-64	-32	0	-64	-64	0	-64	-96	0	-96	0	0	-96	-32	0	-96	-64	0
24-26	30-32				0	0	0	0	-32	0	0	-64	0	0	-96	0	-32	0	0	-32	-32	0	-32	-64	0	-32	-96	0	-64	0	0	-64	-32	0	-64	-64	0	-64	-96	0	-96	0	0	-96	-32	0	-96	-64	0
26-28	0-2				0	0	0	0	-32	0	0	-64	0	0	-96	0	-32	0	0	-32	-32	0	-32	-64	0	-32	-96	0	-64	0	0	-64	-32	0	-64	-64	0	-64	-96	0	-96	0	0	-96	-32	0	-96	-64	0
26-28	2018-02-04				0	0	0	0	-32	0	0	-64	0	0	-96	0	-32	0	0	-32	-32	0	-32	-64	0	-32	-96	0	-64	0	0	-64	-32	0	-64	-64	0	-64	-96	0	-96	0	0	-96	-32	0	-96	-64	0
26-28	2018-04-06				0	0	0	0	-32	0	0	-64	0	0	-96	0	-32	0	0	-32	-32	0	-32	-64	0	-32	-96	0	-64	0	0	-64	-32	0	-64	-64	0	-64	-96	0	-96	0	0	-96	-32	0	-96	-64	0
26-28	2018-06-08				0	0	0	0	-32	0	0	-64	0	0	-96	0	-32	0	0	-32	-32	0	-32	-64	0	-32	-96	0	-64	0	0	-64	-32	0	-64	-64	0	-64	-96	0	-96	0	0	-96	-32	0	-96	-64	0
26-28	2018-08-10				0	0	0	0	-32	0	0	-64	0	0	-96	0	-32	0	0	-32	-32	0	-32	-64	0	-32	-96	0	-64	0	0	-64	-32	0	-64	-64	0	-64	-96	0	-96	0	0	-96	-32	0	-96	-64	0
26-28	2018-10-12				0	0	0	0	-32	0	0	-64	0	0	-96	0	-32	0	0	-32	-32	0	-32	-64	0	-32	-96	0	-64	0	0	-64	-32	0	-64	-64	0	-64	-96	0	-96	0	0	-96	-32	0	-96	-64	0
26-28	2018-12-14				0	0	0	0	-32	0	0	-64	0	0	-96	0	-32	0	0	-32	-32	0	-32	-64	0	-32	-96	0	-64	0	0	-64	-32	0	-64	-64	0	-64	-96	0	-96	0	0	-96	-32	0	-96	-64	0
26-28	14-16				0	0	0	0	-32	0	0	-64	0	0	-96	0	-32	0	0	-32	-32	0	-32	-64	0	-32	-96	0	-64	0	0	-64	-32	0	-64	-64	0	-64	-96	0	-96	0	0	-96	-32	0	-96	-64	0
26-28	16-18				0	0	0	0	-32	0	0	-64	0	0	-96	0	-32	0	0	-32	-32	0	-32	-64	0	-32	-96	0	-64	0	0	-64	-32	0	-64	-64	0	-64	-96	0	-96	0	0	-96	-32	0	-96	-64	0
26-28	18-20				0	0	0	0	-32	0	0	-64	0	0	-96	0	-32	0	0	-32	-32	0	-32	-64	0	-32	-96	0	-64	0	0	-64	-32	0	-64	-64	0	-64	-96	0	-96	0	0	-96	-32	0	-96	-64	0
26-28	20-22				0	0	0	0	-32	0	0	-64	0	0	-96	0	-32	0	0	-32	-32	0	-32	-64	0	-32	-96	0	-64	0	0	-64	-32	0	-64	-64	0	-64	-96	0	-96	0	0	-96	-32	0	-96	-64	0
26-28	22-24				0	0	0	0	-32	0	0	-64	0	0	-96	0	-32	0	0	-32	-32	0	-32	-64	0	-32	-96	0	-64	0	0	-64	-32	0	-64	-64	0	-64	-96	0	-96	0	0	-96	-32	0	-96	-64	0
26-28	24-26				0	0	0	0	-32	0	0	-64	0	0	-96	0	-32	0	0	-32	-32	0	-32	-64	0	-32	-96	0	-64	0	0	-64	-32	0	-64	-64	0	-64	-96	0	-96	0	0	-96	-32	0	-96	-64	0
26-28	26-28				0	0	0	0	-32	0	0	-64	0	0	-96	0	-32	0	0	-32	-32	0	-32	-64	0	-32	-96	0	-64	0	0	-64	-32	0	-64	-64	0	-64	-96	0	-96	0	0	-96	-32	0	-96	-64	0
26-28	28-30				0	0	0	0	-32	0	0	-64	0	0	-96	0	-32	0	0	-32	-32	0	-32	-64	0	-32	-96	0	-64	0	0	-64	-32	0	-64	-64	0	-64	-96	0	-96	0	0	-96	-32	0	-96	-64	0
26-28	30-32				0	0	0	0	-32	0	0	-64	0	0	-96	0	-32	0	0	-32	-32	0	-32	-64	0	-32	-96	0	-64	0	0	-64	-32	0	-64	-64	0	-64	-96	0	-96	0	0	-96	-32	0	-96	-64	0
28-30	0-2				0	0	0	0	-32	0	0	-64	0	0	-96	0	-32	0	0	-32	-32	0	-32	-64	0	-32	-96	0	-64	0	0	-64	-32	0	-64	-64	0	-64	-96	0	-96	0	0	-96	-32	0	-96	-64	0
28-30	2018-02-04				0	0	0	0	-32	0	0	-64	0	0	-96	0	-32	0	0	-32	-32	0	-32	-64	0	-32	-96	0	-64	0	0	-64	-32	0	-64	-64	0	-64	-96	0	-96	0	0	-96	-32	0	-96	-64	0
28-30	2018-04-06				0	0	0	0	-32	0	0	-64	0	0	-96	0	-32	0	0	-32	-32	0	-32	-64	0	-32	-96	0	-64	0	0	-64	-32	0	-64	-64	0	-64	-96	0	-96	0	0	-96	-32	0	-96	-64	0
28-30	2018-06-08				0	0	0	0	-32	0	0	-64	0	0	-96	0	-32	0	0	-32	-32	0	-32	-64	0	-32	-96	0	-64	0	0	-64	-32	0	-64	-64	0	-64	-96	0	-96	0	0	-96	-32	0	-96	-64	0
28-30	2018-08-10				0	0	0	0	-32	0	0	-64	0	0	-96	0	-32	0	0	-32	-32	0	-32	-64	0	-32	-96	0	-64	0	0	-64	-32	0	-64	-64	0	-64	-96	0	-96	0	0	-96	-32	0	-96	-64	0
28-30	2018-10-12				0	0	0	0	-32	0	0	-64	0	0	-96	0	-32	0	0	-32	-32	0	-32	-64	0	-32	-96	0	-64	0	0	-64	-32	0	-64	-64	0	-64	-96	0	-96	0	0	-96	-32	0	-96	-64	0
28-30	2018-12-14				0	0	0	0	-32	0	0	-64	0	0	-96	0	-32	0	0	-32	-32	0	-32	-64	0	-32	-96	0	-64	0	0	-64	-32	0	-64	-64	0	-64	-96	0	-96	0	0	-96	-32	0	-96	-64	0
28-30	14-16				0	0	0	0	-32	0	0	-64	0	0	-96	0	-32	0	0	-32	-32	0	-32	-64	0	-32	-96	0	-64	0	0	-64	-32	0	-64	-64	0	-64	-96	0	-96	0	0	-96	-32	0	-96	-64	0
28-30	16-18				0	0	0	0	-32	0	0	-64	0	0	-96	0	-32	0	0	-32	-32	0	-32	-64	0	-32	-96	0	-64	0	0	-64	-32	0	-64	-64	0	-64	-96	0	-96	0	0	-96	-32	0	-96	-64	0
28-30	18-20				0	0	0	0	-32	0	0	-64	0	0	-96	0	-32	0	0	-32	-32	0	-32	-64	0	-32	-96	0	-64	0	0	-64	-32	0	-64	-64	0	-64	-96	0	-96	0	0	-96	-32	0	-96	-64	0
28-30	20-22				0	0	0	0	-32	0	0	-64	0	0	-96	0	-32	0	0	-32	-32	0	-32	-64	0	-32	-96	0	-64	0	0	-64	-32	0	-64	-64	0	-64	-96	0	-96	0	0	-96	-32	0	-96	-64	0
28-30	22-24				0	0	0	0	-32	0	0	-64	0	0	-96	0	-32	0	0	-32	-32	0	-32	-64	0	-32	-96	0	-64	0	0	-64	-32	0	-64	-64	0	-64	-96	0	-96	0	0	-96	-32	0	-96	-64	0
28-30	24-26				0	0	0	0	-32	0	0	-64	0	0	-96	0	-32	0	0	-32	-32	0	-32	-64	0	-32	-96	0	-64	0	0	-64	-32	0	-64	-64	0	-64	-96	0	-96	0	0	-96	-32	0	-96	-64	0
28-30	26-28				0	0	0	0	-32	0	0	-64	0	0	-96	0	-32	0	0	-32	-32	0	-32	-64	0	-32	-96	0	-64	0	0	-64	-32	0	-64	-64	0	-64	-96	0	-96	0	0	-96	-32	0	-96	-64	0
28-30	28-30				0	0	0	0	-32	0	0	-64	0	0	-96	0	-32	0	0	-32	-32	0	-32	-64	0	-32	-96	0	-64	0	0	-64	-32	0	-64	-64	0	-64	-96	0	-96	0	0	-96	-32	0	-96	-64	0
28-30	30-32				0	0	0	0	-32	0	0	-64	0	0	-96	0	-32	0	0	-32	-32	0	-32	-64	0	-32	-96	0	-64	0	0	-64	-32	0	-64	-64	0	-64	-96	0	-96	0	0	-96	-32	0	-96	-64	0
30-32	0-2				0	0	0	0	-32	0	0	-64	0	0	-96	0	-32	0	0	-32	-32	0	-32	-64	0	-32	-96	0	-64	0	0	-64	-32	0	-64	-64	0	-64	-96	0	-96	0	0	-96	-32	0	-96	-64	0
30-32	2018-02-04				0	0	0	0	-32	0	0	-64	0	0	-96	0	-32	0	0	-32	-32	0	-32	-64	0	-32	-96	0	-64	0	0	-64	-32	0	-64	-64	0	-64	-96	0	-96	0	0	-96	-32	0	-96	-64	0
30-32	2018-04-06				0	0	0	0	-32	0	0	-64	0	0	-96	0	-32	0	0	-32	-32	0	-32	-64	0	-32	-96	0	-64	0	0	-64	-32	0	-64	-64	0	-64	-96	0	-96	0	0	-96	-32	0	-96	-64	0
30-32	2018-06-08				0	0	0	0	-32	0	0	-64	0	0	-96	0	-32	0	0	-32	-32	0	-32	-64	0	-32	-96	0	-64	0	0	-64	-32	0	-64	-64	0	-64	-96	0	-96	0	0	-96	-32	0	-96	-64	0
30-32	2018-08-10				0	0	0	0	-32	0	0	-64	0	0	-96	0	-32	0	0	-32	-32	0	-32	-64	0	-32	-96	0	-64	0	0	-64	-32	0	-64	-64	0	-64	-96	0	-96	0	0	-96	-32	0	-96	-64	0
30-32	2018-10-12				0	0	0	0	-32	0	0	-64	0	0	-96	0	-32	0	0	-32	-32	0	-32	-64	0	-32	-96	0	-64	0	0	-64	-32	0	-64	-64	0	-64	-96	0	-96	0	0	-96	-32	0	-96	-64	0
30-32	2018-12-14				0	0	0	0	-32	0	0	-64	0	0	-96	0	-32	0	0	-32	-32	0	-32	-64	0	-32	-96	0	-64	0	0	-64	-32	0	-64	-64	0	-64	-96	0	-96	0	0	-96	-32	0	-96	-64	0
30-32	14-16				0	0	0	0	-32	0	0	-64	0	0	-96	0	-32	0	0	-32	-32	0	-32	-64	0	-32	-96	0	-64	0	0	-64	-32	0	-64	-64	0	-64	-96	0	-96	0	0	-96	-32	0	-96	-64	0
30-32	16-18				0	0	0	0	-32	0	0	-64	0	0	-96	0	-32	0	0	-32	-32	0	-32	-64	0	-32	-96	0	-64	0	0	-64	-32	0	-64	-64	0	-64	-96	0	-96	0	0	-96	-32	0	-96	-64	0
30-32	18-20				0	0	0	0	-32	0	0	-64	0	0	-96	0	-32	0	0	-32	-32	0	-32	-64	0	-32	-96	0	-64	0	0	-64	-32	0	-64	-64	0	-64	-96	0	-96	0	0	-96	-32	0	-96	-64	0
30-32	20-22				0	0	0	0	-32	0	0	-64	0	0	-96	0	-32	0	0	-32	-32	0	-32	-64	0	-32	-96	0	-64	0	0	-64	-32	0	-64	-64	0	-64	-96	0	-96	0	0	-96	-32	0	-96	-64	0
30-32	22-24				0	0	0	0	-32	0	0	-64	0	0	-96	0	-32	0	0	-32	-32	0	-32	-64	0	-32	-96	0	-64	0	0	-64	-32	0	-64	-64	0	-64	-96	0	-96	0	0	-96	-32	0	-96	-64	0
30-32	24-26				0	0	0	0	-32	0	0	-64	0	0	-96	0	-32	0	0	-32	-32	0	-32	-64	0	-32	-96	0	-64	0	0	-64	-32	0	-64	-64	0	-64	-96	0	-96	0	0	-96	-32	0	-96	-64	0
30-32	26-28				0	0	0	0	-32	0	0	-64	0	0	-96	0	-32	0	0	-32	-32	0	-32	-64	0	-32	-96	0	-64	0	0	-64	-32	0	-64	-64	0	-64	-96	0	-96	0	0	-96	-32	0	-96	-64	0
30-32	28-30				0	0	0	0	-32	0	0	-64	0	0	-96	0	-32	0	0	-32	-32	0	-32	-64	0	-32	-96	0	-64	0	0	-64	-32	0	-64	-64	0	-64	-96	0	-96	0	0	-96	-32	0	-96	-64	0
30-32	30-32				0	0	0	0	-32	0	0	-64	0	0	-96	0	-32	0	0	-32	-32	0	-32	-64	0	-32	-96	0	-64	0	0	-64	-32	0	-64	-64	0	-64	-96	0	-96	0	0	-96	-32	0	-96	-64	0
					0	0		0	-32		0	-64		0	-96		-32	0		-32	-32		-32	-64		-32	-96		-64	0		-64	-32		-64	-64		-64	-96		-96	0		-96	-32		-96	-64
					0	0		0	-32		0	-64		0	-96		-32	0		-32	-32		-32	-64		-32	-96		-64	0		-64	-32		-64	-64		-64	-96		-96	0		-96	-32		-96	-64
					0	0		0	-32		0	-64		0	-96		-32	0		-32	-32		-32	-64		-32	-96		-64	0		-64	-32		-64	-64		-64	-96		-96	0		-96	-32		-96	-64
					0	0		0	-32		0	-64		0	-96		-32	0		-32	-32		-32	-64		-32	-96		-64	0		-64	-32		-64	-64		-64	-96		-96	0		-96	-32		-96	-64
					0	0		0	-32		0	-64		0	-96		-32	0		-32	-32		-32	-64		-32	-96		-64	0		-64	-32		-64	-64		-64	-96		-96	0		-96	-32		-96	-64
					0	0		0	-32		0	-64		0	-96		-32	0		-32	-32		-32	-64		-32	-96		-64	0		-64	-32		-64	-64		-64	-96		-96	0		-96	-32		-96	-64
					0	0		0	-32		0	-64		0	-96		-32	0		-32	-32		-32	-64		-32	-96		-64	0		-64	-32		-64	-64		-64	-96		-96	0		-96	-32		-96	-64
					0	0		0	-32		0	-64		0	-96		-32	0		-32	-32		-32	-64		-32	-96		-64	0		-64	-32		-64	-64		-64	-96		-96	0		-96	-32		-96	-64
					0	0		0	-32		0	-64		0	-96		-32	0		-32	-32		-32	-64		-32	-96		-64	0		-64	-32		-64	-64		-64	-96		-96	0		-96	-32		-96	-64
					0	0		0	-32		0	-64		0	-96		-32	0		-32	-32		-32	-64		-32	-96		-64	0		-64	-32		-64	-64		-64	-96		-96	0		-96	-32		-96	-64
					0	0		0	-32		0	-64		0	-96		-32	0		-32	-32		-32	-64		-32	-96		-64	0		-64	-32		-64	-64		-64	-96		-96	0		-96	-32		-96	-64
					0	0		0	-32		0	-64		0	-96		-32	0		-32	-32		-32	-64		-32	-96		-64	0		-64	-32		-64	-64		-64	-96		-96	0		-96	-32		-96	-64
					0	0		0	-32		0	-64		0	-96		-32	0		-32	-32		-32	-64		-32	-96		-64	0		-64	-32		-64	-64		-64	-96		-96	0		-96	-32		-96	-64
					0	0		0	-32		0	-64		0	-96		-32	0		-32	-32		-32	-64		-32	-96		-64	0		-64	-32		-64	-64		-64	-96		-96	0		-96	-32		-96	-64
					0	0		0	-32		0	-64		0	-96		-32	0		-32	-32		-32	-64		-32	-96		-64	0		-64	-32		-64	-64		-64	-96		-96	0		-96	-32		-96	-64
					0	0		0	-32		0	-64		0	-96		-32	0		-32	-32		-32	-64		-32	-96		-64	0		-64	-32		-64	-64		-64	-96		-96	0		-96	-32		-96	-64
					0	0		0	-32		0	-64		0	-96		-32	0		-32	-32		-32	-64		-32	-96		-64	0		-64	-32		-64	-64		-64	-96		-96	0		-96	-32		-96	-64
					0	0		0	-32		0	-64		0	-96		-32	0		-32	-32		-32	-64		-32	-96		-64	0		-64	-32		-64	-64		-64	-96		-96	0		-96	-32		-96	-64
					0	0		0	-32		0	-64		0	-96		-32	0		-32	-32		-32	-64		-32	-96		-64	0		-64	-32		-64	-64		-64	-96		-96	0		-96	-32		-96	-64
					0	0		0	-32		0	-64		0	-96		-32	0		-32	-32		-32	-64		-32	-96		-64	0		-64	-32		-64	-64		-64	-96		-96	0		-96	-32		-96	-64
					0	0		0	-32		0	-64		0	-96		-32	0		-32	-32		-32	-64		-32	-96		-64	0		-64	-32		-64	-64		-64	-96		-96	0		-96	-32		-96	-64
					0	0		0	-32		0	-64		0	-96		-32	0		-32	-32		-32	-64		-32	-96		-64	0		-64	-32		-64	-64		-64	-96		-96	0		-96	-32		-96	-64
					0	0		0	-32		0	-64		0	-96		-32	0		-32	-32		-32	-64		-32	-96		-64	0		-64	-32		-64	-64		-64	-96		-96	0		-96	-32		-96	-64
					0	0		0	-32		0	-64		0	-96		-32	0		-32	-32		-32	-64		-32	-96		-64	0		-64	-32		-64	-64		-64	-96		-96	0		-96	-32		-96	-64
					0	0		0	-32		0	-64		0	-96		-32	0		-32	-32		-32	-64		-32	-96		-64	0		-64	-32		-64	-64		-64	-96		-96	0		-96	-32		-96	-64
					0	0		0	-32		0	-64		0	-96		-32	0		-32	-32		-32	-64		-32	-96		-64	0		-64	-32		-64	-64		-64	-96		-96	0		-96	-32		-96	-64
					0	0		0	-32		0	-64		0	-96		-32	0		-32	-32		-32	-64		-32	-96		-64	0		-64	-32		-64	-64		-64	-96		-96	0		-96	-32		-96	-64
					0	0		0	-32		0	-64		0	-96		-32	0		-32	-32		-32	-64		-32	-96		-64	0		-64	-32		-64	-64		-64	-96		-96	0		-96	-32		-96	-64
					0	0		0	-32		0	-64		0	-96		-32	0		-32	-32		-32	-64		-32	-96		-64	0		-64	-32		-64	-64		-64	-96		-96	0		-96	-32		-96	-64
					0	0		0	-32		0	-64		0	-96		-32	0		-32	-32		-32	-64		-32	-96		-64	0		-64	-32		-64	-64		-64	-96		-96	0		-96	-32		-96	-64
					0	0		0	-32		0	-64		0	-96		-32	0		-32	-32		-32	-64		-32	-96		-64	0		-64	-32		-64	-64		-64	-96		-96	0		-96	-32		-96	-64
					0	0		0	-32		0	-64		0	-96		-32	0		-32	-32		-32	-64		-32	-96		-64	0		-64	-32		-64	-64		-64	-96		-96	0		-96	-32		-96	-64
					0	0		0	-32		0	-64		0	-96		-32	0		-32	-32		-32	-64		-32	-96		-64	0		-64	-32		-64	-64		-64	-96		-96	0		-96	-32		-96	-64
					0	0		0	-32		0	-64		0	-96		-32	0		-32	-32		-32	-64		-32	-96		-64	0		-64	-32		-64	-64		-64	-96		-96	0		-96	-32		-96	-64
					0	0		0	-32		0	-64		0	-96		-32	0		-32	-32		-32	-64		-32	-96		-64	0		-64	-32		-64	-64		-64	-96		-96	0		-96	-32		-96	-64
					0	0		0	-32		0	-64		0	-96		-32	0		-32	-32		-32	-64		-32	-96		-64	0		-64	-32		-64	-64		-64	-96		-96	0		-96	-32		-96	-64
					0	0		0	-32		0	-64		0	-96		-32	0		-32	-32		-32	-64		-32	-96		-64	0		-64	-32		-64	-64		-64	-96		-96	0		-96	-32		-96	-64
					0	0		0	-32		0	-64		0	-96		-32	0		-32	-32		-32	-64		-32	-96		-64	0		-64	-32		-64	-64		-64	-96		-96	0		-96	-32		-96	-64
					0	0		0	-32		0	-64		0	-96		-32	0		-32	-32		-32	-64		-32	-96		-64	0		-64	-32		-64	-64		-64	-96		-96	0		-96	-32		-96	-64
					0	0		0	-32		0	-64		0	-96		-32	0		-32	-32		-32	-64		-32	-96		-64	0		-64	-32		-64	-64		-64	-96		-96	0		-96	-32		-96	-64
					0	0		0	-32		0	-64		0	-96		-32	0		-32	-32		-32	-64		-32	-96		-64	0		-64	-32		-64	-64		-64	-96		-96	0		-96	-32		-96	-64
					0	0		0	-32		0	-64		0	-96		-32	0		-32	-32		-32	-64		-32	-96		-64	0		-64	-32		-64	-64		-64	-96		-96	0		-96	-32		-96	-64
					0	0		0	-32		0	-64		0	-96		-32	0		-32	-32		-32	-64		-32	-96		-64	0		-64	-32		-64	-64		-64	-96		-96	0		-96	-32		-96	-64
					0	0		0	-32		0	-64		0	-96		-32	0		-32	-32		-32	-64		-32	-96		-64	0		-64	-32		-64	-64		-64	-96		-96	0		-96	-32		-96	-64
					0	0		0	-32		0	-64		0	-96		-32	0		-32	-32		-32	-64		-32	-96		-64	0		-64	-32		-64	-64		-64	-96		-96	0		-96	-32		-96	-64
					0	0		0	-32		0	-64		0	-96		-32	0		-32	-32		-32	-64		-32	-96		-64	0		-64	-32		-64	-64		-64	-96		-96	0		-96	-32		-96	-64
					0	0		0	-32		0	-64		0	-96		-32	0		-32	-32		-32	-64		-32	-96		-64	0		-64	-32		-64	-64		-64	-96		-96	0		-96	-32		-96	-64
					0	0		0	-32		0	-64		0	-96		-32	0		-32	-32		-32	-64		-32	-96		-64	0		-64	-32		-64	-64		-64	-96		-96	0		-96	-32		-96	-64
					0	0		0	-32		0	-64		0	-96		-32	0		-32	-32		-32	-64		-32	-96		-64	0		-64	-32		-64	-64		-64	-96		-96	0		-96	-32		-96	-64
					0	0		0	-32		0	-64		0	-96		-32	0		-32	-32		-32	-64		-32	-96		-64	0		-64	-32		-64	-64		-64	-96		-96	0		-96	-32		-96	-64
					0	0		0	-32		0	-64		0	-96		-32	0		-32	-32		-32	-64		-32	-96		-64	0		-64	-32		-64	-64		-64	-96		-96	0		-96	-32		-96	-64
					0	0		0	-32		0	-64		0	-96		-32	0		-32	-32		-32	-64		-32	-96		-64	0		-64	-32		-64	-64		-64	-96		-96	0		-96	-32		-96	-64
					0	0		0	-32		0	-64		0	-96		-32	0		-32	-32		-32	-64		-32	-96		-64	0		-64	-32		-64	-64		-64	-96		-96	0		-96	-32		-96	-64
					0	0		0	-32		0	-64		0	-96		-32	0		-32	-32		-32	-64		-32	-96		-64	0		-64	-32		-64	-64		-64	-96		-96	0		-96	-32		-96	-64
					0	0		0	-32		0	-64		0	-96		-32	0		-32	-32		-32	-64		-32	-96		-64	0		-64	-32		-64	-64		-64	-96		-96	0		-96	-32		-96	-64
					0	0		0	-32		0	-64		0	-96		-32	0		-32	-32		-32	-64		-32	-96		-64	0		-64	-32		-64	-64		-64	-96		-96	0		-96	-32		-96	-64
					0	0		0	-32		0	-64		0	-96		-32	0		-32	-32		-32	-64		-32	-96		-64	0		-64	-32		-64	-64		-64	-96		-96	0		-96	-32		-96	-64
					0	0		0	-32		0	-64		0	-96		-32	0		-32	-32		-32	-64		-32	-96		-64	0		-64	-32		-64	-64		-64	-96		-96	0		-96	-32		-96	-64
					0	0		0	-32		0	-64		0	-96		-32	0		-32	-32		-32	-64		-32	-96		-64	0		-64	-32		-64	-64		-64	-96		-96	0		-96	-32		-96	-64
					0	0		0	-32		0	-64		0	-96		-32	0		-32	-32		-32	-64		-32	-96		-64	0		-64	-32		-64	-64		-64	-96		-96	0		-96	-32		-96	-64
					0	0		0	-32		0	-64		0	-96		-32	0		-32	-32		-32	-64		-32	-96		-64	0		-64	-32		-64	-64		-64	-96		-96	0		-96	-32		-96	-64
					0	0		0	-32		0	-64		0	-96		-32	0		-32	-32		-32	-64		-32	-96		-64	0		-64	-32		-64	-64		-64	-96		-96	0		-96	-32		-96	-64
					0	0		0	-32		0	-64		0	-96		-32	0		-32	-32		-32	-64		-32	-96		-64	0		-64	-32		-64	-64		-64	-96		-96	0		-96	-32		-96	-64
					0	0		0	-32		0	-64		0	-96		-32	0		-32	-32		-32	-64		-32	-96		-64	0		-64	-32		-64	-64		-64	-96		-96	0		-96	-32		-96	-64
					0	0		0	-32		0	-64		0	-96		-32	0		-32	-32		-32	-64		-32	-96		-64	0		-64	-32		-64	-64		-64	-96		-96	0		-96	-32		-96	-64
					0	0		0	-32		0	-64		0	-96		-32	0		-32	-32		-32	-64		-32	-96		-64	0		-64	-32		-64	-64		-64	-96		-96	0		-96	-32		-96	-64
					0	0		0	-32		0	-64		0	-96		-32	0		-32	-32		-32	-64		-32	-96		-64	0		-64	-32		-64	-64		-64	-96		-96	0		-96	-32		-96	-64
					0	0		0	-32		0	-64		0	-96		-32	0		-32	-32		-32	-64		-32	-96		-64	0		-64	-32		-64	-64		-64	-96		-96	0		-96	-32		-96	-64
					0	0		0	-32		0	-64		0	-96		-32	0		-32	-32		-32	-64		-32	-96		-64	0		-64	-32		-64	-64		-64	-96		-96	0		-96	-32		-96	-64
					0	0		0	-32		0	-64		0	-96		-32	0		-32	-32		-32	-64		-32	-96		-64	0		-64	-32		-64	-64		-64	-96		-96	0		-96	-32		-96	-64
					0	0		0	-32		0	-64		0	-96		-32	0		-32	-32		-32	-64		-32	-96		-64	0		-64	-32		-64	-64		-64	-96		-96	0		-96	-32		-96	-64
					0	0		0	-32		0	-64		0	-96		-32	0		-32	-32		-32	-64		-32	-96		-64	0		-64	-32		-64	-64		-64	-96		-96	0		-96	-32		-96	-64
					0	0		0	-32		0	-64		0	-96		-32	0		-32	-32		-32	-64		-32	-96		-64	0		-64	-32		-64	-64		-64	-96		-96	0		-96	-32		-96	-64
					0	0		0	-32		0	-64		0	-96		-32	0		-32	-32		-32	-64		-32	-96		-64	0		-64	-32		-64	-64		-64	-96		-96	0		-96	-32		-96	-64
					0	0		0	-32		0	-64		0	-96		-32	0		-32	-32		-32	-64		-32	-96		-64	0		-64	-32		-64	-64		-64	-96		-96	0		-96	-32		-96	-64
					0	0		0	-32		0	-64		0	-96		-32	0		-32	-32		-32	-64		-32	-96		-64	0		-64	-32		-64	-64		-64	-96		-96	0		-96	-32		-96	-64
					0	0		0	-32		0	-64		0	-96		-32	0		-32	-32		-32	-64		-32	-96		-64	0		-64	-32		-64	-64		-64	-96		-96	0		-96	-32		-96	-64
					0	0		0	-32		0	-64		0	-96		-32	0		-32	-32		-32	-64		-32	-96		-64	0		-64	-32		-64	-64		-64	-96		-96	0		-96	-32		-96	-64
					0	0		0	-32		0	-64		0	-96		-32	0		-32	-32		-32	-64		-32	-96		-64	0		-64	-32		-64	-64		-64	-96		-96	0		-96	-32		-96	-64
					0	0		0	-32		0	-64		0	-96		-32	0		-32	-32		-32	-64		-32	-96		-64	0		-64	-32		-64	-64		-64	-96		-96	0		-96	-32		-96	-64
					0	0		0	-32		0	-64		0	-96		-32	0		-32	-32		-32	-64		-32	-96		-64	0		-64	-32		-64	-64		-64	-96		-96	0		-96	-32		-96	-64
					0	0		0	-32		0	-64		0	-96		-32	0		-32	-32		-32	-64		-32	-96		-64	0		-64	-32		-64	-64		-64	-96		-96	0		-96	-32		-96	-64
					0	0		0	-32		0	-64		0	-96		-32	0		-32	-32		-32	-64		-32	-96		-64	0		-64	-32		-64	-64		-64	-96		-96	0		-96	-32		-96	-64
					0	0		0	-32		0	-64		0	-96		-32	0		-32	-32		-32	-64		-32	-96		-64	0		-64	-32		-64	-64		-64	-96		-96	0		-96	-32		-96	-64
					0	0		0	-32		0	-64		0	-96		-32	0		-32	-32		-32	-64		-32	-96		-64	0		-64	-32		-64	-64		-64	-96		-96	0		-96	-32		-96	-64
					0	0		0	-32		0	-64		0	-96		-32	0		-32	-32		-32	-64		-32	-96		-64	0		-64	-32		-64	-64		-64	-96		-96	0		-96	-32		-96	-64
					0	0		0	-32		0	-64		0	-96		-32	0		-32	-32		-32	-64		-32	-96		-64	0		-64	-32		-64	-64		-64	-96		-96	0		-96	-32		-96	-64
					0	0		0	-32		0	-64		0	-96		-32	0		-32	-32		-32	-64		-32	-96		-64	0		-64	-32		-64	-64		-64	-96		-96	0		-96	-32		-96	-64
					0	0		0	-32		0	-64		0	-96		-32	0		-32	-32		-32	-64		-32	-96		-64	0		-64	-32		-64	-64		-64	-96		-96	0		-96	-32		-96	-64
					0	0		0	-32		0	-64		0	-96		-32	0		-32	-32		-32	-64		-32	-96		-64	0		-64	-32		-64	-64		-64	-96		-96	0		-96	-32		-96	-64
					0	0		0	-32		0	-64		0	-96		-32	0		-32	-32		-32	-64		-32	-96		-64	0		-64	-32		-64	-64		-64	-96		-96	0		-96	-32		-96	-64
					0	0		0	-32		0	-64		0	-96		-32	0		-32	-32		-32	-64		-32	-96		-64	0		-64	-32		-64	-64		-64	-96		-96	0		-96	-32		-96	-64
					0	0		0	-32		0	-64		0	-96		-32	0		-32	-32		-32	-64		-32	-96		-64	0		-64	-32		-64	-64		-64	-96		-96	0		-96	-32		-96	-64
					0	0		0	-32		0	-64		0	-96		-32	0		-32	-32		-32	-64		-32	-96		-64	0		-64	-32		-64	-64		-64	-96		-96	0		-96	-32		-96	-64
					0	0		0	-32		0	-64		0	-96		-32	0		-32	-32		-32	-64		-32	-96		-64	0		-64	-32		-64	-64		-64	-96		-96	0		-96	-32		-96	-64
					0	0		0	-32		0	-64		0	-96		-32	0		-32	-32		-32	-64		-32	-96		-64	0		-64	-32		-64	-64		-64	-96		-96	0		-96	-32		-96	-64
					0	0		0	-32		0	-64		0	-96		-32	0		-32	-32		-32	-64		-32	-96		-64	0		-64	-32		-64	-64		-64	-96		-96	0		-96	-32		-96	-64
					0	0		0	-32		0	-64		0	-96		-32	0		-32	-32		-32	-64		-32	-96		-64	0		-64	-32		-64	-64		-64	-96		-96	0		-96	-32		-96	-64
					0	0		0	-32		0	-64		0	-96		-32	0		-32	-32		-32	-64		-32	-96		-64	0		-64	-32		-64	-64		-64	-96		-96	0		-96	-32		-96	-64
					0	0		0	-32		0	-64		0	-96		-32	0		-32	-32		-32	-64		-32	-96		-64	0		-64	-32		-64	-64		-64	-96		-96	0		-96	-32		-96	-64
					0	0		0	-32		0	-64		0	-96		-32	0		-32	-32		-32	-64		-32	-96		-64	0		-64	-32		-64	-64		-64	-96		-96	0		-96	-32		-96	-64
					0	0		0	-32		0	-64		0	-96		-32	0		-32	-32		-32	-64		-32	-96		-64	0		-64	-32		-64	-64		-64	-96		-96	0		-96	-32		-96	-64
					0	0		0	-32		0	-64		0	-96		-32	0		-32	-32		-32	-64		-32	-96		-64	0		-64	-32		-64	-64		-64	-96		-96	0		-96	-32		-96	-64
					0	0		0	-32		0	-64		0	-96		-32	0		-32	-32		-32	-64		-32	-96		-64	0		-64	-32		-64	-64		-64	-96		-96	0		-96	-32		-96	-64
					0	0		0	-32		0	-64		0	-96		-32	0		-32	-32		-32	-64		-32	-96		-64	0		-64	-32		-64	-64		-64	-96		-96	0		-96	-32		-96	-64
					0	0		0	-32		0	-64		0	-96		-32	0		-32	-32		-32	-64		-32	-96		-64	0		-64	-32		-64	-64		-64	-96		-96	0		-96	-32		-96	-64
					0	0		0	-32		0	-64		0	-96		-32	0		-32	-32		-32	-64		-32	-96		-64	0		-64	-32		-64	-64		-64	-96		-96	0		-96	-32		-96	-64
					0	0		0	-32		0	-64		0	-96		-32	0		-32	-32		-32	-64		-32	-96		-64	0		-64	-32		-64	-64		-64	-96		-96	0		-96	-32		-96	-64
					0	0		0	-32		0	-64		0	-96		-32	0		-32	-32		-32	-64		-32	-96		-64	0		-64	-32		-64	-64		-64	-96		-96	0		-96	-32		-96	-64
					0	0		0	-32		0	-64		0	-96		-32	0		-32	-32		-32	-64		-32	-96		-64	0		-64	-32		-64	-64		-64	-96		-96	0		-96	-32		-96	-64
					0	0		0	-32		0	-64		0	-96		-32	0		-32	-32		-32	-64		-32	-96		-64	0		-64	-32		-64	-64		-64	-96		-96	0		-96	-32		-96	-64
					0	0		0	-32		0	-64		0	-96		-32	0		-32	-32		-32	-64		-32	-96		-64	0		-64	-32		-64	-64		-64	-96		-96	0		-96	-32		-96	-64
					0	0		0	-32		0	-64		0	-96		-32	0		-32	-32		-32	-64		-32	-96		-64	0		-64	-32		-64	-64		-64	-96		-96	0		-96	-32		-96	-64
					0	0		0	-32		0	-64		0	-96		-32	0		-32	-32		-32	-64		-32	-96		-64	0		-64	-32		-64	-64		-64	-96		-96	0		-96	-32		-96	-64
					0	0		0	-32		0	-64		0	-96		-32	0		-32	-32		-32	-64		-32	-96		-64	0		-64	-32		-64	-64		-64	-96		-96	0		-96	-32		-96	-64
					0	0		0	-32		0	-64		0	-96		-32	0		-32	-32		-32	-64		-32	-96		-64	0		-64	-32		-64	-64		-64	-96		-96	0		-96	-32		-96	-64
					0	0		0	-32		0	-64		0	-96		-32	0		-32	-32		-32	-64		-32	-96		-64	0		-64	-32		-64	-64		-64	-96		-96	0		-96	-32		-96	-64
					0	0		0	-32		0	-64		0	-96		-32	0		-32	-32		-32	-64		-32	-96		-64	0		-64	-32		-64	-64		-64	-96		-96	0		-96	-32		-96	-64
					0	0		0	-32		0	-64		0	-96		-32	0		-32	-32		-32	-64		-32	-96		-64	0		-64	-32		-64	-64		-64	-96		-96	0		-96	-32		-96	-64
					0	0		0	-32		0	-64		0	-96		-32	0		-32	-32		-32	-64		-32	-96		-64	0		-64	-32		-64	-64		-64	-96		-96	0		-96	-32		-96	-64
					0	0		0	-32		0	-64		0	-96		-32	0		-32	-32		-32	-64		-32	-96		-64	0		-64	-32		-64	-64		-64	-96		-96	0		-96	-32		-96	-64
					0	0		0	-32		0	-64		0	-96		-32	0		-32	-32		-32	-64		-32	-96		-64	0		-64	-32		-64	-64		-64	-96		-96	0		-96	-32		-96	-64
					0	0		0	-32		0	-64		0	-96		-32	0		-32	-32		-32	-64		-32	-96		-64	0		-64	-32		-64	-64		-64	-96		-96	0		-96	-32		-96	-64
					0	0		0	-32		0	-64		0	-96		-32	0		-32	-32		-32	-64		-32	-96		-64	0		-64	-32		-64	-64		-64	-96		-96	0		-96	-32		-96	-64
					0	0		0	-32		0	-64		0	-96		-32	0		-32	-32		-32	-64		-32	-96		-64	0		-64	-32		-64	-64		-64	-96		-96	0		-96	-32		-96	-64
					0	0		0	-32		0	-64		0	-96		-32	0		-32	-32		-32	-64		-32	-96		-64	0		-64	-32		-64	-64		-64	-96		-96	0		-96	-32		-96	-64
					0	0		0	-32		0	-64		0	-96		-32	0		-32	-32		-32	-64		-32	-96		-64	0		-64	-32		-64	-64		-64	-96		-96	0		-96	-32		-96	-64
					0	0		0	-32		0	-64		0	-96		-32	0		-32	-32		-32	-64		-32	-96		-64	0		-64	-32		-64	-64		-64	-96		-96	0		-96	-32		-96	-64
					0	0		0	-32		0	-64		0	-96		-32	0		-32	-32		-32	-64		-32	-96		-64	0		-64	-32		-64	-64		-64	-96		-96	0		-96	-32		-96	-64
					0	0		0	-32		0	-64		0	-96		-32	0		-32	-32		-32	-64		-32	-96		-64	0		-64	-32		-64	-64		-64	-96		-96	0		-96	-32		-96	-64
					0	0		0	-32		0	-64		0	-96		-32	0		-32	-32		-32	-64		-32	-96		-64	0		-64	-32		-64	-64		-64	-96		-96	0		-96	-32		-96	-64
					0	0		0	-32		0	-64		0	-96		-32	0		-32	-32		-32	-64		-32	-96		-64	0		-64	-32		-64	-64		-64	-96		-96	0		-96	-32		-96	-64
					0	0		0	-32		0	-64		0	-96		-32	0		-32	-32		-32	-64		-32	-96		-64	0		-64	-32		-64	-64		-64	-96		-96	0		-96	-32		-96	-64
					0	0		0	-32		0	-64		0	-96		-32	0		-32	-32		-32	-64		-32	-96		-64	0		-64	-32		-64	-64		-64	-96		-96	0		-96	-32		-96	-64
					0	0		0	-32		0	-64		0	-96		-32	0		-32	-32		-32	-64		-32	-96		-64	0		-64	-32		-64	-64		-64	-96		-96	0		-96	-32		-96	-64
					0	0		0	-32		0	-64		0	-96		-32	0		-32	-32		-32	-64		-32	-96		-64	0		-64	-32		-64	-64		-64	-96		-96	0		-96	-32		-96	-64
					0	0		0	-32		0	-64		0	-96		-32	0		-32	-32		-32	-64		-32	-96		-64	0		-64	-32		-64	-64		-64	-96		-96	0		-96	-32		-96	-64
					0	0		0	-32		0	-64		0	-96		-32	0		-32	-32		-32	-64		-32	-96		-64	0		-64	-32		-64	-64		-64	-96		-96	0		-96	-32		-96	-64
					0	0		0	-32		0	-64		0	-96		-32	0		-32	-32		-32	-64		-32	-96		-64	0		-64	-32		-64	-64		-64	-96		-96	0		-96	-32		-96	-64
					0	0		0	-32		0	-64		0	-96		-32	0		-32	-32		-32	-64		-32	-96		-64	0		-64	-32		-64	-64		-64	-96		-96	0		-96	-32		-96	-64
					0	0		0	-32		0	-64		0	-96		-32	0		-32	-32		-32	-64		-32	-96		-64	0		-64	-32		-64	-64		-64	-96		-96	0		-96	-32		-96	-64
					0	0		0	-32		0	-64		0	-96		-32	0		-32	-32		-32	-64		-32	-96		-64	0		-64	-32		-64	-64		-64	-96		-96	0		-96	-32		-96	-64
					0	0		0	-32		0	-64		0	-96		-32	0		-32	-32		-32	-64		-32	-96		-64	0		-64	-32		-64	-64		-64	-96		-96	0		-96	-32		-96	-64
					0	0		0	-32		0	-64		0	-96		-32	0		-32	-32		-32	-64		-32	-96		-64	0		-64	-32		-64	-64		-64	-96		-96	0		-96	-32		-96	-64
					0	0		0	-32		0	-64		0	-96		-32	0		-32	-32		-32	-64		-32	-96		-64	0		-64	-32		-64	-64		-64	-96		-96	0		-96	-32		-96	-64
					0	0		0	-32		0	-64		0	-96		-32	0		-32	-32		-32	-64		-32	-96		-64	0		-64	-32		-64	-64		-64	-96		-96	0		-96	-32		-96	-64
					0	0		0	-32		0	-64		0	-96		-32	0		-32	-32		-32	-64		-32	-96		-64	0		-64	-32		-64	-64		-64	-96		-96	0		-96	-32		-96	-64
					0	0		0	-32		0	-64		0	-96		-32	0		-32	-32		-32	-64		-32	-96		-64	0		-64	-32		-64	-64		-64	-96		-96	0		-96	-32		-96	-64
					0	0		0	-32		0	-64		0	-96		-32	0		-32	-32		-32	-64		-32	-96		-64	0		-64	-32		-64	-64		-64	-96		-96	0		-96	-32		-96	-64
					0	0		0	-32		0	-64		0	-96		-32	0		-32	-32		-32	-64		-32	-96		-64	0		-64	-32		-64	-64		-64	-96		-96	0		-96	-32		-96	-64
					0	0		0	-32		0	-64		0	-96		-32	0		-32	-32		-32	-64		-32	-96		-64	0		-64	-32		-64	-64		-64	-96		-96	0		-96	-32		-96	-64
					0	0		0	-32		0	-64		0	-96		-32	0		-32	-32		-32	-64		-32	-96		-64	0		-64	-32		-64	-64		-64	-96		-96	0		-96	-32		-96	-64
					0	0		0	-32		0	-64		0	-96		-32	0		-32	-32		-32	-64		-32	-96		-64	0		-64	-32		-64	-64		-64	-96		-96	0		-96	-32		-96	-64
					0	0		0	-32		0	-64		0	-96		-32	0		-32	-32		-32	-64		-32	-96		-64	0		-64	-32		-64	-64		-64	-96		-96	0		-96	-32		-96	-64
					0	0		0	-32		0	-64		0	-96		-32	0		-32	-32		-32	-64		-32	-96		-64	0		-64	-32		-64	-64		-64	-96		-96	0		-96	-32		-96	-64
					0	0		0	-32		0	-64		0	-96		-32	0		-32	-32		-32	-64		-32	-96		-64	0		-64	-32		-64	-64		-64	-96		-96	0		-96	-32		-96	-64
					0	0		0	-32		0	-64		0	-96		-32	0		-32	-32		-32	-64		-32	-96		-64	0		-64	-32		-64	-64		-64	-96		-96	0		-96	-32		-96	-64
					0	0		0	-32		0	-64		0	-96		-32	0		-32	-32		-32	-64		-32	-96		-64	0		-64	-32		-64	-64		-64	-96		-96	0		-96	-32		-96	-64
					0	0		0	-32		0	-64		0	-96		-32	0		-32	-32		-32	-64		-32	-96		-64	0		-64	-32		-64	-64		-64	-96		-96	0		-96	-32		-96	-64
					0	0		0	-32		0	-64		0	-96		-32	0		-32	-32		-32	-64		-32	-96		-64	0		-64	-32		-64	-64		-64	-96		-96	0		-96	-32		-96	-64
					0	0		0	-32		0	-64		0	-96		-32	0		-32	-32		-32	-64		-32	-96		-64	0		-64	-32		-64	-64		-64	-96		-96	0		-96	-32		-96	-64
					0	0		0	-32		0	-64		0	-96		-32	0		-32	-32		-32	-64		-32	-96		-64	0		-64	-32		-64	-64		-64	-96		-96	0		-96	-32		-96	-64
					0	0		0	-32		0	-64		0	-96		-32	0		-32	-32		-32	-64		-32	-96		-64	0		-64	-32		-64	-64		-64	-96		-96	0		-96	-32		-96	-64
					0	0		0	-32		0	-64		0	-96		-32	0		-32	-32		-32	-64		-32	-96		-64	0		-64	-32		-64	-64		-64	-96		-96	0		-96	-32		-96	-64
					0	0		0	-32		0	-64		0	-96		-32	0		-32	-32		-32	-64		-32	-96		-64	0		-64	-32		-64	-64		-64	-96		-96	0		-96	-32		-96	-64
					0	0		0	-32		0	-64		0	-96		-32	0		-32	-32		-32	-64		-32	-96		-64	0		-64	-32		-64	-64		-64	-96		-96	0		-96	-32		-96	-64
					0	0		0	-32		0	-64		0	-96		-32	0		-32	-32		-32	-64		-32	-96		-64	0		-64	-32		-64	-64		-64	-96		-96	0		-96	-32		-96	-64
					0	0		0	-32		0	-64		0	-96		-32	0		-32	-32		-32	-64		-32	-96		-64	0		-64	-32		-64	-64		-64	-96		-96	0		-96	-32		-96	-64
					0	0		0	-32		0	-64		0	-96		-32	0		-32	-32		-32	-64		-32	-96		-64	0		-64	-32		-64	-64		-64	-96		-96	0		-96	-32		-96	-64
					0	0		0	-32		0	-64		0	-96		-32	0		-32	-32		-32	-64		-32	-96		-64	0		-64	-32		-64	-64		-64	-96		-96	0		-96	-32		-96	-64
					0	0		0	-32		0	-64		0	-96		-32	0		-32	-32		-32	-64		-32	-96		-64	0		-64	-32		-64	-64		-64	-96		-96	0		-96	-32		-96	-64
					0	0		0	-32		0	-64		0	-96		-32	0		-32	-32		-32	-64		-32	-96		-64	0		-64	-32		-64	-64		-64	-96		-96	0		-96	-32		-96	-64
					0	0		0	-32		0	-64		0	-96		-32	0		-32	-32		-32	-64		-32	-96		-64	0		-64	-32		-64	-64		-64	-96		-96	0		-96	-32		-96	-64
					0	0		0	-32		0	-64		0	-96		-32	0		-32	-32		-32	-64		-32	-96		-64	0		-64	-32		-64	-64		-64	-96		-96	0		-96	-32		-96	-64
					0	0		0	-32		0	-64		0	-96		-32	0		-32	-32		-32	-64		-32	-96		-64	0		-64	-32		-64	-64		-64	-96		-96	0		-96	-32		-96	-64
					0	0		0	-32		0	-64		0	-96		-32	0		-32	-32		-32	-64		-32	-96		-64	0		-64	-32		-64	-64		-64	-96		-96	0		-96	-32		-96	-64
					0	0		0	-32		0	-64		0	-96		-32	0		-32	-32		-32	-64		-32	-96		-64	0		-64	-32		-64	-64		-64	-96		-96	0		-96	-32		-96	-64
					0	0		0	-32		0	-64		0	-96		-32	0		-32	-32		-32	-64		-32	-96		-64	0		-64	-32		-64	-64		-64	-96		-96	0		-96	-32		-96	-64
					0	0		0	-32		0	-64		0	-96		-32	0		-32	-32		-32	-64		-32	-96		-64	0		-64	-32		-64	-64		-64	-96		-96	0		-96	-32		-96	-64
					0	0		0	-32		0	-64		0	-96		-32	0		-32	-32		-32	-64		-32	-96		-64	0		-64	-32		-64	-64		-64	-96		-96	0		-96	-32		-96	-64
					0	0		0	-32		0	-64		0	-96		-32	0		-32	-32		-32	-64		-32	-96		-64	0		-64	-32		-64	-64		-64	-96		-96	0		-96	-32		-96	-64
					0	0		0	-32		0	-64		0	-96		-32	0		-32	-32		-32	-64		-32	-96		-64	0		-64	-32		-64	-64		-64	-96		-96	0		-96	-32		-96	-64
					0	0		0	-32		0	-64		0	-96		-32	0		-32	-32		-32	-64		-32	-96		-64	0		-64	-32		-64	-64		-64	-96		-96	0		-96	-32		-96	-64
					0	0		0	-32		0	-64		0	-96		-32	0		-32	-32		-32	-64		-32	-96		-64	0		-64	-32		-64	-64		-64	-96		-96	0		-96	-32		-96	-64
					0	0		0	-32		0	-64		0	-96		-32	0		-32	-32		-32	-64		-32	-96		-64	0		-64	-32		-64	-64		-64	-96		-96	0		-96	-32		-96	-64
					0	0		0	-32		0	-64		0	-96		-32	0		-32	-32		-32	-64		-32	-96		-64	0		-64	-32		-64	-64		-64	-96		-96	0		-96	-32		-96	-64
					0	0		0	-32		0	-64		0	-96		-32	0		-32	-32		-32	-64		-32	-96		-64	0		-64	-32		-64	-64		-64	-96		-96	0		-96	-32		-96	-64
					0	0		0	-32		0	-64		0	-96		-32	0		-32	-32		-32	-64		-32	-96		-64	0		-64	-32		-64	-64		-64	-96		-96	0		-96	-32		-96	-64
					0	0		0	-32		0	-64		0	-96		-32	0		-32	-32		-32	-64		-32	-96		-64	0		-64	-32		-64	-64		-64	-96		-96	0		-96	-32		-96	-64
					0	0		0	-32		0	-64		0	-96		-32	0		-32	-32		-32	-64		-32	-96		-64	0		-64	-32		-64	-64		-64	-96		-96	0		-96	-32		-96	-64
					0	0		0	-32		0	-64		0	-96		-32	0		-32	-32		-32	-64		-32	-96		-64	0		-64	-32		-64	-64		-64	-96		-96	0		-96	-32		-96	-64
					0	0		0	-32		0	-64		0	-96		-32	0		-32	-32		-32	-64		-32	-96		-64	0		-64	-32		-64	-64		-64	-96		-96	0		-96	-32		-96	-64
					0	0		0	-32		0	-64		0	-96		-32	0		-32	-32		-32	-64		-32	-96		-64	0		-64	-32		-64	-64		-64	-96		-96	0		-96	-32		-96	-64
					0	0		0	-32		0	-64		0	-96		-32	0		-32	-32		-32	-64		-32	-96		-64	0		-64	-32		-64	-64		-64	-96		-96	0		-96	-32		-96	-64
					0	0		0	-32		0	-64		0	-96		-32	0		-32	-32		-32	-64		-32	-96		-64	0		-64	-32		-64	-64		-64	-96		-96	0		-96	-32		-96	-64
					0	0		0	-32		0	-64		0	-96		-32	0		-32	-32		-32	-64		-32	-96		-64	0		-64	-32		-64	-64		-64	-96		-96	0		-96	-32		-96	-64
					0	0		0	-32		0	-64		0	-96		-32	0		-32	-32		-32	-64		-32	-96		-64	0		-64	-32		-64	-64		-64	-96		-96	0		-96	-32		-96	-64
					0	0		0	-32		0	-64		0	-96		-32	0		-32	-32		-32	-64		-32	-96		-64	0		-64	-32		-64	-64		-64	-96		-96	0		-96	-32		-96	-64
					0	0		0	-32		0	-64		0	-96		-32	0		-32	-32		-32	-64		-32	-96		-64	0		-64	-32		-64	-64		-64	-96		-96	0		-96	-32		-96	-64
					0	0		0	-32		0	-64		0	-96		-32	0		-32	-32		-32	-64		-32	-96		-64	0		-64	-32		-64	-64		-64	-96		-96	0		-96	-32		-96	-64
					0	0		0	-32		0	-64		0	-96		-32	0		-32	-32		-32	-64		-32	-96		-64	0		-64	-32		-64	-64		-64	-96		-96	0		-96	-32		-96	-64
					0	0		0	-32		0	-64		0	-96		-32	0		-32	-32		-32	-64		-32	-96		-64	0		-64	-32		-64	-64		-64	-96		-96	0		-96	-32		-96	-64
					0	0		0	-32		0	-64		0	-96		-32	0		-32	-32		-32	-64		-32	-96		-64	0		-64	-32		-64	-64		-64	-96		-96	0		-96	-32		-96	-64
					0	0		0	-32		0	-64		0	-96		-32	0		-32	-32		-32	-64		-32	-96		-64	0		-64	-32		-64	-64		-64	-96		-96	0		-96	-32		-96	-64
					0	0		0	-32		0	-64		0	-96		-32	0		-32	-32		-32	-64		-32	-96		-64	0		-64	-32		-64	-64		-64	-96		-96	0		-96	-32		-96	-64
					0	0		0	-32		0	-64		0	-96		-32	0		-32	-32		-32	-64		-32	-96		-64	0		-64	-32		-64	-64		-64	-96		-96	0		-96	-32		-96	-64
					0	0		0	-32		0	-64		0	-96		-32	0		-32	-32		-32	-64		-32	-96		-64	0		-64	-32		-64	-64		-64	-96		-96	0		-96	-32		-96	-64
					0	0		0	-32		0	-64		0	-96		-32	0		-32	-32		-32	-64		-32	-96		-64	0		-64	-32		-64	-64		-64	-96		-96	0		-96	-32		-96	-64
					0	0		0	-32		0	-64		0	-96		-32	0		-32	-32		-32	-64		-32	-96		-64	0		-64	-32		-64	-64		-64	-96		-96	0		-96	-32		-96	-64
					0	0		0	-32		0	-64		0	-96		-32	0		-32	-32		-32	-64		-32	-96		-64	0		-64	-32		-64	-64		-64	-96		-96	0		-96	-32		-96	-64
					0	0		0	-32		0	-64		0	-96		-32	0		-32	-32		-32	-64		-32	-96		-64	0		-64	-32		-64	-64		-64	-96		-96	0		-96	-32		-96	-64
					0	0		0	-32		0	-64		0	-96		-32	0		-32	-32		-32	-64		-32	-96		-64	0		-64	-32		-64	-64		-64	-96		-96	0		-96	-32		-96	-64
					0	0		0	-32		0	-64		0	-96		-32	0		-32	-32		-32	-64		-32	-96		-64	0		-64	-32		-64	-64		-64	-96		-96	0		-96	-32		-96	-64
					0	0		0	-32		0	-64		0	-96		-32	0		-32	-32		-32	-64		-32	-96		-64	0		-64	-32		-64	-64		-64	-96		-96	0		-96	-32		-96	-64
					0	0		0	-32		0	-64		0	-96		-32	0		-32	-32		-32	-64		-32	-96		-64	0		-64	-32		-64	-64		-64	-96		-96	0		-96	-32		-96	-64
					0	0		0	-32		0	-64		0	-96		-32	0		-32	-32		-32	-64		-32	-96		-64	0		-64	-32		-64	-64		-64	-96		-96	0		-96	-32		-96	-64
					0	0		0	-32		0	-64		0	-96		-32	0		-32	-32		-32	-64		-32	-96		-64	0		-64	-32		-64	-64		-64	-96		-96	0		-96	-32		-96	-64
					0	0		0	-32		0	-64		0	-96		-32	0		-32	-32		-32	-64		-32	-96		-64	0		-64	-32		-64	-64		-64	-96		-96	0		-96	-32		-96	-64
					0	0		0	-32		0	-64		0	-96		-32	0		-32	-32		-32	-64		-32	-96		-64	0		-64	-32		-64	-64		-64	-96		-96	0		-96	-32		-96	-64
					0	0		0	-32		0	-64		0	-96		-32	0		-32	-32		-32	-64		-32	-96		-64	0		-64	-32		-64	-64		-64	-96		-96	0		-96	-32		-96	-64
					0	0		0	-32		0	-64		0	-96		-32	0		-32	-32		-32	-64		-32	-96		-64	0		-64	-32		-64	-64		-64	-96		-96	0		-96	-32		-96	-64
					0	0		0	-32		0	-64		0	-96		-32	0		-32	-32		-32	-64		-32	-96		-64	0		-64	-32		-64	-64		-64	-96		-96	0		-96	-32		-96	-64
					0	0		0	-32		0	-64		0	-96		-32	0		-32	-32		-32	-64		-32	-96		-64	0		-64	-32		-64	-64		-64	-96		-96	0		-96	-32		-96	-64
					0	0		0	-32		0	-64		0	-96		-32	0		-32	-32		-32	-64		-32	-96		-64	0		-64	-32		-64	-64		-64	-96		-96	0		-96	-32		-96	-64
					0	0		0	-32		0	-64		0	-96		-32	0		-32	-32		-32	-64		-32	-96		-64	0		-64	-32		-64	-64		-64	-96		-96	0		-96	-32		-96	-64
					0	0		0	-32		0	-64		0	-96		-32	0		-32	-32		-32	-64		-32	-96		-64	0		-64	-32		-64	-64		-64	-96		-96	0		-96	-32		-96	-64
					0	0		0	-32		0	-64		0	-96		-32	0		-32	-32		-32	-64		-32	-96		-64	0		-64	-32		-64	-64		-64	-96		-96	0		-96	-32		-96	-64
					0	0		0	-32		0	-64		0	-96		-32	0		-32	-32		-32	-64		-32	-96		-64	0		-64	-32		-64	-64		-64	-96		-96	0		-96	-32		-96	-64
					0	0		0	-32		0	-64		0	-96		-32	0		-32	-32		-32	-64		-32	-96		-64	0		-64	-32		-64	-64		-64	-96		-96	0		-96	-32		-96	-64
					0	0		0	-32		0	-64		0	-96		-32	0		-32	-32		-32	-64		-32	-96		-64	0		-64	-32		-64	-64		-64	-96		-96	0		-96	-32		-96	-64
					0	0		0	-32		0	-64		0	-96		-32	0		-32	-32		-32	-64		-32	-96		-64	0		-64	-32		-64	-64		-64	-96		-96	0		-96	-32		-96	-64
					0	0		0	-32		0	-64		0	-96		-32	0		-32	-32		-32	-64		-32	-96		-64	0		-64	-32		-64	-64		-64	-96		-96	0		-96	-32		-96	-64
					0	0		0	-32		0	-64		0	-96		-32	0		-32	-32		-32	-64		-32	-96		-64	0		-64	-32		-64	-64		-64	-96		-96	0		-96	-32		-96	-64
					0	0		0	-32		0	-64		0	-96		-32	0		-32	-32		-32	-64		-32	-96		-64	0		-64	-32		-64	-64		-64	-96		-96	0		-96	-32		-96	-64
					0	0		0	-32		0	-64		0	-96		-32	0		-32	-32		-32	-64		-32	-96		-64	0		-64	-32		-64	-64		-64	-96		-96	0		-96	-32		-96	-64
					0	0		0	-32		0	-64		0	-96		-32	0		-32	-32		-32	-64		-32	-96		-64	0		-64	-32		-64	-64		-64	-96		-96	0		-96	-32		-96	-64
					0	0		0	-32		0	-64		0	-96		-32	0		-32	-32		-32	-64		-32	-96		-64	0		-64	-32		-64	-64		-64	-96		-96	0		-96	-32		-96	-64
					0	0		0	-32		0	-64		0	-96		-32	0		-32	-32		-32	-64		-32	-96		-64	0		-64	-32		-64	-64		-64	-96		-96	0		-96	-32		-96	-64
					0	0		0	-32		0	-64		0	-96		-32	0		-32	-32		-32	-64		-32	-96		-64	0		-64	-32		-64	-64		-64	-96		-96	0		-96	-32		-96	-64
					0	0		0	-32		0	-64		0	-96		-32	0		-32	-32		-32	-64		-32	-96		-64	0		-64	-32		-64	-64		-64	-96		-96	0		-96	-32		-96	-64
					0	0		0	-32		0	-64		0	-96		-32	0		-32	-32		-32	-64		-32	-96		-64	0		-64	-32		-64	-64		-64	-96		-96	0		-96	-32		-96	-64
					0	0		0	-32		0	-64		0	-96		-32	0		-32	-32		-32	-64		-32	-96		-64	0		-64	-32		-64	-64		-64	-96		-96	0		-96	-32		-96	-64
					0	0		0	-32		0	-64		0	-96		-32	0		-32	-32		-32	-64		-32	-96		-64	0		-64	-32		-64	-64		-64	-96		-96	0		-96	-32		-96	-64
					0	0		0	-32		0	-64		0	-96		-32	0		-32	-32		-32	-64		-32	-96		-64	0		-64	-32		-64	-64		-64	-96		-96	0		-96	-32		-96	-64
					0	0		0	-32		0	-64		0	-96		-32	0		-32	-32		-32	-64		-32	-96		-64	0		-64	-32		-64	-64		-64	-96		-96	0		-96	-32		-96	-64
					0	0		0	-32		0	-64		0	-96		-32	0		-32	-32		-32	-64		-32	-96		-64	0		-64	-32		-64	-64		-64	-96		-96	0		-96	-32		-96	-64
					0	0		0	-32		0	-64		0	-96		-32	0		-32	-32		-32	-64		-32	-96		-64	0		-64	-32		-64	-64		-64	-96		-96	0		-96	-32		-96	-64
					0	0		0	-32		0	-64		0	-96		-32	0		-32	-32		-32	-64		-32	-96		-64	0		-64	-32		-64	-64		-64	-96		-96	0		-96	-32		-96	-64
					0	0		0	-32		0	-64		0	-96		-32	0		-32	-32		-32	-64		-32	-96		-64	0		-64	-32		-64	-64		-64	-96		-96	0		-96	-32		-96	-64
					0	0		0	-32		0	-64		0	-96		-32	0		-32	-32		-32	-64		-32	-96		-64	0		-64	-32		-64	-64		-64	-96		-96	0		-96	-32		-96	-64
					0	0		0	-32		0	-64		0	-96		-32	0		-32	-32		-32	-64		-32	-96		-64	0		-64	-32		-64	-64		-64	-96		-96	0		-96	-32		-96	-64
					0	0		0	-32		0	-64		0	-96		-32	0		-32	-32		-32	-64		-32	-96		-64	0		-64	-32		-64	-64		-64	-96		-96	0		-96	-32		-96	-64
					0	0		0	-32		0	-64		0	-96		-32	0		-32	-32		-32	-64		-32	-96		-64	0		-64	-32		-64	-64		-64	-96		-96	0		-96	-32		-96	-64
					0	0		0	-32		0	-64		0	-96		-32	0		-32	-32		-32	-64		-32	-96		-64	0		-64	-32		-64	-64		-64	-96		-96	0		-96	-32		-96	-64
					0	0		0	-32		0	-64		0	-96		-32	0		-32	-32		-32	-64		-32	-96		-64	0		-64	-32		-64	-64		-64	-96		-96	0		-96	-32		-96	-64
					0	0		0	-32		0	-64		0	-96		-32	0		-32	-32		-32	-64		-32	-96		-64	0		-64	-32		-64	-64		-64	-96		-96	0		-96	-32		-96	-64
					0	0		0	-32		0	-64		0	-96		-32	0		-32	-32		-32	-64		-32	-96		-64	0		-64	-32		-64	-64		-64	-96		-96	0		-96	-32		-96	-64
					0	0		0	-32		0	-64		0	-96		-32	0		-32	-32		-32	-64		-32	-96		-64	0		-64	-32		-64	-64		-64	-96		-96	0		-96	-32		-96	-64
					0	0		0	-32		0	-64		0	-96		-32	0		-32	-32		-32	-64		-32	-96		-64	0		-64	-32		-64	-64		-64	-96		-96	0		-96	-32		-96	-64
					0	0		0	-32		0	-64		0	-96		-32	0		-32	-32		-32	-64		-32	-96		-64	0		-64	-32		-64	-64		-64	-96		-96	0		-96	-32		-96	-64
					0	0		0	-32		0	-64		0	-96		-32	0		-32	-32		-32	-64		-32	-96		-64	0		-64	-32		-64	-64		-64	-96		-96	0		-96	-32		-96	-64
					0	0		0	-32		0	-64		0	-96		-32	0		-32	-32		-32	-64		-32	-96		-64	0		-64	-32		-64	-64		-64	-96		-96	0		-96	-32		-96	-64
					0	0		0	-32		0	-64		0	-96		-32	0		-32	-32		-32	-64		-32	-96		-64	0		-64	-32		-64	-64		-64	-96		-96	0		-96	-32		-96	-64
					0	0		0	-32		0	-64		0	-96		-32	0		-32	-32		-32	-64		-32	-96		-64	0		-64	-32		-64	-64		-64	-96		-96	0		-96	-32		-96	-64
					0	0		0	-32		0	-64		0	-96		-32	0		-32	-32		-32	-64		-32	-96		-64	0		-64	-32		-64	-64		-64	-96		-96	0		-96	-32		-96	-64
					0	0		0	-32		0	-64		0	-96		-32	0		-32	-32		-32	-64		-32	-96		-64	0		-64	-32		-64	-64		-64	-96		-96	0		-96	-32		-96	-64
					0	0		0	-32		0	-64		0	-96		-32	0		-32	-32		-32	-64		-32	-96		-64	0		-64	-32		-64	-64		-64	-96		-96	0		-96	-32		-96	-64
					0	0		0	-32		0	-64		0	-96		-32	0		-32	-32		-32	-64		-32	-96		-64	0		-64	-32		-64	-64		-64	-96		-96	0		-96	-32		-96	-64
					0	0		0	-32		0	-64		0	-96		-32	0		-32	-32		-32	-64		-32	-96		-64	0		-64	-32		-64	-64		-64	-96		-96	0		-96	-32		-96	-64
					0	0		0	-32		0	-64		0	-96		-32	0		-32	-32		-32	-64		-32	-96		-64	0		-64	-32		-64	-64		-64	-96		-96	0		-96	-32		-96	-64
					0	0		0	-32		0	-64		0	-96		-32	0		-32	-32		-32	-64		-32	-96		-64	0		-64	-32		-64	-64		-64	-96		-96	0		-96	-32		-96	-64
					0	0		0	-32		0	-64		0	-96		-32	0		-32	-32		-32	-64		-32	-96		-64	0		-64	-32		-64	-64		-64	-96		-96	0		-96	-32		-96	-64
					0	0		0	-32		0	-64		0	-96		-32	0		-32	-32		-32	-64		-32	-96		-64	0		-64	-32		-64	-64		-64	-96		-96	0		-96	-32		-96	-64
					0	0		0	-32		0	-64		0	-96		-32	0		-32	-32		-32	-64		-32	-96		-64	0		-64	-32		-64	-64		-64	-96		-96	0		-96	-32		-96	-64
					0	0		0	-32		0	-64		0	-96		-32	0		-32	-32		-32	-64		-32	-96		-64	0		-64	-32		-64	-64		-64	-96		-96	0		-96	-32		-96	-64
					0	0		0	-32		0	-64		0	-96		-32	0		-32	-32		-32	-64		-32	-96		-64	0		-64	-32		-64	-64		-64	-96		-96	0		-96	-32		-96	-64
					0	0		0	-32		0	-64		0	-96		-32	0		-32	-32		-32	-64		-32	-96		-64	0		-64	-32		-64	-64		-64	-96		-96	0		-96	-32		-96	-64
					0	0		0	-32		0	-64		0	-96		-32	0		-32	-32		-32	-64		-32	-96		-64	0		-64	-32		-64	-64		-64	-96		-96	0		-96	-32		-96	-64
					0	0		0	-32		0	-64		0	-96		-32	0		-32	-32		-32	-64		-32	-96		-64	0		-64	-32		-64	-64		-64	-96		-96	0		-96	-32		-96	-64
					0	0		0	-32		0	-64		0	-96		-32	0		-32	-32		-32	-64		-32	-96		-64	0		-64	-32		-64	-64		-64	-96		-96	0		-96	-32		-96	-64
					0	0		0	-32		0	-64		0	-96		-32	0		-32	-32		-32	-64		-32	-96		-64	0		-64	-32		-64	-64		-64	-96		-96	0		-96	-32		-96	-64
					0	0		0	-32		0	-64		0	-96		-32	0		-32	-32		-32	-64		-32	-96		-64	0		-64	-32		-64	-64		-64	-96		-96	0		-96	-32		-96	-64
					0	0		0	-32		0	-64		0	-96		-32	0		-32	-32		-32	-64		-32	-96		-64	0		-64	-32		-64	-64		-64	-96		-96	0		-96	-32		-96	-64
					0	0		0	-32		0	-64		0	-96		-32	0		-32	-32		-32	-64		-32	-96		-64	0		-64	-32		-64	-64		-64	-96		-96	0		-96	-32		-96	-64
					0	0		0	-32		0	-64		0	-96		-32	0		-32	-32		-32	-64		-32	-96		-64	0		-64	-32		-64	-64		-64	-96		-96	0		-96	-32		-96	-64
					0	0		0	-32		0	-64		0	-96		-32	0		-32	-32		-32	-64		-32	-96		-64	0		-64	-32		-64	-64		-64	-96		-96	0		-96	-32		-96	-64
					0	0		0	-32		0	-64		0	-96		-32	0		-32	-32		-32	-64		-32	-96		-64	0		-64	-32		-64	-64		-64	-96		-96	0		-96	-32		-96	-64
					0	0		0	-32		0	-64		0	-96		-32	0		-32	-32		-32	-64		-32	-96		-64	0		-64	-32		-64	-64		-64	-96		-96	0		-96	-32		-96	-64
					0	0		0	-32		0	-64		0	-96		-32	0		-32	-32		-32	-64		-32	-96		-64	0		-64	-32		-64	-64		-64	-96		-96	0		-96	-32		-96	-64
					0	0		0	-32		0	-64		0	-96		-32	0		-32	-32		-32	-64		-32	-96		-64	0		-64	-32		-64	-64		-64	-96		-96	0		-96	-32		-96	-64
					0	0		0	-32		0	-64		0	-96		-32	0		-32	-32		-32	-64		-32	-96		-64	0		-64	-32		-64	-64		-64	-96		-96	0		-96	-32		-96	-64
					0	0		0	-32		0	-64		0	-96		-32	0		-32	-32		-32	-64		-32	-96		-64	0		-64	-32		-64	-64		-64	-96		-96	0		-96	-32		-96	-64
					0	0		0	-32		0	-64		0	-96		-32	0		-32	-32		-32	-64		-32	-96		-64	0		-64	-32		-64	-64		-64	-96		-96	0		-96	-32		-96	-64
					0	0		0	-32		0	-64		0	-96		-32	0		-32	-32		-32	-64		-32	-96		-64	0		-64	-32		-64	-64		-64	-96		-96	0		-96	-32		-96	-64
					0	0		0	-32		0	-64		0	-96		-32	0		-32	-32		-32	-64		-32	-96		-64	0		-64	-32		-64	-64		-64	-96		-96	0		-96	-32		-96	-64
					0	0		0	-32		0	-64		0	-96		-32	0		-32	-32		-32	-64		-32	-96		-64	0		-64	-32		-64	-64		-64	-96		-96	0		-96	-32		-96	-64
					0	0		0	-32		0	-64		0	-96		-32	0		-32	-32		-32	-64		-32	-96		-64	0		-64	-32		-64	-64		-64	-96		-96	0		-96	-32		-96	-64
					0	0		0	-32		0	-64		0	-96		-32	0		-32	-32		-32	-64		-32	-96		-64	0		-64	-32		-64	-64		-64	-96		-96	0		-96	-32		-96	-64
					0	0		0	-32		0	-64		0	-96		-32	0		-32	-32		-32	-64		-32	-96		-64	0		-64	-32		-64	-64		-64	-96		-96	0		-96	-32		-96	-64
					0	0		0	-32		0	-64		0	-96		-32	0		-32	-32		-32	-64		-32	-96		-64	0		-64	-32		-64	-64		-64	-96		-96	0		-96	-32		-96	-64
					0	0		0	-32		0	-64		0	-96		-32	0		-32	-32		-32	-64		-32	-96		-64	0		-64	-32		-64	-64		-64	-96		-96	0		-96	-32		-96	-64
					0	0		0	-32		0	-64		0	-96		-32	0		-32	-32		-32	-64		-32	-96		-64	0		-64	-32		-64	-64		-64	-96		-96	0		-96	-32		-96	-64
					0	0		0	-32		0	-64		0	-96		-32	0		-32	-32		-32	-64		-32	-96		-64	0		-64	-32		-64	-64		-64	-96		-96	0		-96	-32		-96	-64
					0	0		0	-32		0	-64		0	-96		-32	0		-32	-32		-32	-64		-32	-96		-64	0		-64	-32		-64	-64		-64	-96		-96	0		-96	-32		-96	-64
					0	0		0	-32		0	-64		0	-96		-32	0		-32	-32		-32	-64		-32	-96		-64	0		-64	-32		-64	-64		-64	-96		-96	0		-96	-32		-96	-64
					0	0		0	-32		0	-64		0	-96		-32	0		-32	-32		-32	-64		-32	-96		-64	0		-64	-32		-64	-64		-64	-96		-96	0		-96	-32		-96	-64
					0	0		0	-32		0	-64		0	-96		-32	0		-32	-32		-32	-64		-32	-96		-64	0		-64	-32		-64	-64		-64	-96		-96	0		-96	-32		-96	-64
					0	0		0	-32		0	-64		0	-96		-32	0		-32	-32		-32	-64		-32	-96		-64	0		-64	-32		-64	-64		-64	-96		-96	0		-96	-32		-96	-64
					0	0		0	-32		0	-64		0	-96		-32	0		-32	-32		-32	-64		-32	-96		-64	0		-64	-32		-64	-64		-64	-96		-96	0		-96	-32		-96	-64
					0	0		0	-32		0	-64		0	-96		-32	0		-32	-32		-32	-64		-32	-96		-64	0		-64	-32		-64	-64		-64	-96		-96	0		-96	-32		-96	-64
					0	0		0	-32		0	-64		0	-96		-32	0		-32	-32		-32	-64		-32	-96		-64	0		-64	-32		-64	-64		-64	-96		-96	0		-96	-32		-96	-64
					0	0		0	-32		0	-64		0	-96		-32	0		-32	-32		-32	-64		-32	-96		-64	0		-64	-32		-64	-64		-64	-96		-96	0		-96	-32		-96	-64
					0	0		0	-32		0	-64		0	-96		-32	0		-32	-32		-32	-64		-32	-96		-64	0		-64	-32		-64	-64		-64	-96		-96	0		-96	-32		-96	-64
					0	0		0	-32		0	-64		0	-96		-32	0		-32	-32		-32	-64		-32	-96		-64	0		-64	-32		-64	-64		-64	-96		-96	0		-96	-32		-96	-64
					0	0		0	-32		0	-64		0	-96		-32	0		-32	-32		-32	-64		-32	-96		-64	0		-64	-32		-64	-64		-64	-96		-96	0		-96	-32		-96	-64
					0	0		0	-32		0	-64		0	-96		-32	0		-32	-32		-32	-64		-32	-96		-64	0		-64	-32		-64	-64		-64	-96		-96	0		-96	-32		-96	-64
					0	0		0	-32		0	-64		0	-96		-32	0		-32	-32		-32	-64		-32	-96		-64	0		-64	-32		-64	-64		-64	-96		-96	0		-96	-32		-96	-64
					0	0		0	-32		0	-64		0	-96		-32	0		-32	-32		-32	-64		-32	-96		-64	0		-64	-32		-64	-64		-64	-96		-96	0		-96	-32		-96	-64
					0	0		0	-32		0	-64		0	-96		-32	0		-32	-32		-32	-64		-32	-96		-64	0		-64	-32		-64	-64		-64	-96		-96	0		-96	-32		-96	-64
					0	0		0	-32		0	-64		0	-96		-32	0		-32	-32		-32	-64		-32	-96		-64	0		-64	-32		-64	-64		-64	-96		-96	0		-96	-32		-96	-64
					0	0		0	-32		0	-64		0	-96		-32	0		-32	-32		-32	-64		-32	-96		-64	0		-64	-32		-64	-64		-64	-96		-96	0		-96	-32		-96	-64
					0	0		0	-32		0	-64		0	-96		-32	0		-32	-32		-32	-64		-32	-96		-64	0		-64	-32		-64	-64		-64	-96		-96	0		-96	-32		-96	-64
					0	0		0	-32		0	-64		0	-96		-32	0		-32	-32		-32	-64		-32	-96		-64	0		-64	-32		-64	-64		-64	-96		-96	0		-96	-32		-96	-64
					0	0		0	-32		0	-64		0	-96		-32	0		-32	-32		-32	-64		-32	-96		-64	0		-64	-32		-64	-64		-64	-96		-96	0		-96	-32		-96	-64
					0	0		0	-32		0	-64		0	-96		-32	0		-32	-32		-32	-64		-32	-96		-64	0		-64	-32		-64	-64		-64	-96		-96	0		-96	-32		-96	-64
					0	0		0	-32		0	-64		0	-96		-32	0		-32	-32		-32	-64		-32	-96		-64	0		-64	-32		-64	-64		-64	-96		-96	0		-96	-32		-96	-64
					0	0		0	-32		0	-64		0	-96		-32	0		-32	-32		-32	-64		-32	-96		-64	0		-64	-32		-64	-64		-64	-96		-96	0		-96	-32		-96	-64
					0	0		0	-32		0	-64		0	-96		-32	0		-32	-32		-32	-64		-32	-96		-64	0		-64	-32		-64	-64		-64	-96		-96	0		-96	-32		-96	-64
					0	0		0	-32		0	-64		0	-96		-32	0		-32	-32		-32	-64		-32	-96		-64	0		-64	-32		-64	-64		-64	-96		-96	0		-96	-32		-96	-64
					0	0		0	-32		0	-64		0	-96		-32	0		-32	-32		-32	-64		-32	-96		-64	0		-64	-32		-64	-64		-64	-96		-96	0		-96	-32		-96	-64
					0	0		0	-32		0	-64		0	-96		-32	0		-32	-32		-32	-64		-32	-96		-64	0		-64	-32		-64	-64		-64	-96		-96	0		-96	-32		-96	-64
					0	0		0	-32		0	-64		0	-96		-32	0		-32	-32		-32	-64		-32	-96		-64	0		-64	-32		-64	-64		-64	-96		-96	0		-96	-32		-96	-64
					0	0		0	-32		0	-64		0	-96		-32	0		-32	-32		-32	-64		-32	-96		-64	0		-64	-32		-64	-64		-64	-96		-96	0		-96	-32		-96	-64
					0	0		0	-32		0	-64		0	-96		-32	0		-32	-32		-32	-64		-32	-96		-64	0		-64	-32		-64	-64		-64	-96		-96	0		-96	-32		-96	-64
					0	0		0	-32		0	-64		0	-96		-32	0		-32	-32		-32	-64		-32	-96		-64	0		-64	-32		-64	-64		-64	-96		-96	0		-96	-32		-96	-64
					0	0		0	-32		0	-64		0	-96		-32	0		-32	-32		-32	-64		-32	-96		-64	0		-64	-32		-64	-64		-64	-96		-96	0		-96	-32		-96	-64
					0	0		0	-32		0	-64		0	-96		-32	0		-32	-32		-32	-64		-32	-96		-64	0		-64	-32		-64	-64		-64	-96		-96	0		-96	-32		-96	-64
					0	0		0	-32		0	-64		0	-96		-32	0		-32	-32		-32	-64		-32	-96		-64	0		-64	-32		-64	-64		-64	-96		-96	0		-96	-32		-96	-64
					0	0		0	-32		0	-64		0	-96		-32	0		-32	-32		-32	-64		-32	-96		-64	0		-64	-32		-64	-64		-64	-96		-96	0		-96	-32		-96	-64
					0	0		0	-32		0	-64		0	-96		-32	0		-32	-32		-32	-64		-32	-96		-64	0		-64	-32		-64	-64		-64	-96		-96	0		-96	-32		-96	-64
					0	0		0	-32		0	-64		0	-96		-32	0		-32	-32		-32	-64		-32	-96		-64	0		-64	-32		-64	-64		-64	-96		-96	0		-96	-32		-96	-64
					0	0		0	-32		0	-64		0	-96		-32	0		-32	-32		-32	-64		-32	-96		-64	0		-64	-32		-64	-64		-64	-96		-96	0		-96	-32		-96	-64
					0	0		0	-32		0	-64		0	-96		-32	0		-32	-32		-32	-64		-32	-96		-64	0		-64	-32		-64	-64		-64	-96		-96	0		-96	-32		-96	-64
					0	0		0	-32		0	-64		0	-96		-32	0		-32	-32		-32	-64		-32	-96		-64	0		-64	-32		-64	-64		-64	-96		-96	0		-96	-32		-96	-64
					0	0		0	-32		0	-64		0	-96		-32	0		-32	-32		-32	-64		-32	-96		-64	0		-64	-32		-64	-64		-64	-96		-96	0		-96	-32		-96	-64
					0	0		0	-32		0	-64		0	-96		-32	0		-32	-32		-32	-64		-32	-96		-64	0		-64	-32		-64	-64		-64	-96		-96	0		-96	-32		-96	-64
					0	0		0	-32		0	-64		0	-96		-32	0		-32	-32		-32	-64		-32	-96		-64	0		-64	-32		-64	-64		-64	-96		-96	0		-96	-32		-96	-64
					0	0		0	-32		0	-64		0	-96		-32	0		-32	-32		-32	-64		-32	-96		-64	0		-64	-32		-64	-64		-64	-96		-96	0		-96	-32		-96	-64
					0	0		0	-32		0	-64		0	-96		-32	0		-32	-32		-32	-64		-32	-96		-64	0		-64	-32		-64	-64		-64	-96		-96	0		-96	-32		-96	-64
					0	0		0	-32		0	-64		0	-96		-32	0		-32	-32		-32	-64		-32	-96		-64	0		-64	-32		-64	-64		-64	-96		-96	0		-96	-32		-96	-64
					0	0		0	-32		0	-64		0	-96		-32	0		-32	-32		-32	-64		-32	-96		-64	0		-64	-32		-64	-64		-64	-96		-96	0		-96	-32		-96	-64
					0	0		0	-32		0	-64		0	-96		-32	0		-32	-32		-32	-64		-32	-96		-64	0		-64	-32		-64	-64		-64	-96		-96	0		-96	-32		-96	-64
					0	0		0	-32		0	-64		0	-96		-32	0		-32	-32		-32	-64		-32	-96		-64	0		-64	-32		-64	-64		-64	-96		-96	0		-96	-32		-96	-64
					0	0		0	-32		0	-64		0	-96		-32	0		-32	-32		-32	-64		-32	-96		-64	0		-64	-32		-64	-64		-64	-96		-96	0		-96	-32		-96	-64
					0	0		0	-32		0	-64		0	-96		-32	0		-32	-32		-32	-64		-32	-96		-64	0		-64	-32		-64	-64		-64	-96		-96	0		-96	-32		-96	-64
					0	0		0	-32		0	-64		0	-96		-32	0		-32	-32		-32	-64		-32	-96		-64	0		-64	-32		-64	-64		-64	-96		-96	0		-96	-32		-96	-64
					0	0		0	-32		0	-64		0	-96		-32	0		-32	-32		-32	-64		-32	-96		-64	0		-64	-32		-64	-64		-64	-96		-96	0		-96	-32		-96	-64
					0	0		0	-32		0	-64		0	-96		-32	0		-32	-32		-32	-64		-32	-96		-64	0		-64	-32		-64	-64		-64	-96		-96	0		-96	-32		-96	-64
					0	0		0	-32		0	-64		0	-96		-32	0		-32	-32		-32	-64		-32	-96		-64	0		-64	-32		-64	-64		-64	-96		-96	0		-96	-32		-96	-64
					0	0		0	-32		0	-64		0	-96		-32	0		-32	-32		-32	-64		-32	-96		-64	0		-64	-32		-64	-64		-64	-96		-96	0		-96	-32		-96	-64
					0	0		0	-32		0	-64		0	-96		-32	0		-32	-32		-32	-64		-32	-96		-64	0		-64	-32		-64	-64		-64	-96		-96	0		-96	-32		-96	-64
					0	0		0	-32		0	-64		0	-96		-32	0		-32	-32		-32	-64		-32	-96		-64	0		-64	-32		-64	-64		-64	-96		-96	0		-96	-32		-96	-64
					0	0		0	-32		0	-64		0	-96		-32	0		-32	-32		-32	-64		-32	-96		-64	0		-64	-32		-64	-64		-64	-96		-96	0		-96	-32		-96	-64
					0	0		0	-32		0	-64		0	-96		-32	0		-32	-32		-32	-64		-32	-96		-64	0		-64	-32		-64	-64		-64	-96		-96	0		-96	-32		-96	-64
					0	0		0	-32		0	-64		0	-96		-32	0		-32	-32		-32	-64		-32	-96		-64	0		-64	-32		-64	-64		-64	-96		-96	0		-96	-32		-96	-64
					0	0		0	-32		0	-64		0	-96		-32	0		-32	-32		-32	-64		-32	-96		-64	0		-64	-32		-64	-64		-64	-96		-96	0		-96	-32		-96	-64
					0	0		0	-32		0	-64		0	-96		-32	0		-32	-32		-32	-64		-32	-96		-64	0		-64	-32		-64	-64		-64	-96		-96	0		-96	-32		-96	-64
					0	0		0	-32		0	-64		0	-96		-32	0		-32	-32		-32	-64		-32	-96		-64	0		-64	-32		-64	-64		-64	-96		-96	0		-96	-32		-96	-64
					0	0		0	-32		0	-64		0	-96		-32	0		-32	-32		-32	-64		-32	-96		-64	0		-64	-32		-64	-64		-64	-96		-96	0		-96	-32		-96	-64
					0	0		0	-32		0	-64		0	-96		-32	0		-32	-32		-32	-64		-32	-96		-64	0		-64	-32		-64	-64		-64	-96		-96	0		-96	-32		-96	-64
					0	0		0	-32		0	-64		0	-96		-32	0		-32	-32		-32	-64		-32	-96		-64	0		-64	-32		-64	-64		-64	-96		-96	0		-96	-32		-96	-64
					0	0		0	-32		0	-64		0	-96		-32	0		-32	-32		-32	-64		-32	-96		-64	0		-64	-32		-64	-64		-64	-96		-96	0		-96	-32		-96	-64
					0	0		0	-32		0	-64		0	-96		-32	0		-32	-32		-32	-64		-32	-96		-64	0		-64	-32		-64	-64		-64	-96		-96	0		-96	-32		-96	-64
					0	0		0	-32		0	-64		0	-96		-32	0		-32	-32		-32	-64		-32	-96		-64	0		-64	-32		-64	-64		-64	-96		-96	0		-96	-32		-96	-64
					0	0		0	-32		0	-64		0	-96		-32	0		-32	-32		-32	-64		-32	-96		-64	0		-64	-32		-64	-64		-64	-96		-96	0		-96	-32		-96	-64
					0	0		0	-32		0	-64		0	-96		-32	0		-32	-32		-32	-64		-32	-96		-64	0		-64	-32		-64	-64		-64	-96		-96	0		-96	-32		-96	-64
					0	0		0	-32		0	-64		0	-96		-32	0		-32	-32		-32	-64		-32	-96		-64	0		-64	-32		-64	-64		-64	-96		-96	0		-96	-32		-96	-64
					0	0		0	-32		0	-64		0	-96		-32	0		-32	-32		-32	-64		-32	-96		-64	0		-64	-32		-64	-64		-64	-96		-96	0		-96	-32		-96	-64
					0	0		0	-32		0	-64		0	-96		-32	0		-32	-32		-32	-64		-32	-96		-64	0		-64	-32		-64	-64		-64	-96		-96	0		-96	-32		-96	-64
					0	0		0	-32		0	-64		0	-96		-32	0		-32	-32		-32	-64		-32	-96		-64	0		-64	-32		-64	-64		-64	-96		-96	0		-96	-32		-96	-64
					0	0		0	-32		0	-64		0	-96		-32	0		-32	-32		-32	-64		-32	-96		-64	0		-64	-32		-64	-64		-64	-96		-96	0		-96	-32		-96	-64
					0	0		0	-32		0	-64		0	-96		-32	0		-32	-32		-32	-64		-32	-96		-64	0		-64	-32		-64	-64		-64	-96		-96	0		-96	-32		-96	-64
					0	0		0	-32		0	-64		0	-96		-32	0		-32	-32		-32	-64		-32	-96		-64	0		-64	-32		-64	-64		-64	-96		-96	0		-96	-32		-96	-64
					0	0		0	-32		0	-64		0	-96		-32	0		-32	-32		-32	-64		-32	-96		-64	0		-64	-32		-64	-64		-64	-96		-96	0		-96	-32		-96	-64
					0	0		0	-32		0	-64		0	-96		-32	0		-32	-32		-32	-64		-32	-96		-64	0		-64	-32		-64	-64		-64	-96		-96	0		-96	-32		-96	-64
					0	0		0	-32		0	-64		0	-96		-32	0		-32	-32		-32	-64		-32	-96		-64	0		-64	-32		-64	-64		-64	-96		-96	0		-96	-32		-96	-64
					0	0		0	-32		0	-64		0	-96		-32	0		-32	-32		-32	-64		-32	-96		-64	0		-64	-32		-64	-64		-64	-96		-96	0		-96	-32		-96	-64
					0	0		0	-32		0	-64		0	-96		-32	0		-32	-32		-32	-64		-32	-96		-64	0		-64	-32		-64	-64		-64	-96		-96	0		-96	-32		-96	-64
					0	0		0	-32		0	-64		0	-96		-32	0		-32	-32		-32	-64		-32	-96		-64	0		-64	-32		-64	-64		-64	-96		-96	0		-96	-32		-96	-64
					0	0		0	-32		0	-64		0	-96		-32	0		-32	-32		-32	-64		-32	-96		-64	0		-64	-32		-64	-64		-64	-96		-96	0		-96	-32		-96	-64
					0	0		0	-32		0	-64		0	-96		-32	0		-32	-32		-32	-64		-32	-96		-64	0		-64	-32		-64	-64		-64	-96		-96	0		-96	-32		-96	-64
					0	0		0	-32		0	-64		0	-96		-32	0		-32	-32		-32	-64		-32	-96		-64	0		-64	-32		-64	-64		-64	-96		-96	0		-96	-32		-96	-64
					0	0		0	-32		0	-64		0	-96		-32	0		-32	-32		-32	-64		-32	-96		-64	0		-64	-32		-64	-64		-64	-96		-96	0		-96	-32		-96	-64
					0	0		0	-32		0	-64		0	-96		-32	0		-32	-32		-32	-64		-32	-96		-64	0		-64	-32		-64	-64		-64	-96		-96	0		-96	-32		-96	-64
					0	0		0	-32		0	-64		0	-96		-32	0		-32	-32		-32	-64		-32	-96		-64	0		-64	-32		-64	-64		-64	-96		-96	0		-96	-32		-96	-64
					0	0		0	-32		0	-64		0	-96		-32	0		-32	-32		-32	-64		-32	-96		-64	0		-64	-32		-64	-64		-64	-96		-96	0		-96	-32		-96	-64
					0	0		0	-32		0	-64		0	-96		-32	0		-32	-32		-32	-64		-32	-96		-64	0		-64	-32		-64	-64		-64	-96		-96	0		-96	-32		-96	-64
					0	0		0	-32		0	-64		0	-96		-32	0		-32	-32		-32	-64		-32	-96		-64	0		-64	-32		-64	-64		-64	-96		-96	0		-96	-32		-96	-64
					0	0		0	-32		0	-64		0	-96		-32	0		-32	-32		-32	-64		-32	-96		-64	0		-64	-32		-64	-64		-64	-96		-96	0		-96	-32		-96	-64
					0	0		0	-32		0	-64		0	-96		-32	0		-32	-32		-32	-64		-32	-96		-64	0		-64	-32		-64	-64		-64	-96		-96	0		-96	-32		-96	-64
					0	0		0	-32		0	-64		0	-96		-32	0		-32	-32		-32	-64		-32	-96		-64	0		-64	-32		-64	-64		-64	-96		-96	0		-96	-32		-96	-64
					0	0		0	-32		0	-64		0	-96		-32	0		-32	-32		-32	-64		-32	-96		-64	0		-64	-32		-64	-64		-64	-96		-96	0		-96	-32		-96	-64
					0	0		0	-32		0	-64		0	-96		-32	0		-32	-32		-32	-64		-32	-96		-64	0		-64	-32		-64	-64		-64	-96		-96	0		-96	-32		-96	-64
					0	0		0	-32		0	-64		0	-96		-32	0		-32	-32		-32	-64		-32	-96		-64	0		-64	-32		-64	-64		-64	-96		-96	0		-96	-32		-96	-64
					0	0		0	-32		0	-64		0	-96		-32	0		-32	-32		-32	-64		-32	-96		-64	0		-64	-32		-64	-64		-64	-96		-96	0		-96	-32		-96	-64
					0	0		0	-32		0	-64		0	-96		-32	0		-32	-32		-32	-64		-32	-96		-64	0		-64	-32		-64	-64		-64	-96		-96	0		-96	-32		-96	-64
					0	0		0	-32		0	-64		0	-96		-32	0		-32	-32		-32	-64		-32	-96		-64	0		-64	-32		-64	-64		-64	-96		-96	0		-96	-32		-96	-64
					0	0		0	-32		0	-64		0	-96		-32	0		-32	-32		-32	-64		-32	-96		-64	0		-64	-32		-64	-64		-64	-96		-96	0		-96	-32		-96	-64
					0	0		0	-32		0	-64		0	-96		-32	0		-32	-32		-32	-64		-32	-96		-64	0		-64	-32		-64	-64		-64	-96		-96	0		-96	-32		-96	-64
					0	0		0	-32		0	-64		0	-96		-32	0		-32	-32		-32	-64		-32	-96		-64	0		-64	-32		-64	-64		-64	-96		-96	0		-96	-32		-96	-64
					0	0		0	-32		0	-64		0	-96		-32	0		-32	-32		-32	-64		-32	-96		-64	0		-64	-32		-64	-64		-64	-96		-96	0		-96	-32		-96	-64
					0	0		0	-32		0	-64		0	-96		-32	0		-32	-32		-32	-64		-32	-96		-64	0		-64	-32		-64	-64		-64	-96		-96	0		-96	-32		-96	-64
					0	0		0	-32		0	-64		0	-96		-32	0		-32	-32		-32	-64		-32	-96		-64	0		-64	-32		-64	-64		-64	-96		-96	0		-96	-32		-96	-64
					0	0		0	-32		0	-64		0	-96		-32	0		-32	-32		-32	-64		-32	-96		-64	0		-64	-32		-64	-64		-64	-96		-96	0		-96	-32		-96	-64
					0	0		0	-32		0	-64		0	-96		-32	0		-32	-32		-32	-64		-32	-96		-64	0		-64	-32		-64	-64		-64	-96		-96	0		-96	-32		-96	-64
					0	0		0	-32		0	-64		0	-96		-32	0		-32	-32		-32	-64		-32	-96		-64	0		-64	-32		-64	-64		-64	-96		-96	0		-96	-32		-96	-64
					0	0		0	-32		0	-64		0	-96		-32	0		-32	-32		-32	-64		-32	-96		-64	0		-64	-32		-64	-64		-64	-96		-96	0		-96	-32		-96	-64
					0	0		0	-32		0	-64		0	-96		-32	0		-32	-32		-32	-64		-32	-96		-64	0		-64	-32		-64	-64		-64	-96		-96	0		-96	-32		-96	-64
					0	0		0	-32		0	-64		0	-96		-32	0		-32	-32		-32	-64		-32	-96		-64	0		-64	-32		-64	-64		-64	-96		-96	0		-96	-32		-96	-64
					0	0		0	-32		0	-64		0	-96		-32	0		-32	-32		-32	-64		-32	-96		-64	0		-64	-32		-64	-64		-64	-96		-96	0		-96	-32		-96	-64
					0	0		0	-32		0	-64		0	-96		-32	0		-32	-32		-32	-64		-32	-96		-64	0		-64	-32		-64	-64		-64	-96		-96	0		-96	-32		-96	-64
					0	0		0	-32		0	-64		0	-96		-32	0		-32	-32		-32	-64		-32	-96		-64	0		-64	-32		-64	-64		-64	-96		-96	0		-96	-32		-96	-64
					0	0		0	-32		0	-64		0	-96		-32	0		-32	-32		-32	-64		-32	-96		-64	0		-64	-32		-64	-64		-64	-96		-96	0		-96	-32		-96	-64
					0	0		0	-32		0	-64		0	-96		-32	0		-32	-32		-32	-64		-32	-96		-64	0		-64	-32		-64	-64		-64	-96		-96	0		-96	-32		-96	-64
					0	0		0	-32		0	-64		0	-96		-32	0		-32	-32		-32	-64		-32	-96		-64	0		-64	-32		-64	-64		-64	-96		-96	0		-96	-32		-96	-64
					0	0		0	-32		0	-64		0	-96		-32	0		-32	-32		-32	-64		-32	-96		-64	0		-64	-32		-64	-64		-64	-96		-96	0		-96	-32		-96	-64
					0	0		0	-32		0	-64		0	-96		-32	0		-32	-32		-32	-64		-32	-96		-64	0		-64	-32		-64	-64		-64	-96		-96	0		-96	-32		-96	-64
					0	0		0	-32		0	-64		0	-96		-32	0		-32	-32		-32	-64		-32	-96		-64	0		-64	-32		-64	-64		-64	-96		-96	0		-96	-32		-96	-64
					0	0		0	-32		0	-64		0	-96		-32	0		-32	-32		-32	-64		-32	-96		-64	0		-64	-32		-64	-64		-64	-96		-96	0		-96	-32		-96	-64
					0	0		0	-32		0	-64		0	-96		-32	0		-32	-32		-32	-64		-32	-96		-64	0		-64	-32		-64	-64		-64	-96		-96	0		-96	-32		-96	-64
					0	0		0	-32		0	-64		0	-96		-32	0		-32	-32		-32	-64		-32	-96		-64	0		-64	-32		-64	-64		-64	-96		-96	0		-96	-32		-96	-64
					0	0		0	-32		0	-64		0	-96		-32	0		-32	-32		-32	-64		-32	-96		-64	0		-64	-32		-64	-64		-64	-96		-96	0		-96	-32		-96	-64
					0	0		0	-32		0	-64		0	-96		-32	0		-32	-32		-32	-64		-32	-96		-64	0		-64	-32		-64	-64		-64	-96		-96	0		-96	-32		-96	-64
					0	0		0	-32		0	-64		0	-96		-32	0		-32	-32		-32	-64		-32	-96		-64	0		-64	-32		-64	-64		-64	-96		-96	0		-96	-32		-96	-64
					0	0		0	-32		0	-64		0	-96		-32	0		-32	-32		-32	-64		-32	-96		-64	0		-64	-32		-64	-64		-64	-96		-96	0		-96	-32		-96	-64
					0	0		0	-32		0	-64		0	-96		-32	0		-32	-32		-32	-64		-32	-96		-64	0		-64	-32		-64	-64		-64	-96		-96	0		-96	-32		-96	-64
					0	0		0	-32		0	-64		0	-96		-32	0		-32	-32		-32	-64		-32	-96		-64	0		-64	-32		-64	-64		-64	-96		-96	0		-96	-32		-96	-64
					0	0		0	-32		0	-64		0	-96		-32	0		-32	-32		-32	-64		-32	-96		-64	0		-64	-32		-64	-64		-64	-96		-96	0		-96	-32		-96	-64
					0	0		0	-32		0	-64		0	-96		-32	0		-32	-32		-32	-64		-32	-96		-64	0		-64	-32		-64	-64		-64	-96		-96	0		-96	-32		-96	-64
					0	0		0	-32		0	-64		0	-96		-32	0		-32	-32		-32	-64		-32	-96		-64	0		-64	-32		-64	-64		-64	-96		-96	0		-96	-32		-96	-64
					0	0		0	-32		0	-64		0	-96		-32	0		-32	-32		-32	-64		-32	-96		-64	0		-64	-32		-64	-64		-64	-96		-96	0		-96	-32		-96	-64
					0	0		0	-32		0	-64		0	-96		-32	0		-32	-32		-32	-64		-32	-96		-64	0		-64	-32		-64	-64		-64	-96		-96	0		-96	-32		-96	-64
					0	0		0	-32		0	-64		0	-96		-32	0		-32	-32		-32	-64		-32	-96		-64	0		-64	-32		-64	-64		-64	-96		-96	0		-96	-32		-96	-64
					0	0		0	-32		0	-64		0	-96		-32	0		-32	-32		-32	-64		-32	-96		-64	0		-64	-32		-64	-64		-64	-96		-96	0		-96	-32		-96	-64
					0	0		0	-32		0	-64		0	-96		-32	0		-32	-32		-32	-64		-32	-96		-64	0		-64	-32		-64	-64		-64	-96		-96	0		-96	-32		-96	-64
					0	0		0	-32		0	-64		0	-96		-32	0		-32	-32		-32	-64		-32	-96		-64	0		-64	-32		-64	-64		-64	-96		-96	0		-96	-32		-96	-64
					0	0		0	-32		0	-64		0	-96		-32	0		-32	-32		-32	-64		-32	-96		-64	0		-64	-32		-64	-64		-64	-96		-96	0		-96	-32		-96	-64
					0	0		0	-32		0	-64		0	-96		-32	0		-32	-32		-32	-64		-32	-96		-64	0		-64	-32		-64	-64		-64	-96		-96	0		-96	-32		-96	-64
					0	0		0	-32		0	-64		0	-96		-32	0		-32	-32		-32	-64		-32	-96		-64	0		-64	-32		-64	-64		-64	-96		-96	0		-96	-32		-96	-64
					0	0		0	-32		0	-64		0	-96		-32	0		-32	-32		-32	-64		-32	-96		-64	0		-64	-32		-64	-64		-64	-96		-96	0		-96	-32		-96	-64
					0	0		0	-32		0	-64		0	-96		-32	0		-32	-32		-32	-64		-32	-96		-64	0		-64	-32		-64	-64		-64	-96		-96	0		-96	-32		-96	-64
					0	0		0	-32		0	-64		0	-96		-32	0		-32	-32		-32	-64		-32	-96		-64	0		-64	-32		-64	-64		-64	-96		-96	0		-96	-32		-96	-64
					0	0		0	-32		0	-64		0	-96		-32	0		-32	-32		-32	-64		-32	-96		-64	0		-64	-32		-64	-64		-64	-96		-96	0		-96	-32		-96	-64
					0	0		0	-32		0	-64		0	-96		-32	0		-32	-32		-32	-64		-32	-96		-64	0		-64	-32		-64	-64		-64	-96		-96	0		-96	-32		-96	-64
					0	0		0	-32		0	-64		0	-96		-32	0		-32	-32		-32	-64		-32	-96		-64	0		-64	-32		-64	-64		-64	-96		-96	0		-96	-32		-96	-64
					0	0		0	-32		0	-64		0	-96		-32	0		-32	-32		-32	-64		-32	-96		-64	0		-64	-32		-64	-64		-64	-96		-96	0		-96	-32		-96	-64
					0	0		0	-32		0	-64		0	-96		-32	0		-32	-32		-32	-64		-32	-96		-64	0		-64	-32		-64	-64		-64	-96		-96	0		-96	-32		-96	-64
					0	0		0	-32		0	-64		0	-96		-32	0		-32	-32		-32	-64		-32	-96		-64	0		-64	-32		-64	-64		-64	-96		-96	0		-96	-32		-96	-64
					0	0		0	-32		0	-64		0	-96		-32	0		-32	-32		-32	-64		-32	-96		-64	0		-64	-32		-64	-64		-64	-96		-96	0		-96	-32		-96	-64
					0	0		0	-32		0	-64		0	-96		-32	0		-32	-32		-32	-64		-32	-96		-64	0		-64	-32		-64	-64		-64	-96		-96	0		-96	-32		-96	-64
					0	0		0	-32		0	-64		0	-96		-32	0		-32	-32		-32	-64		-32	-96		-64	0		-64	-32		-64	-64		-64	-96		-96	0		-96	-32		-96	-64
					0	0		0	-32		0	-64		0	-96		-32	0		-32	-32		-32	-64		-32	-96		-64	0		-64	-32		-64	-64		-64	-96		-96	0		-96	-32		-96	-64
					0	0		0	-32		0	-64		0	-96		-32	0		-32	-32		-32	-64		-32	-96		-64	0		-64	-32		-64	-64		-64	-96		-96	0		-96	-32		-96	-64
					0	0		0	-32		0	-64		0	-96		-32	0		-32	-32		-32	-64		-32	-96		-64	0		-64	-32		-64	-64		-64	-96		-96	0		-96	-32		-96	-64
					0	0		0	-32		0	-64		0	-96		-32	0		-32	-32		-32	-64		-32	-96		-64	0		-64	-32		-64	-64		-64	-96		-96	0		-96	-32		-96	-64
					0	0		0	-32		0	-64		0	-96		-32	0		-32	-32		-32	-64		-32	-96		-64	0		-64	-32		-64	-64		-64	-96		-96	0		-96	-32		-96	-64
					0	0		0	-32		0	-64		0	-96		-32	0		-32	-32		-32	-64		-32	-96		-64	0		-64	-32		-64	-64		-64	-96		-96	0		-96	-32		-96	-64
					0	0		0	-32		0	-64		0	-96		-32	0		-32	-32		-32	-64		-32	-96		-64	0		-64	-32		-64	-64		-64	-96		-96	0		-96	-32		-96	-64
					0	0		0	-32		0	-64		0	-96		-32	0		-32	-32		-32	-64		-32	-96		-64	0		-64	-32		-64	-64		-64	-96		-96	0		-96	-32		-96	-64
					0	0		0	-32		0	-64		0	-96		-32	0		-32	-32		-32	-64		-32	-96		-64	0		-64	-32		-64	-64		-64	-96		-96	0		-96	-32		-96	-64
					0	0		0	-32		0	-64		0	-96		-32	0		-32	-32		-32	-64		-32	-96		-64	0		-64	-32		-64	-64		-64	-96		-96	0		-96	-32		-96	-64
					0	0		0	-32		0	-64		0	-96		-32	0		-32	-32		-32	-64		-32	-96		-64	0		-64	-32		-64	-64		-64	-96		-96	0		-96	-32		-96	-64
					0	0		0	-32		0	-64		0	-96		-32	0		-32	-32		-32	-64		-32	-96		-64	0		-64	-32		-64	-64		-64	-96		-96	0		-96	-32		-96	-64
					0	0		0	-32		0	-64		0	-96		-32	0		-32	-32		-32	-64		-32	-96		-64	0		-64	-32		-64	-64		-64	-96		-96	0		-96	-32		-96	-64
					0	0		0	-32		0	-64		0	-96		-32	0		-32	-32		-32	-64		-32	-96		-64	0		-64	-32		-64	-64		-64	-96		-96	0		-96	-32		-96	-64
					0	0		0	-32		0	-64		0	-96		-32	0		-32	-32		-32	-64		-32	-96		-64	0		-64	-32		-64	-64		-64	-96		-96	0		-96	-32		-96	-64
					0	0		0	-32		0	-64		0	-96		-32	0		-32	-32		-32	-64		-32	-96		-64	0		-64	-32		-64	-64		-64	-96		-96	0		-96	-32		-96	-64
					0	0		0	-32		0	-64		0	-96		-32	0		-32	-32		-32	-64		-32	-96		-64	0		-64	-32		-64	-64		-64	-96		-96	0		-96	-32		-96	-64
					0	0		0	-32		0	-64		0	-96		-32	0		-32	-32		-32	-64		-32	-96		-64	0		-64	-32		-64	-64		-64	-96		-96	0		-96	-32		-96	-64
					0	0		0	-32		0	-64		0	-96		-32	0		-32	-32		-32	-64		-32	-96		-64	0		-64	-32		-64	-64		-64	-96		-96	0		-96	-32		-96	-64
					0	0		0	-32		0	-64		0	-96		-32	0		-32	-32		-32	-64		-32	-96		-64	0		-64	-32		-64	-64		-64	-96		-96	0		-96	-32		-96	-64
					0	0		0	-32		0	-64		0	-96		-32	0		-32	-32		-32	-64		-32	-96		-64	0		-64	-32		-64	-64		-64	-96		-96	0		-96	-32		-96	-64
					0	0		0	-32		0	-64		0	-96		-32	0		-32	-32		-32	-64		-32	-96		-64	0		-64	-32		-64	-64		-64	-96		-96	0		-96	-32		-96	-64
					0	0		0	-32		0	-64		0	-96		-32	0		-32	-32		-32	-64		-32	-96		-64	0		-64	-32		-64	-64		-64	-96		-96	0		-96	-32		-96	-64
					0	0		0	-32		0	-64		0	-96		-32	0		-32	-32		-32	-64		-32	-96		-64	0		-64	-32		-64	-64		-64	-96		-96	0		-96	-32		-96	-64
					0	0		0	-32		0	-64		0	-96		-32	0		-32	-32		-32	-64		-32	-96		-64	0		-64	-32		-64	-64		-64	-96		-96	0		-96	-32		-96	-64
					0	0		0	-32		0	-64		0	-96		-32	0		-32	-32		-32	-64		-32	-96		-64	0		-64	-32		-64	-64		-64	-96		-96	0		-96	-32		-96	-64
					0	0		0	-32		0	-64		0	-96		-32	0		-32	-32		-32	-64		-32	-96		-64	0		-64	-32		-64	-64		-64	-96		-96	0		-96	-32		-96	-64
					0	0		0	-32		0	-64		0	-96		-32	0		-32	-32		-32	-64		-32	-96		-64	0		-64	-32		-64	-64		-64	-96		-96	0		-96	-32		-96	-64
					0	0		0	-32		0	-64		0	-96		-32	0		-32	-32		-32	-64		-32	-96		-64	0		-64	-32		-64	-64		-64	-96		-96	0		-96	-32		-96	-64
					0	0		0	-32		0	-64		0	-96		-32	0		-32	-32		-32	-64		-32	-96		-64	0		-64	-32		-64	-64		-64	-96		-96	0		-96	-32		-96	-64
					0	0		0	-32		0	-64		0	-96		-32	0		-32	-32		-32	-64		-32	-96		-64	0		-64	-32		-64	-64		-64	-96		-96	0		-96	-32		-96	-64
					0	0		0	-32		0	-64		0	-96		-32	0		-32	-32		-32	-64		-32	-96		-64	0		-64	-32		-64	-64		-64	-96		-96	0		-96	-32		-96	-64
					0	0		0	-32		0	-64		0	-96		-32	0		-32	-32		-32	-64		-32	-96		-64	0		-64	-32		-64	-64		-64	-96		-96	0		-96	-32		-96	-64
					0	0		0	-32		0	-64		0	-96		-32	0		-32	-32		-32	-64		-32	-96		-64	0		-64	-32		-64	-64		-64	-96		-96	0		-96	-32		-96	-64
					0	0		0	-32		0	-64		0	-96		-32	0		-32	-32		-32	-64		-32	-96		-64	0		-64	-32		-64	-64		-64	-96		-96	0		-96	-32		-96	-64
					0	0		0	-32		0	-64		0	-96		-32	0		-32	-32		-32	-64		-32	-96		-64	0		-64	-32		-64	-64		-64	-96		-96	0		-96	-32		-96	-64
					0	0		0	-32		0	-64		0	-96		-32	0		-32	-32		-32	-64		-32	-96		-64	0		-64	-32		-64	-64		-64	-96		-96	0		-96	-32		-96	-64
					0	0		0	-32		0	-64		0	-96		-32	0		-32	-32		-32	-64		-32	-96		-64	0		-64	-32		-64	-64		-64	-96		-96	0		-96	-32		-96	-64
					0	0		0	-32		0	-64		0	-96		-32	0		-32	-32		-32	-64		-32	-96		-64	0		-64	-32		-64	-64		-64	-96		-96	0		-96	-32		-96	-64
					0	0		0	-32		0	-64		0	-96		-32	0		-32	-32		-32	-64		-32	-96		-64	0		-64	-32		-64	-64		-64	-96		-96	0		-96	-32		-96	-64
					0	0		0	-32		0	-64		0	-96		-32	0		-32	-32		-32	-64		-32	-96		-64	0		-64	-32		-64	-64		-64	-96		-96	0		-96	-32		-96	-64
					0	0		0	-32		0	-64		0	-96		-32	0		-32	-32		-32	-64		-32	-96		-64	0		-64	-32		-64	-64		-64	-96		-96	0		-96	-32		-96	-64
					0	0		0	-32		0	-64		0	-96		-32	0		-32	-32		-32	-64		-32	-96		-64	0		-64	-32		-64	-64		-64	-96		-96	0		-96	-32		-96	-64
					0	0		0	-32		0	-64		0	-96		-32	0		-32	-32		-32	-64		-32	-96		-64	0		-64	-32		-64	-64		-64	-96		-96	0		-96	-32		-96	-64
					0	0		0	-32		0	-64		0	-96		-32	0		-32	-32		-32	-64		-32	-96		-64	0		-64	-32		-64	-64		-64	-96		-96	0		-96	-32		-96	-64
					0	0		0	-32		0	-64		0	-96		-32	0		-32	-32		-32	-64		-32	-96		-64	0		-64	-32		-64	-64		-64	-96		-96	0		-96	-32		-96	-64
					0	0		0	-32		0	-64		0	-96		-32	0		-32	-32		-32	-64		-32	-96		-64	0		-64	-32		-64	-64		-64	-96		-96	0		-96	-32		-96	-64
					0	0		0	-32		0	-64		0	-96		-32	0		-32	-32		-32	-64		-32	-96		-64	0		-64	-32		-64	-64		-64	-96		-96	0		-96	-32		-96	-64
					0	0		0	-32		0	-64		0	-96		-32	0		-32	-32		-32	-64		-32	-96		-64	0		-64	-32		-64	-64		-64	-96		-96	0		-96	-32		-96	-64
					0	0		0	-32		0	-64		0	-96		-32	0		-32	-32		-32	-64		-32	-96		-64	0		-64	-32		-64	-64		-64	-96		-96	0		-96	-32		-96	-64
					0	0		0	-32		0	-64		0	-96		-32	0		-32	-32		-32	-64		-32	-96		-64	0		-64	-32		-64	-64		-64	-96		-96	0		-96	-32		-96	-64
					0	0		0	-32		0	-64		0	-96		-32	0		-32	-32		-32	-64		-32	-96		-64	0		-64	-32		-64	-64		-64	-96		-96	0		-96	-32		-96	-64
					0	0		0	-32		0	-64		0	-96		-32	0		-32	-32		-32	-64		-32	-96		-64	0		-64	-32		-64	-64		-64	-96		-96	0		-96	-32		-96	-64
					0	0		0	-32		0	-64		0	-96		-32	0		-32	-32		-32	-64		-32	-96		-64	0		-64	-32		-64	-64		-64	-96		-96	0		-96	-32		-96	-64
					0	0		0	-32		0	-64		0	-96		-32	0		-32	-32		-32	-64		-32	-96		-64	0		-64	-32		-64	-64		-64	-96		-96	0		-96	-32		-96	-64
					0	0		0	-32		0	-64		0	-96		-32	0		-32	-32		-32	-64		-32	-96		-64	0		-64	-32		-64	-64		-64	-96		-96	0		-96	-32		-96	-64
					0	0		0	-32		0	-64		0	-96		-32	0		-32	-32		-32	-64		-32	-96		-64	0		-64	-32		-64	-64		-64	-96		-96	0		-96	-32		-96	-64
					0	0		0	-32		0	-64		0	-96		-32	0		-32	-32		-32	-64		-32	-96		-64	0		-64	-32		-64	-64		-64	-96		-96	0		-96	-32		-96	-64
					0	0		0	-32		0	-64		0	-96		-32	0		-32	-32		-32	-64		-32	-96		-64	0		-64	-32		-64	-64		-64	-96		-96	0		-96	-32		-96	-64
					0	0		0	-32		0	-64		0	-96		-32	0		-32	-32		-32	-64		-32	-96		-64	0		-64	-32		-64	-64		-64	-96		-96	0		-96	-32		-96	-64
					0	0		0	-32		0	-64		0	-96		-32	0		-32	-32		-32	-64		-32	-96		-64	0		-64	-32		-64	-64		-64	-96		-96	0		-96	-32		-96	-64
					0	0		0	-32		0	-64		0	-96		-32	0		-32	-32		-32	-64		-32	-96		-64	0		-64	-32		-64	-64		-64	-96		-96	0		-96	-32		-96	-64
					0	0		0	-32		0	-64		0	-96		-32	0		-32	-32		-32	-64		-32	-96		-64	0		-64	-32		-64	-64		-64	-96		-96	0		-96	-32		-96	-64
					0	0		0	-32		0	-64		0	-96		-32	0		-32	-32		-32	-64		-32	-96		-64	0		-64	-32		-64	-64		-64	-96		-96	0		-96	-32		-96	-64
					0	0		0	-32		0	-64		0	-96		-32	0		-32	-32		-32	-64		-32	-96		-64	0		-64	-32		-64	-64		-64	-96		-96	0		-96	-32		-96	-64
					0	0		0	-32		0	-64		0	-96		-32	0		-32	-32		-32	-64		-32	-96		-64	0		-64	-32		-64	-64		-64	-96		-96	0		-96	-32		-96	-64
					0	0		0	-32		0	-64		0	-96		-32	0		-32	-32		-32	-64		-32	-96		-64	0		-64	-32		-64	-64		-64	-96		-96	0		-96	-32		-96	-64
					0	0		0	-32		0	-64		0	-96		-32	0		-32	-32		-32	-64		-32	-96		-64	0		-64	-32		-64	-64		-64	-96		-96	0		-96	-32		-96	-64
					0	0		0	-32		0	-64		0	-96		-32	0		-32	-32		-32	-64		-32	-96		-64	0		-64	-32		-64	-64		-64	-96		-96	0		-96	-32		-96	-64
					0	0		0	-32		0	-64		0	-96		-32	0		-32	-32		-32	-64		-32	-96		-64	0		-64	-32		-64	-64		-64	-96		-96	0		-96	-32		-96	-64
					0	0		0	-32		0	-64		0	-96		-32	0		-32	-32		-32	-64		-32	-96		-64	0		-64	-32		-64	-64		-64	-96		-96	0		-96	-32		-96	-64
					0	0		0	-32		0	-64		0	-96		-32	0		-32	-32		-32	-64		-32	-96		-64	0		-64	-32		-64	-64		-64	-96		-96	0		-96	-32		-96	-64
					0	0		0	-32		0	-64		0	-96		-32	0		-32	-32		-32	-64		-32	-96		-64	0		-64	-32		-64	-64		-64	-96		-96	0		-96	-32		-96	-64
					0	0		0	-32		0	-64		0	-96		-32	0		-32	-32		-32	-64		-32	-96		-64	0		-64	-32		-64	-64		-64	-96		-96	0		-96	-32		-96	-64
					0	0		0	-32		0	-64		0	-96		-32	0		-32	-32		-32	-64		-32	-96		-64	0		-64	-32		-64	-64		-64	-96		-96	0		-96	-32		-96	-64
					0	0		0	-32		0	-64		0	-96		-32	0		-32	-32		-32	-64		-32	-96		-64	0		-64	-32		-64	-64		-64	-96		-96	0		-96	-32		-96	-64
					0	0		0	-32		0	-64		0	-96		-32	0		-32	-32		-32	-64		-32	-96		-64	0		-64	-32		-64	-64		-64	-96		-96	0		-96	-32		-96	-64
					0	0		0	-32		0	-64		0	-96		-32	0		-32	-32		-32	-64		-32	-96		-64	0		-64	-32		-64	-64		-64	-96		-96	0		-96	-32		-96	-64
					0	0		0	-32		0	-64		0	-96		-32	0		-32	-32		-32	-64		-32	-96		-64	0		-64	-32		-64	-64		-64	-96		-96	0		-96	-32		-96	-64
					0	0		0	-32		0	-64		0	-96		-32	0		-32	-32		-32	-64		-32	-96		-64	0		-64	-32		-64	-64		-64	-96		-96	0		-96	-32		-96	-64
					0	0		0	-32		0	-64		0	-96		-32	0		-32	-32		-32	-64		-32	-96		-64	0		-64	-32		-64	-64		-64	-96		-96	0		-96	-32		-96	-64
					0	0		0	-32		0	-64		0	-96		-32	0		-32	-32		-32	-64		-32	-96		-64	0		-64	-32		-64	-64		-64	-96		-96	0		-96	-32		-96	-64
					0	0		0	-32		0	-64		0	-96		-32	0		-32	-32		-32	-64		-32	-96		-64	0		-64	-32		-64	-64		-64	-96		-96	0		-96	-32		-96	-64
					0	0		0	-32		0	-64		0	-96		-32	0		-32	-32		-32	-64		-32	-96		-64	0		-64	-32		-64	-64		-64	-96		-96	0		-96	-32		-96	-64
					0	0		0	-32		0	-64		0	-96		-32	0		-32	-32		-32	-64		-32	-96		-64	0		-64	-32		-64	-64		-64	-96		-96	0		-96	-32		-96	-64
					0	0		0	-32		0	-64		0	-96		-32	0		-32	-32		-32	-64		-32	-96		-64	0		-64	-32		-64	-64		-64	-96		-96	0		-96	-32		-96	-64
					0	0		0	-32		0	-64		0	-96		-32	0		-32	-32		-32	-64		-32	-96		-64	0		-64	-32		-64	-64		-64	-96		-96	0		-96	-32		-96	-64
					0	0		0	-32		0	-64		0	-96		-32	0		-32	-32		-32	-64		-32	-96		-64	0		-64	-32		-64	-64		-64	-96		-96	0		-96	-32		-96	-64
					0	0		0	-32		0	-64		0	-96		-32	0		-32	-32		-32	-64		-32	-96		-64	0		-64	-32		-64	-64		-64	-96		-96	0		-96	-32		-96	-64
					0	0		0	-32		0	-64		0	-96		-32	0		-32	-32		-32	-64		-32	-96		-64	0		-64	-32		-64	-64		-64	-96		-96	0		-96	-32		-96	-64
					0	0		0	-32		0	-64		0	-96		-32	0		-32	-32		-32	-64		-32	-96		-64	0		-64	-32		-64	-64		-64	-96		-96	0		-96	-32		-96	-64
					0	0		0	-32		0	-64		0	-96		-32	0		-32	-32		-32	-64		-32	-96		-64	0		-64	-32		-64	-64		-64	-96		-96	0		-96	-32		-96	-64
					0	0		0	-32		0	-64		0	-96		-32	0		-32	-32		-32	-64		-32	-96		-64	0		-64	-32		-64	-64		-64	-96		-96	0		-96	-32		-96	-64
					0	0		0	-32		0	-64		0	-96		-32	0		-32	-32		-32	-64		-32	-96		-64	0		-64	-32		-64	-64		-64	-96		-96	0		-96	-32		-96	-64
					0	0		0	-32		0	-64		0	-96		-32	0		-32	-32		-32	-64		-32	-96		-64	0		-64	-32		-64	-64		-64	-96		-96	0		-96	-32		-96	-64
					0	0		0	-32		0	-64		0	-96		-32	0		-32	-32		-32	-64		-32	-96		-64	0		-64	-32		-64	-64		-64	-96		-96	0		-96	-32		-96	-64
					0	0		0	-32		0	-64		0	-96		-32	0		-32	-32		-32	-64		-32	-96		-64	0		-64	-32		-64	-64		-64	-96		-96	0		-96	-32		-96	-64
					0	0		0	-32		0	-64		0	-96		-32	0		-32	-32		-32	-64		-32	-96		-64	0		-64	-32		-64	-64		-64	-96		-96	0		-96	-32		-96	-64
					0	0		0	-32		0	-64		0	-96		-32	0		-32	-32		-32	-64		-32	-96		-64	0		-64	-32		-64	-64		-64	-96		-96	0		-96	-32		-96	-64
					0	0		0	-32		0	-64		0	-96		-32	0		-32	-32		-32	-64		-32	-96		-64	0		-64	-32		-64	-64		-64	-96		-96	0		-96	-32		-96	-64
					0	0		0	-32		0	-64		0	-96		-32	0		-32	-32		-32	-64		-32	-96		-64	0		-64	-32		-64	-64		-64	-96		-96	0		-96	-32		-96	-64
					0	0		0	-32		0	-64		0	-96		-32	0		-32	-32		-32	-64		-32	-96		-64	0		-64	-32		-64	-64		-64	-96		-96	0		-96	-32		-96	-64
					0	0		0	-32		0	-64		0	-96		-32	0		-32	-32		-32	-64		-32	-96		-64	0		-64	-32		-64	-64		-64	-96		-96	0		-96	-32		-96	-64
					0	0		0	-32		0	-64		0	-96		-32	0		-32	-32		-32	-64		-32	-96		-64	0		-64	-32		-64	-64		-64	-96		-96	0		-96	-32		-96	-64
					0	0		0	-32		0	-64		0	-96		-32	0		-32	-32		-32	-64		-32	-96		-64	0		-64	-32		-64	-64		-64	-96		-96	0		-96	-32		-96	-64
					0	0		0	-32		0	-64		0	-96		-32	0		-32	-32		-32	-64		-32	-96		-64	0		-64	-32		-64	-64		-64	-96		-96	0		-96	-32		-96	-64
					0	0		0	-32		0	-64		0	-96		-32	0		-32	-32		-32	-64		-32	-96		-64	0		-64	-32		-64	-64		-64	-96		-96	0		-96	-32		-96	-64
					0	0		0	-32		0	-64		0	-96		-32	0		-32	-32		-32	-64		-32	-96		-64	0		-64	-32		-64	-64		-64	-96		-96	0		-96	-32		-96	-64
					0	0		0	-32		0	-64		0	-96		-32	0		-32	-32		-32	-64		-32	-96		-64	0		-64	-32		-64	-64		-64	-96		-96	0		-96	-32		-96	-64
					0	0		0	-32		0	-64		0	-96		-32	0		-32	-32		-32	-64		-32	-96		-64	0		-64	-32		-64	-64		-64	-96		-96	0		-96	-32		-96	-64
					0	0		0	-32		0	-64		0	-96		-32	0		-32	-32		-32	-64		-32	-96		-64	0		-64	-32		-64	-64		-64	-96		-96	0		-96	-32		-96	-64
					0	0		0	-32		0	-64		0	-96		-32	0		-32	-32		-32	-64		-32	-96		-64	0		-64	-32		-64	-64		-64	-96		-96	0		-96	-32		-96	-64
					0	0		0	-32		0	-64		0	-96		-32	0		-32	-32		-32	-64		-32	-96		-64	0		-64	-32		-64	-64		-64	-96		-96	0		-96	-32		-96	-64
					0	0		0	-32		0	-64		0	-96		-32	0		-32	-32		-32	-64		-32	-96		-64	0		-64	-32		-64	-64		-64	-96		-96	0		-96	-32		-96	-64
					0	0		0	-32		0	-64		0	-96		-32	0		-32	-32		-32	-64		-32	-96		-64	0		-64	-32		-64	-64		-64	-96		-96	0		-96	-32		-96	-64
					0	0		0	-32		0	-64		0	-96		-32	0		-32	-32		-32	-64		-32	-96		-64	0		-64	-32		-64	-64		-64	-96		-96	0		-96	-32		-96	-64
					0	0		0	-32		0	-64		0	-96		-32	0		-32	-32		-32	-64		-32	-96		-64	0		-64	-32		-64	-64		-64	-96		-96	0		-96	-32		-96	-64
					0	0		0	-32		0	-64		0	-96		-32	0		-32	-32		-32	-64		-32	-96		-64	0		-64	-32		-64	-64		-64	-96		-96	0		-96	-32		-96	-64
					0	0		0	-32		0	-64		0	-96		-32	0		-32	-32		-32	-64		-32	-96		-64	0		-64	-32		-64	-64		-64	-96		-96	0		-96	-32		-96	-64
					0	0		0	-32		0	-64		0	-96		-32	0		-32	-32		-32	-64		-32	-96		-64	0		-64	-32		-64	-64		-64	-96		-96	0		-96	-32		-96	-64
					0	0		0	-32		0	-64		0	-96		-32	0		-32	-32		-32	-64		-32	-96		-64	0		-64	-32		-64	-64		-64	-96		-96	0		-96	-32		-96	-64
					0	0		0	-32		0	-64		0	-96		-32	0		-32	-32		-32	-64		-32	-96		-64	0		-64	-32		-64	-64		-64	-96		-96	0		-96	-32		-96	-64
					0	0		0	-32		0	-64		0	-96		-32	0		-32	-32		-32	-64		-32	-96		-64	0		-64	-32		-64	-64		-64	-96		-96	0		-96	-32		-96	-64
					0	0		0	-32		0	-64		0	-96		-32	0		-32	-32		-32	-64		-32	-96		-64	0		-64	-32		-64	-64		-64	-96		-96	0		-96	-32		-96	-64
					0	0		0	-32		0	-64		0	-96		-32	0		-32	-32		-32	-64		-32	-96		-64	0		-64	-32		-64	-64		-64	-96		-96	0		-96	-32		-96	-64
					0	0		0	-32		0	-64		0	-96		-32	0		-32	-32		-32	-64		-32	-96		-64	0		-64	-32		-64	-64		-64	-96		-96	0		-96	-32		-96	-64
					0	0		0	-32		0	-64		0	-96		-32	0		-32	-32		-32	-64		-32	-96		-64	0		-64	-32		-64	-64		-64	-96		-96	0		-96	-32		-96	-64
					0	0		0	-32		0	-64		0	-96		-32	0		-32	-32		-32	-64		-32	-96		-64	0		-64	-32		-64	-64		-64	-96		-96	0		-96	-32		-96	-64
					0	0		0	-32		0	-64		0	-96		-32	0		-32	-32		-32	-64		-32	-96		-64	0		-64	-32		-64	-64		-64	-96		-96	0		-96	-32		-96	-64
					0	0		0	-32		0	-64		0	-96		-32	0		-32	-32		-32	-64		-32	-96		-64	0		-64	-32		-64	-64		-64	-96		-96	0		-96	-32		-96	-64
					0	0		0	-32		0	-64		0	-96		-32	0		-32	-32		-32	-64		-32	-96		-64	0		-64	-32		-64	-64		-64	-96		-96	0		-96	-32		-96	-64
					0	0		0	-32		0	-64		0	-96		-32	0		-32	-32		-32	-64		-32	-96		-64	0		-64	-32		-64	-64		-64	-96		-96	0		-96	-32		-96	-64
					0	0		0	-32		0	-64		0	-96		-32	0		-32	-32		-32	-64		-32	-96		-64	0		-64	-32		-64	-64		-64	-96		-96	0		-96	-32		-96	-64
					0	0		0	-32		0	-64		0	-96		-32	0		-32	-32		-32	-64		-32	-96		-64	0		-64	-32		-64	-64		-64	-96		-96	0		-96	-32		-96	-64
					0	0		0	-32		0	-64		0	-96		-32	0		-32	-32		-32	-64		-32	-96		-64	0		-64	-32		-64	-64		-64	-96		-96	0		-96	-32		-96	-64
					0	0		0	-32		0	-64		0	-96		-32	0		-32	-32		-32	-64		-32	-96		-64	0		-64	-32		-64	-64		-64	-96		-96	0		-96	-32		-96	-64
					0	0		0	-32		0	-64		0	-96		-32	0		-32	-32		-32	-64		-32	-96		-64	0		-64	-32		-64	-64		-64	-96		-96	0		-96	-32		-96	-64
					0	0		0	-32		0	-64		0	-96		-32	0		-32	-32		-32	-64		-32	-96		-64	0		-64	-32		-64	-64		-64	-96		-96	0		-96	-32		-96	-64
					0	0		0	-32		0	-64		0	-96		-32	0		-32	-32		-32	-64		-32	-96		-64	0		-64	-32		-64	-64		-64	-96		-96	0		-96	-32		-96	-64
					0	0		0	-32		0	-64		0	-96		-32	0		-32	-32		-32	-64		-32	-96		-64	0		-64	-32		-64	-64		-64	-96		-96	0		-96	-32		-96	-64
					0	0		0	-32		0	-64		0	-96		-32	0		-32	-32		-32	-64		-32	-96		-64	0		-64	-32		-64	-64		-64	-96		-96	0		-96	-32		-96	-64
					0	0		0	-32		0	-64		0	-96		-32	0		-32	-32		-32	-64		-32	-96		-64	0		-64	-32		-64	-64		-64	-96		-96	0		-96	-32		-96	-64
					0	0		0	-32		0	-64		0	-96		-32	0		-32	-32		-32	-64		-32	-96		-64	0		-64	-32		-64	-64		-64	-96		-96	0		-96	-32		-96	-64
					0	0		0	-32		0	-64		0	-96		-32	0		-32	-32		-32	-64		-32	-96		-64	0		-64	-32		-64	-64		-64	-96		-96	0		-96	-32		-96	-64
					0	0		0	-32		0	-64		0	-96		-32	0		-32	-32		-32	-64		-32	-96		-64	0		-64	-32		-64	-64		-64	-96		-96	0		-96	-32		-96	-64
					0	0		0	-32		0	-64		0	-96		-32	0		-32	-32		-32	-64		-32	-96		-64	0		-64	-32		-64	-64		-64	-96		-96	0		-96	-32		-96	-64
					0	0		0	-32		0	-64		0	-96		-32	0		-32	-32		-32	-64		-32	-96		-64	0		-64	-32		-64	-64		-64	-96		-96	0		-96	-32		-96	-64
					0	0		0	-32		0	-64		0	-96		-32	0		-32	-32		-32	-64		-32	-96		-64	0		-64	-32		-64	-64		-64	-96		-96	0		-96	-32		-96	-64
					0	0		0	-32		0	-64		0	-96		-32	0		-32	-32		-32	-64		-32	-96		-64	0		-64	-32		-64	-64		-64	-96		-96	0		-96	-32		-96	-64
					0	0		0	-32		0	-64		0	-96		-32	0		-32	-32		-32	-64		-32	-96		-64	0		-64	-32		-64	-64		-64	-96		-96	0		-96	-32		-96	-64
					0	0		0	-32		0	-64		0	-96		-32	0		-32	-32		-32	-64		-32	-96		-64	0		-64	-32		-64	-64		-64	-96		-96	0		-96	-32		-96	-64
					0	0		0	-32		0	-64		0	-96		-32	0		-32	-32		-32	-64		-32	-96		-64	0		-64	-32		-64	-64		-64	-96		-96	0		-96	-32		-96	-64
					0	0		0	-32		0	-64		0	-96		-32	0		-32	-32		-32	-64		-32	-96		-64	0		-64	-32		-64	-64		-64	-96		-96	0		-96	-32		-96	-64
					0	0		0	-32		0	-64		0	-96		-32	0		-32	-32		-32	-64		-32	-96		-64	0		-64	-32		-64	-64		-64	-96		-96	0		-96	-32		-96	-64
					0	0		0	-32		0	-64		0	-96		-32	0		-32	-32		-32	-64		-32	-96		-64	0		-64	-32		-64	-64		-64	-96		-96	0		-96	-32		-96	-64
					0	0		0	-32		0	-64		0	-96		-32	0		-32	-32		-32	-64		-32	-96		-64	0		-64	-32		-64	-64		-64	-96		-96	0		-96	-32		-96	-64
					0	0		0	-32		0	-64		0	-96		-32	0		-32	-32		-32	-64		-32	-96		-64	0		-64	-32		-64	-64		-64	-96		-96	0		-96	-32		-96	-64
					0	0		0	-32		0	-64		0	-96		-32	0		-32	-32		-32	-64		-32	-96		-64	0		-64	-32		-64	-64		-64	-96		-96	0		-96	-32		-96	-64
					0	0		0	-32		0	-64		0	-96		-32	0		-32	-32		-32	-64		-32	-96		-64	0		-64	-32		-64	-64		-64	-96		-96	0		-96	-32		-96	-64
					0	0		0	-32		0	-64		0	-96		-32	0		-32	-32		-32	-64		-32	-96		-64	0		-64	-32		-64	-64		-64	-96		-96	0		-96	-32		-96	-64
					0	0		0	-32		0	-64		0	-96		-32	0		-32	-32		-32	-64		-32	-96		-64	0		-64	-32		-64	-64		-64	-96		-96	0		-96	-32		-96	-64
					0	0		0	-32		0	-64		0	-96		-32	0		-32	-32		-32	-64		-32	-96		-64	0		-64	-32		-64	-64		-64	-96		-96	0		-96	-32		-96	-64
					0	0		0	-32		0	-64		0	-96		-32	0		-32	-32		-32	-64		-32	-96		-64	0		-64	-32		-64	-64		-64	-96		-96	0		-96	-32		-96	-64
					0	0		0	-32		0	-64		0	-96		-32	0		-32	-32		-32	-64		-32	-96		-64	0		-64	-32		-64	-64		-64	-96		-96	0		-96	-32		-96	-64
					0	0		0	-32		0	-64		0	-96		-32	0		-32	-32		-32	-64		-32	-96		-64	0		-64	-32		-64	-64		-64	-96		-96	0		-96	-32		-96	-64
					0	0		0	-32		0	-64		0	-96		-32	0		-32	-32		-32	-64		-32	-96		-64	0		-64	-32		-64	-64		-64	-96		-96	0		-96	-32		-96	-64
					0	0		0	-32		0	-64		0	-96		-32	0		-32	-32		-32	-64		-32	-96		-64	0		-64	-32		-64	-64		-64	-96		-96	0		-96	-32		-96	-64
					0	0		0	-32		0	-64		0	-96		-32	0		-32	-32		-32	-64		-32	-96		-64	0		-64	-32		-64	-64		-64	-96		-96	0		-96	-32		-96	-64
					0	0		0	-32		0	-64		0	-96		-32	0		-32	-32		-32	-64		-32	-96		-64	0		-64	-32		-64	-64		-64	-96		-96	0		-96	-32		-96	-64
					0	0		0	-32		0	-64		0	-96		-32	0		-32	-32		-32	-64		-32	-96		-64	0		-64	-32		-64	-64		-64	-96		-96	0		-96	-32		-96	-64
					0	0		0	-32		0	-64		0	-96		-32	0		-32	-32		-32	-64		-32	-96		-64	0		-64	-32		-64	-64		-64	-96		-96	0		-96	-32		-96	-64
					0	0		0	-32		0	-64		0	-96		-32	0		-32	-32		-32	-64		-32	-96		-64	0		-64	-32		-64	-64		-64	-96		-96	0		-96	-32		-96	-64
					0	0		0	-32		0	-64		0	-96		-32	0		-32	-32		-32	-64		-32	-96		-64	0		-64	-32		-64	-64		-64	-96		-96	0		-96	-32		-96	-64
					0	0		0	-32		0	-64		0	-96		-32	0		-32	-32		-32	-64		-32	-96		-64	0		-64	-32		-64	-64		-64	-96		-96	0		-96	-32		-96	-64
					0	0		0	-32		0	-64		0	-96		-32	0		-32	-32		-32	-64		-32	-96		-64	0		-64	-32		-64	-64		-64	-96		-96	0		-96	-32		-96	-64
					0	0		0	-32		0	-64		0	-96		-32	0		-32	-32		-32	-64		-32	-96		-64	0		-64	-32		-64	-64		-64	-96		-96	0		-96	-32		-96	-64
					0	0		0	-32		0	-64		0	-96		-32	0		-32	-32		-32	-64		-32	-96		-64	0		-64	-32		-64	-64		-64	-96		-96	0		-96	-32		-96	-64
					0	0		0	-32		0	-64		0	-96		-32	0		-32	-32		-32	-64		-32	-96		-64	0		-64	-32		-64	-64		-64	-96		-96	0		-96	-32		-96	-64
					0	0		0	-32		0	-64		0	-96		-32	0		-32	-32		-32	-64		-32	-96		-64	0		-64	-32		-64	-64		-64	-96		-96	0		-96	-32		-96	-64
					0	0		0	-32		0	-64		0	-96		-32	0		-32	-32		-32	-64		-32	-96		-64	0		-64	-32		-64	-64		-64	-96		-96	0		-96	-32		-96	-64
					0	0		0	-32		0	-64		0	-96		-32	0		-32	-32		-32	-64		-32	-96		-64	0		-64	-32		-64	-64		-64	-96		-96	0		-96	-32		-96	-64
					0	0		0	-32		0	-64		0	-96		-32	0		-32	-32		-32	-64		-32	-96		-64	0		-64	-32		-64	-64		-64	-96		-96	0		-96	-32		-96	-64
					0	0		0	-32		0	-64		0	-96		-32	0		-32	-32		-32	-64		-32	-96		-64	0		-64	-32		-64	-64		-64	-96		-96	0		-96	-32		-96	-64
					0	0		0	-32		0	-64		0	-96		-32	0		-32	-32		-32	-64		-32	-96		-64	0		-64	-32		-64	-64		-64	-96		-96	0		-96	-32		-96	-64
					0	0		0	-32		0	-64		0	-96		-32	0		-32	-32		-32	-64		-32	-96		-64	0		-64	-32		-64	-64		-64	-96		-96	0		-96	-32		-96	-64
					0	0		0	-32		0	-64		0	-96		-32	0		-32	-32		-32	-64		-32	-96		-64	0		-64	-32		-64	-64		-64	-96		-96	0		-96	-32		-96	-64
					0	0		0	-32		0	-64		0	-96		-32	0		-32	-32		-32	-64		-32	-96		-64	0		-64	-32		-64	-64		-64	-96		-96	0		-96	-32		-96	-64
					0	0		0	-32		0	-64		0	-96		-32	0		-32	-32		-32	-64		-32	-96		-64	0		-64	-32		-64	-64		-64	-96		-96	0		-96	-32		-96	-64
					0	0		0	-32		0	-64		0	-96		-32	0		-32	-32		-32	-64		-32	-96		-64	0		-64	-32		-64	-64		-64	-96		-96	0		-96	-32		-96	-64
					0	0		0	-32		0	-64		0	-96		-32	0		-32	-32		-32	-64		-32	-96		-64	0		-64	-32		-64	-64		-64	-96		-96	0		-96	-32		-96	-64
					0	0		0	-32		0	-64		0	-96		-32	0		-32	-32		-32	-64		-32	-96		-64	0		-64	-32		-64	-64		-64	-96		-96	0		-96	-32		-96	-64
					0	0		0	-32		0	-64		0	-96		-32	0		-32	-32		-32	-64		-32	-96		-64	0		-64	-32		-64	-64		-64	-96		-96	0		-96	-32		-96	-64
					0	0		0	-32		0	-64		0	-96		-32	0		-32	-32		-32	-64		-32	-96		-64	0		-64	-32		-64	-64		-64	-96		-96	0		-96	-32		-96	-64
					0	0		0	-32		0	-64		0	-96		-32	0		-32	-32		-32	-64		-32	-96		-64	0		-64	-32		-64	-64		-64	-96		-96	0		-96	-32		-96	-64
					0	0		0	-32		0	-64		0	-96		-32	0		-32	-32		-32	-64		-32	-96		-64	0		-64	-32		-64	-64		-64	-96		-96	0		-96	-32		-96	-64
					0	0		0	-32		0	-64		0	-96		-32	0		-32	-32		-32	-64		-32	-96		-64	0		-64	-32		-64	-64		-64	-96		-96	0		-96	-32		-96	-64
					0	0		0	-32		0	-64		0	-96		-32	0		-32	-32		-32	-64		-32	-96		-64	0		-64	-32		-64	-64		-64	-96		-96	0		-96	-32		-96	-64
					0	0		0	-32		0	-64		0	-96		-32	0		-32	-32		-32	-64		-32	-96		-64	0		-64	-32		-64	-64		-64	-96		-96	0		-96	-32		-96	-64
					0	0		0	-32		0	-64		0	-96		-32	0		-32	-32		-32	-64		-32	-96		-64	0		-64	-32		-64	-64		-64	-96		-96	0		-96	-32		-96	-64
					0	0		0	-32		0	-64		0	-96		-32	0		-32	-32		-32	-64		-32	-96		-64	0		-64	-32		-64	-64		-64	-96		-96	0		-96	-32		-96	-64
					0	0		0	-32		0	-64		0	-96		-32	0		-32	-32		-32	-64		-32	-96		-64	0		-64	-32		-64	-64		-64	-96		-96	0		-96	-32		-96	-64
					0	0		0	-32		0	-64		0	-96		-32	0		-32	-32		-32	-64		-32	-96		-64	0		-64	-32		-64	-64		-64	-96		-96	0		-96	-32		-96	-64
					0	0		0	-32		0	-64		0	-96		-32	0		-32	-32		-32	-64		-32	-96		-64	0		-64	-32		-64	-64		-64	-96		-96	0		-96	-32		-96	-64
					0	0		0	-32		0	-64		0	-96		-32	0		-32	-32		-32	-64		-32	-96		-64	0		-64	-32		-64	-64		-64	-96		-96	0		-96	-32		-96	-64
					0	0		0	-32		0	-64		0	-96		-32	0		-32	-32		-32	-64		-32	-96		-64	0		-64	-32		-64	-64		-64	-96		-96	0		-96	-32		-96	-64
					0	0		0	-32		0	-64		0	-96		-32	0		-32	-32		-32	-64		-32	-96		-64	0		-64	-32		-64	-64		-64	-96		-96	0		-96	-32		-96	-64
					0	0		0	-32		0	-64		0	-96		-32	0		-32	-32		-32	-64		-32	-96		-64	0		-64	-32		-64	-64		-64	-96		-96	0		-96	-32		-96	-64
					0	0		0	-32		0	-64		0	-96		-32	0		-32	-32		-32	-64		-32	-96		-64	0		-64	-32		-64	-64		-64	-96		-96	0		-96	-32		-96	-64
					0	0		0	-32		0	-64		0	-96		-32	0		-32	-32		-32	-64		-32	-96		-64	0		-64	-32		-64	-64		-64	-96		-96	0		-96	-32		-96	-64
					0	0		0	-32		0	-64		0	-96		-32	0		-32	-32		-32	-64		-32	-96		-64	0		-64	-32		-64	-64		-64	-96		-96	0		-96	-32		-96	-64
					0	0		0	-32		0	-64		0	-96		-32	0		-32	-32		-32	-64		-32	-96		-64	0		-64	-32		-64	-64		-64	-96		-96	0		-96	-32		-96	-64
					0	0		0	-32		0	-64		0	-96		-32	0		-32	-32		-32	-64		-32	-96		-64	0		-64	-32		-64	-64		-64	-96		-96	0		-96	-32		-96	-64
					0	0		0	-32		0	-64		0	-96		-32	0		-32	-32		-32	-64		-32	-96		-64	0		-64	-32		-64	-64		-64	-96		-96	0		-96	-32		-96	-64
					0	0		0	-32		0	-64		0	-96		-32	0		-32	-32		-32	-64		-32	-96		-64	0		-64	-32		-64	-64		-64	-96		-96	0		-96	-32		-96	-64
					0	0		0	-32		0	-64		0	-96		-32	0		-32	-32		-32	-64		-32	-96		-64	0		-64	-32		-64	-64		-64	-96		-96	0		-96	-32		-96	-64
					0	0		0	-32		0	-64		0	-96		-32	0		-32	-32		-32	-64		-32	-96		-64	0		-64	-32		-64	-64		-64	-96		-96	0		-96	-32		-96	-64
					0	0		0	-32		0	-64		0	-96		-32	0		-32	-32		-32	-64		-32	-96		-64	0		-64	-32		-64	-64		-64	-96		-96	0		-96	-32		-96	-64
					0	0		0	-32		0	-64		0	-96		-32	0		-32	-32		-32	-64		-32	-96		-64	0		-64	-32		-64	-64		-64	-96		-96	0		-96	-32		-96	-64
					0	0		0	-32		0	-64		0	-96		-32	0		-32	-32		-32	-64		-32	-96		-64	0		-64	-32		-64	-64		-64	-96		-96	0		-96	-32		-96	-64
					0	0		0	-32		0	-64		0	-96		-32	0		-32	-32		-32	-64		-32	-96		-64	0		-64	-32		-64	-64		-64	-96		-96	0		-96	-32		-96	-64
					0	0		0	-32		0	-64		0	-96		-32	0		-32	-32		-32	-64		-32	-96		-64	0		-64	-32		-64	-64		-64	-96		-96	0		-96	-32		-96	-64
					0	0		0	-32		0	-64		0	-96		-32	0		-32	-32		-32	-64		-32	-96		-64	0		-64	-32		-64	-64		-64	-96		-96	0		-96	-32		-96	-64
					0	0		0	-32		0	-64		0	-96		-32	0		-32	-32		-32	-64		-32	-96		-64	0		-64	-32		-64	-64		-64	-96		-96	0		-96	-32		-96	-64
					0	0		0	-32		0	-64		0	-96		-32	0		-32	-32		-32	-64		-32	-96		-64	0		-64	-32		-64	-64		-64	-96		-96	0		-96	-32		-96	-64
					0	0		0	-32		0	-64		0	-96		-32	0		-32	-32		-32	-64		-32	-96		-64	0		-64	-32		-64	-64		-64	-96		-96	0		-96	-32		-96	-64
					0	0		0	-32		0	-64		0	-96		-32	0		-32	-32		-32	-64		-32	-96		-64	0		-64	-32		-64	-64		-64	-96		-96	0		-96	-32		-96	-64
					0	0		0	-32		0	-64		0	-96		-32	0		-32	-32		-32	-64		-32	-96		-64	0		-64	-32		-64	-64		-64	-96		-96	0		-96	-32		-96	-64
					0	0		0	-32		0	-64		0	-96		-32	0		-32	-32		-32	-64		-32	-96		-64	0		-64	-32		-64	-64		-64	-96		-96	0		-96	-32		-96	-64
					0	0		0	-32		0	-64		0	-96		-32	0		-32	-32		-32	-64		-32	-96		-64	0		-64	-32		-64	-64		-64	-96		-96	0		-96	-32		-96	-64
					0	0		0	-32		0	-64		0	-96		-32	0		-32	-32		-32	-64		-32	-96		-64	0		-64	-32		-64	-64		-64	-96		-96	0		-96	-32		-96	-64
					0	0		0	-32		0	-64		0	-96		-32	0		-32	-32		-32	-64		-32	-96		-64	0		-64	-32		-64	-64		-64	-96		-96	0		-96	-32		-96	-64
					0	0		0	-32		0	-64		0	-96		-32	0		-32	-32		-32	-64		-32	-96		-64	0		-64	-32		-64	-64		-64	-96		-96	0		-96	-32		-96	-64
					0	0		0	-32		0	-64		0	-96		-32	0		-32	-32		-32	-64		-32	-96		-64	0		-64	-32		-64	-64		-64	-96		-96	0		-96	-32		-96	-64
					0	0		0	-32		0	-64		0	-96		-32	0		-32	-32		-32	-64		-32	-96		-64	0		-64	-32		-64	-64		-64	-96		-96	0		-96	-32		-96	-64
					0	0		0	-32		0	-64		0	-96		-32	0		-32	-32		-32	-64		-32	-96		-64	0		-64	-32		-64	-64		-64	-96		-96	0		-96	-32		-96	-64
					0	0		0	-32		0	-64		0	-96		-32	0		-32	-32		-32	-64		-32	-96		-64	0		-64	-32		-64	-64		-64	-96		-96	0		-96	-32		-96	-64
					0	0		0	-32		0	-64		0	-96		-32	0		-32	-32		-32	-64		-32	-96		-64	0		-64	-32		-64	-64		-64	-96		-96	0		-96	-32		-96	-64
					0	0		0	-32		0	-64		0	-96		-32	0		-32	-32		-32	-64		-32	-96		-64	0		-64	-32		-64	-64		-64	-96		-96	0		-96	-32		-96	-64
					0	0		0	-32		0	-64		0	-96		-32	0		-32	-32		-32	-64		-32	-96		-64	0		-64	-32		-64	-64		-64	-96		-96	0		-96	-32		-96	-64
					0	0		0	-32		0	-64		0	-96		-32	0		-32	-32		-32	-64		-32	-96		-64	0		-64	-32		-64	-64		-64	-96		-96	0		-96	-32		-96	-64
					0	0		0	-32		0	-64		0	-96		-32	0		-32	-32		-32	-64		-32	-96		-64	0		-64	-32		-64	-64		-64	-96		-96	0		-96	-32		-96	-64
					0	0		0	-32		0	-64		0	-96		-32	0		-32	-32		-32	-64		-32	-96		-64	0		-64	-32		-64	-64		-64	-96		-96	0		-96	-32		-96	-64
					0	0		0	-32		0	-64		0	-96		-32	0		-32	-32		-32	-64		-32	-96		-64	0		-64	-32		-64	-64		-64	-96		-96	0		-96	-32		-96	-64
					0	0		0	-32		0	-64		0	-96		-32	0		-32	-32		-32	-64		-32	-96		-64	0		-64	-32		-64	-64		-64	-96		-96	0		-96	-32		-96	-64
					0	0		0	-32		0	-64		0	-96		-32	0		-32	-32		-32	-64		-32	-96		-64	0		-64	-32		-64	-64		-64	-96		-96	0		-96	-32		-96	-64
					0	0		0	-32		0	-64		0	-96		-32	0		-32	-32		-32	-64		-32	-96		-64	0		-64	-32		-64	-64		-64	-96		-96	0		-96	-32		-96	-64
					0	0		0	-32		0	-64		0	-96		-32	0		-32	-32		-32	-64		-32	-96		-64	0		-64	-32		-64	-64		-64	-96		-96	0		-96	-32		-96	-64
					0	0		0	-32		0	-64		0	-96		-32	0		-32	-32		-32	-64		-32	-96		-64	0		-64	-32		-64	-64		-64	-96		-96	0		-96	-32		-96	-64
					0	0		0	-32		0	-64		0	-96		-32	0		-32	-32		-32	-64		-32	-96		-64	0		-64	-32		-64	-64		-64	-96		-96	0		-96	-32		-96	-64
					0	0		0	-32		0	-64		0	-96		-32	0		-32	-32		-32	-64		-32	-96		-64	0		-64	-32		-64	-64		-64	-96		-96	0		-96	-32		-96	-64
					0	0		0	-32		0	-64		0	-96		-32	0		-32	-32		-32	-64		-32	-96		-64	0		-64	-32		-64	-64		-64	-96		-96	0		-96	-32		-96	-64
					0	0		0	-32		0	-64		0	-96		-32	0		-32	-32		-32	-64		-32	-96		-64	0		-64	-32		-64	-64		-64	-96		-96	0		-96	-32		-96	-64
					0	0		0	-32		0	-64		0	-96		-32	0		-32	-32		-32	-64		-32	-96		-64	0		-64	-32		-64	-64		-64	-96		-96	0		-96	-32		-96	-64
					0	0		0	-32		0	-64		0	-96		-32	0		-32	-32		-32	-64		-32	-96		-64	0		-64	-32		-64	-64		-64	-96		-96	0		-96	-32		-96	-64
					0	0		0	-32		0	-64		0	-96		-32	0		-32	-32		-32	-64		-32	-96		-64	0		-64	-32		-64	-64		-64	-96		-96	0		-96	-32		-96	-64
					0	0		0	-32		0	-64		0	-96		-32	0		-32	-32		-32	-64		-32	-96		-64	0		-64	-32		-64	-64		-64	-96		-96	0		-96	-32		-96	-64
					0	0		0	-32		0	-64		0	-96		-32	0		-32	-32		-32	-64		-32	-96		-64	0		-64	-32		-64	-64		-64	-96		-96	0		-96	-32		-96	-64
					0	0		0	-32		0	-64		0	-96		-32	0		-32	-32		-32	-64		-32	-96		-64	0		-64	-32		-64	-64		-64	-96		-96	0		-96	-32		-96	-64
					0	0		0	-32		0	-64		0	-96		-32	0		-32	-32		-32	-64		-32	-96		-64	0		-64	-32		-64	-64		-64	-96		-96	0		-96	-32		-96	-64
					0	0		0	-32		0	-64		0	-96		-32	0		-32	-32		-32	-64		-32	-96		-64	0		-64	-32		-64	-64		-64	-96		-96	0		-96	-32		-96	-64
					0	0		0	-32		0	-64		0	-96		-32	0		-32	-32		-32	-64		-32	-96		-64	0		-64	-32		-64	-64		-64	-96		-96	0		-96	-32		-96	-64
					0	0		0	-32		0	-64		0	-96		-32	0		-32	-32		-32	-64		-32	-96		-64	0		-64	-32		-64	-64		-64	-96		-96	0		-96	-32		-96	-64
					0	0		0	-32		0	-64		0	-96		-32	0		-32	-32		-32	-64		-32	-96		-64	0		-64	-32		-64	-64		-64	-96		-96	0		-96	-32		-96	-64
					0	0		0	-32		0	-64		0	-96		-32	0		-32	-32		-32	-64		-32	-96		-64	0		-64	-32		-64	-64		-64	-96		-96	0		-96	-32		-96	-64
					0	0		0	-32		0	-64		0	-96		-32	0		-32	-32		-32	-64		-32	-96		-64	0		-64	-32		-64	-64		-64	-96		-96	0		-96	-32		-96	-64
					0	0		0	-32		0	-64		0	-96		-32	0		-32	-32		-32	-64		-32	-96		-64	0		-64	-32		-64	-64		-64	-96		-96	0		-96	-32		-96	-64
					0	0		0	-32		0	-64		0	-96		-32	0		-32	-32		-32	-64		-32	-96		-64	0		-64	-32		-64	-64		-64	-96		-96	0		-96	-32		-96	-64
					0	0		0	-32		0	-64		0	-96		-32	0		-32	-32		-32	-64		-32	-96		-64	0		-64	-32		-64	-64		-64	-96		-96	0		-96	-32		-96	-64
					0	0		0	-32		0	-64		0	-96		-32	0		-32	-32		-32	-64		-32	-96		-64	0		-64	-32		-64	-64		-64	-96		-96	0		-96	-32		-96	-64
					0	0		0	-32		0	-64		0	-96		-32	0		-32	-32		-32	-64		-32	-96		-64	0		-64	-32		-64	-64		-64	-96		-96	0		-96	-32		-96	-64
					0	0		0	-32		0	-64		0	-96		-32	0		-32	-32		-32	-64		-32	-96		-64	0		-64	-32		-64	-64		-64	-96		-96	0		-96	-32		-96	-64
					0	0		0	-32		0	-64		0	-96		-32	0		-32	-32		-32	-64		-32	-96		-64	0		-64	-32		-64	-64		-64	-96		-96	0		-96	-32		-96	-64
					0	0		0	-32		0	-64		0	-96		-32	0		-32	-32		-32	-64		-32	-96		-64	0		-64	-32		-64	-64		-64	-96		-96	0		-96	-32		-96	-64
					0	0		0	-32		0	-64		0	-96		-32	0		-32	-32		-32	-64		-32	-96		-64	0		-64	-32		-64	-64		-64	-96		-96	0		-96	-32		-96	-64
					0	0		0	-32		0	-64		0	-96		-32	0		-32	-32		-32	-64		-32	-96		-64	0		-64	-32		-64	-64		-64	-96		-96	0		-96	-32		-96	-64
					0	0		0	-32		0	-64		0	-96		-32	0		-32	-32		-32	-64		-32	-96		-64	0		-64	-32		-64	-64		-64	-96		-96	0		-96	-32		-96	-64
					0	0		0	-32		0	-64		0	-96		-32	0		-32	-32		-32	-64		-32	-96		-64	0		-64	-32		-64	-64		-64	-96		-96	0		-96	-32		-96	-64
					0	0		0	-32		0	-64		0	-96		-32	0		-32	-32		-32	-64		-32	-96		-64	0		-64	-32		-64	-64		-64	-96		-96	0		-96	-32		-96	-64
					0	0		0	-32		0	-64		0	-96		-32	0		-32	-32		-32	-64		-32	-96		-64	0		-64	-32		-64	-64		-64	-96		-96	0		-96	-32		-96	-64
					0	0		0	-32		0	-64		0	-96		-32	0		-32	-32		-32	-64		-32	-96		-64	0		-64	-32		-64	-64		-64	-96		-96	0		-96	-32		-96	-64
					0	0		0	-32		0	-64		0	-96		-32	0		-32	-32		-32	-64		-32	-96		-64	0		-64	-32		-64	-64		-64	-96		-96	0		-96	-32		-96	-64
					0	0		0	-32		0	-64		0	-96		-32	0		-32	-32		-32	-64		-32	-96		-64	0		-64	-32		-64	-64		-64	-96		-96	0		-96	-32		-96	-64
					0	0		0	-32		0	-64		0	-96		-32	0		-32	-32		-32	-64		-32	-96		-64	0		-64	-32		-64	-64		-64	-96		-96	0		-96	-32		-96	-64
					0	0		0	-32		0	-64		0	-96		-32	0		-32	-32		-32	-64		-32	-96		-64	0		-64	-32		-64	-64		-64	-96		-96	0		-96	-32		-96	-64
					0	0		0	-32		0	-64		0	-96		-32	0		-32	-32		-32	-64		-32	-96		-64	0		-64	-32		-64	-64		-64	-96		-96	0		-96	-32		-96	-64
					0	0		0	-32		0	-64		0	-96		-32	0		-32	-32		-32	-64		-32	-96		-64	0		-64	-32		-64	-64		-64	-96		-96	0		-96	-32		-96	-64
					0	0		0	-32		0	-64		0	-96		-32	0		-32	-32		-32	-64		-32	-96		-64	0		-64	-32		-64	-64		-64	-96		-96	0		-96	-32		-96	-64
					0	0		0	-32		0	-64		0	-96		-32	0		-32	-32		-32	-64		-32	-96		-64	0		-64	-32		-64	-64		-64	-96		-96	0		-96	-32		-96	-64
					0	0		0	-32		0	-64		0	-96		-32	0		-32	-32		-32	-64		-32	-96		-64	0		-64	-32		-64	-64		-64	-96		-96	0		-96	-32		-96	-64
					0	0		0	-32		0	-64		0	-96		-32	0		-32	-32		-32	-64		-32	-96		-64	0		-64	-32		-64	-64		-64	-96		-96	0		-96	-32		-96	-64
					0	0		0	-32		0	-64		0	-96		-32	0		-32	-32		-32	-64		-32	-96		-64	0		-64	-32		-64	-64		-64	-96		-96	0		-96	-32		-96	-64
					0	0		0	-32		0	-64		0	-96		-32	0		-32	-32		-32	-64		-32	-96		-64	0		-64	-32		-64	-64		-64	-96		-96	0		-96	-32		-96	-64
					0	0		0	-32		0	-64		0	-96		-32	0		-32	-32		-32	-64		-32	-96		-64	0		-64	-32		-64	-64		-64	-96		-96	0		-96	-32		-96	-64
					0	0		0	-32		0	-64		0	-96		-32	0		-32	-32		-32	-64		-32	-96		-64	0		-64	-32		-64	-64		-64	-96		-96	0		-96	-32		-96	-64
					0	0		0	-32		0	-64		0	-96		-32	0		-32	-32		-32	-64		-32	-96		-64	0		-64	-32		-64	-64		-64	-96		-96	0		-96	-32		-96	-64
					0	0		0	-32		0	-64		0	-96		-32	0		-32	-32		-32	-64		-32	-96		-64	0		-64	-32		-64	-64		-64	-96		-96	0		-96	-32		-96	-64
					0	0		0	-32		0	-64		0	-96		-32	0		-32	-32		-32	-64		-32	-96		-64	0		-64	-32		-64	-64		-64	-96		-96	0		-96	-32		-96	-64
					0	0		0	-32		0	-64		0	-96		-32	0		-32	-32		-32	-64		-32	-96		-64	0		-64	-32		-64	-64		-64	-96		-96	0		-96	-32		-96	-64
					0	0		0	-32		0	-64		0	-96		-32	0		-32	-32		-32	-64		-32	-96		-64	0		-64	-32		-64	-64		-64	-96		-96	0		-96	-32		-96	-64
					0	0		0	-32		0	-64		0	-96		-32	0		-32	-32		-32	-64		-32	-96		-64	0		-64	-32		-64	-64		-64	-96		-96	0		-96	-32		-96	-64
					0	0		0	-32		0	-64		0	-96		-32	0		-32	-32		-32	-64		-32	-96		-64	0		-64	-32		-64	-64		-64	-96		-96	0		-96	-32		-96	-64
					0	0		0	-32		0	-64		0	-96		-32	0		-32	-32		-32	-64		-32	-96		-64	0		-64	-32		-64	-64		-64	-96		-96	0		-96	-32		-96	-64
					0	0		0	-32		0	-64		0	-96		-32	0		-32	-32		-32	-64		-32	-96		-64	0		-64	-32		-64	-64		-64	-96		-96	0		-96	-32		-96	-64
					0	0		0	-32		0	-64		0	-96		-32	0		-32	-32		-32	-64		-32	-96		-64	0		-64	-32		-64	-64		-64	-96		-96	0		-96	-32		-96	-64
					0	0		0	-32		0	-64		0	-96		-32	0		-32	-32		-32	-64		-32	-96		-64	0		-64	-32		-64	-64		-64	-96		-96	0		-96	-32		-96	-64
					0	0		0	-32		0	-64		0	-96		-32	0		-32	-32		-32	-64		-32	-96		-64	0		-64	-32		-64	-64		-64	-96		-96	0		-96	-32		-96	-64
					0	0		0	-32		0	-64		0	-96		-32	0		-32	-32		-32	-64		-32	-96		-64	0		-64	-32		-64	-64		-64	-96		-96	0		-96	-32		-96	-64
					0	0		0	-32		0	-64		0	-96		-32	0		-32	-32		-32	-64		-32	-96		-64	0		-64	-32		-64	-64		-64	-96		-96	0		-96	-32		-96	-64
					0	0		0	-32		0	-64		0	-96		-32	0		-32	-32		-32	-64		-32	-96		-64	0		-64	-32		-64	-64		-64	-96		-96	0		-96	-32		-96	-64
					0	0		0	-32		0	-64		0	-96		-32	0		-32	-32		-32	-64		-32	-96		-64	0		-64	-32		-64	-64		-64	-96		-96	0		-96	-32		-96	-64
					0	0		0	-32		0	-64		0	-96		-32	0		-32	-32		-32	-64		-32	-96		-64	0		-64	-32		-64	-64		-64	-96		-96	0		-96	-32		-96	-64
					0	0		0	-32		0	-64		0	-96		-32	0		-32	-32		-32	-64		-32	-96		-64	0		-64	-32		-64	-64		-64	-96		-96	0		-96	-32		-96	-64
					0	0		0	-32		0	-64		0	-96		-32	0		-32	-32		-32	-64		-32	-96		-64	0		-64	-32		-64	-64		-64	-96		-96	0		-96	-32		-96	-64
					0	0		0	-32		0	-64		0	-96		-32	0		-32	-32		-32	-64		-32	-96		-64	0		-64	-32		-64	-64		-64	-96		-96	0		-96	-32		-96	-64
					0	0		0	-32		0	-64		0	-96		-32	0		-32	-32		-32	-64		-32	-96		-64	0		-64	-32		-64	-64		-64	-96		-96	0		-96	-32		-96	-64
					0	0		0	-32		0	-64		0	-96		-32	0		-32	-32		-32	-64		-32	-96		-64	0		-64	-32		-64	-64		-64	-96		-96	0		-96	-32		-96	-64
					0	0		0	-32		0	-64		0	-96		-32	0		-32	-32		-32	-64		-32	-96		-64	0		-64	-32		-64	-64		-64	-96		-96	0		-96	-32		-96	-64
					0	0		0	-32		0	-64		0	-96		-32	0		-32	-32		-32	-64		-32	-96		-64	0		-64	-32		-64	-64		-64	-96		-96	0		-96	-32		-96	-64
					0	0		0	-32		0	-64		0	-96		-32	0		-32	-32		-32	-64		-32	-96		-64	0		-64	-32		-64	-64		-64	-96		-96	0		-96	-32		-96	-64
					0	0		0	-32		0	-64		0	-96		-32	0		-32	-32		-32	-64		-32	-96		-64	0		-64	-32		-64	-64		-64	-96		-96	0		-96	-32		-96	-64
					0	0		0	-32		0	-64		0	-96		-32	0		-32	-32		-32	-64		-32	-96		-64	0		-64	-32		-64	-64		-64	-96		-96	0		-96	-32		-96	-64
					0	0		0	-32		0	-64		0	-96		-32	0		-32	-32		-32	-64		-32	-96		-64	0		-64	-32		-64	-64		-64	-96		-96	0		-96	-32		-96	-64
					0	0		0	-32		0	-64		0	-96		-32	0		-32	-32		-32	-64		-32	-96		-64	0		-64	-32		-64	-64		-64	-96		-96	0		-96	-32		-96	-64
					0	0		0	-32		0	-64		0	-96		-32	0		-32	-32		-32	-64		-32	-96		-64	0		-64	-32		-64	-64		-64	-96		-96	0		-96	-32		-96	-64
					0	0		0	-32		0	-64		0	-96		-32	0		-32	-32		-32	-64		-32	-96		-64	0		-64	-32		-64	-64		-64	-96		-96	0		-96	-32		-96	-64
					0	0		0	-32		0	-64		0	-96		-32	0		-32	-32		-32	-64		-32	-96		-64	0		-64	-32		-64	-64		-64	-96		-96	0		-96	-32		-96	-64
					0	0		0	-32		0	-64		0	-96		-32	0		-32	-32		-32	-64		-32	-96		-64	0		-64	-32		-64	-64		-64	-96		-96	0		-96	-32		-96	-64
					0	0		0	-32		0	-64		0	-96		-32	0		-32	-32		-32	-64		-32	-96		-64	0		-64	-32		-64	-64		-64	-96		-96	0		-96	-32		-96	-64
					0	0		0	-32		0	-64		0	-96		-32	0		-32	-32		-32	-64		-32	-96		-64	0		-64	-32		-64	-64		-64	-96		-96	0		-96	-32		-96	-64
					0	0		0	-32		0	-64		0	-96		-32	0		-32	-32		-32	-64		-32	-96		-64	0		-64	-32		-64	-64		-64	-96		-96	0		-96	-32		-96	-64
					0	0		0	-32		0	-64		0	-96		-32	0		-32	-32		-32	-64		-32	-96		-64	0		-64	-32		-64	-64		-64	-96		-96	0		-96	-32		-96	-64
					0	0		0	-32		0	-64		0	-96		-32	0		-32	-32		-32	-64		-32	-96		-64	0		-64	-32		-64	-64		-64	-96		-96	0		-96	-32		-96	-64
					0	0		0	-32		0	-64		0	-96		-32	0		-32	-32		-32	-64		-32	-96		-64	0		-64	-32		-64	-64		-64	-96		-96	0		-96	-32		-96	-64
					0	0		0	-32		0	-64		0	-96		-32	0		-32	-32		-32	-64		-32	-96		-64	0		-64	-32		-64	-64		-64	-96		-96	0		-96	-32		-96	-64
					0	0		0	-32		0	-64		0	-96		-32	0		-32	-32		-32	-64		-32	-96		-64	0		-64	-32		-64	-64		-64	-96		-96	0		-96	-32		-96	-64
					0	0		0	-32		0	-64		0	-96		-32	0		-32	-32		-32	-64		-32	-96		-64	0		-64	-32		-64	-64		-64	-96		-96	0		-96	-32		-96	-64
					0	0		0	-32		0	-64		0	-96		-32	0		-32	-32		-32	-64		-32	-96		-64	0		-64	-32		-64	-64		-64	-96		-96	0		-96	-32		-96	-64
					0	0		0	-32		0	-64		0	-96		-32	0		-32	-32		-32	-64		-32	-96		-64	0		-64	-32		-64	-64		-64	-96		-96	0		-96	-32		-96	-64
					0	0		0	-32		0	-64		0	-96		-32	0		-32	-32		-32	-64		-32	-96		-64	0		-64	-32		-64	-64		-64	-96		-96	0		-96	-32		-96	-64
					0	0		0	-32		0	-64		0	-96		-32	0		-32	-32		-32	-64		-32	-96		-64	0		-64	-32		-64	-64		-64	-96		-96	0		-96	-32		-96	-64
					0	0		0	-32		0	-64		0	-96		-32	0		-32	-32		-32	-64		-32	-96		-64	0		-64	-32		-64	-64		-64	-96		-96	0		-96	-32		-96	-64
					0	0		0	-32		0	-64		0	-96		-32	0		-32	-32		-32	-64		-32	-96		-64	0		-64	-32		-64	-64		-64	-96		-96	0		-96	-32		-96	-64
					0	0		0	-32		0	-64		0	-96		-32	0		-32	-32		-32	-64		-32	-96		-64	0		-64	-32		-64	-64		-64	-96		-96	0		-96	-32		-96	-64
					0	0		0	-32		0	-64		0	-96		-32	0		-32	-32		-32	-64		-32	-96		-64	0		-64	-32		-64	-64		-64	-96		-96	0		-96	-32		-96	-64
					0	0		0	-32		0	-64		0	-96		-32	0		-32	-32		-32	-64		-32	-96		-64	0		-64	-32		-64	-64		-64	-96		-96	0		-96	-32		-96	-64
					0	0		0	-32		0	-64		0	-96		-32	0		-32	-32		-32	-64		-32	-96		-64	0		-64	-32		-64	-64		-64	-96		-96	0		-96	-32		-96	-64
					0	0		0	-32		0	-64		0	-96		-32	0		-32	-32		-32	-64		-32	-96		-64	0		-64	-32		-64	-64		-64	-96		-96	0		-96	-32		-96	-64
					0	0		0	-32		0	-64		0	-96		-32	0		-32	-32		-32	-64		-32	-96		-64	0		-64	-32		-64	-64		-64	-96		-96	0		-96	-32		-96	-64
					0	0		0	-32		0	-64		0	-96		-32	0		-32	-32		-32	-64		-32	-96		-64	0		-64	-32		-64	-64		-64	-96		-96	0		-96	-32		-96	-64
					0	0		0	-32		0	-64		0	-96		-32	0		-32	-32		-32	-64		-32	-96		-64	0		-64	-32		-64	-64		-64	-96		-96	0		-96	-32		-96	-64
					0	0		0	-32		0	-64		0	-96		-32	0		-32	-32		-32	-64		-32	-96		-64	0		-64	-32		-64	-64		-64	-96		-96	0		-96	-32		-96	-64
					0	0		0	-32		0	-64		0	-96		-32	0		-32	-32		-32	-64		-32	-96		-64	0		-64	-32		-64	-64		-64	-96		-96	0		-96	-32		-96	-64
					0	0		0	-32		0	-64		0	-96		-32	0		-32	-32		-32	-64		-32	-96		-64	0		-64	-32		-64	-64		-64	-96		-96	0		-96	-32		-96	-64
					0	0		0	-32		0	-64		0	-96		-32	0		-32	-32		-32	-64		-32	-96		-64	0		-64	-32		-64	-64		-64	-96		-96	0		-96	-32		-96	-64
					0	0		0	-32		0	-64		0	-96		-32	0		-32	-32		-32	-64		-32	-96		-64	0		-64	-32		-64	-64		-64	-96		-96	0		-96	-32		-96	-64
					0	0		0	-32		0	-64		0	-96		-32	0		-32	-32		-32	-64		-32	-96		-64	0		-64	-32		-64	-64		-64	-96		-96	0		-96	-32		-96	-64
					0	0		0	-32		0	-64		0	-96		-32	0		-32	-32		-32	-64		-32	-96		-64	0		-64	-32		-64	-64		-64	-96		-96	0		-96	-32		-96	-64
					0	0		0	-32		0	-64		0	-96		-32	0		-32	-32		-32	-64		-32	-96		-64	0		-64	-32		-64	-64		-64	-96		-96	0		-96	-32		-96	-64
					0	0		0	-32		0	-64		0	-96		-32	0		-32	-32		-32	-64		-32	-96		-64	0		-64	-32		-64	-64		-64	-96		-96	0		-96	-32		-96	-64
					0	0		0	-32		0	-64		0	-96		-32	0		-32	-32		-32	-64		-32	-96		-64	0		-64	-32		-64	-64		-64	-96		-96	0		-96	-32		-96	-64
					0	0		0	-32		0	-64		0	-96		-32	0		-32	-32		-32	-64		-32	-96		-64	0		-64	-32		-64	-64		-64	-96		-96	0		-96	-32		-96	-64
					0	0		0	-32		0	-64		0	-96		-32	0		-32	-32		-32	-64		-32	-96		-64	0		-64	-32		-64	-64		-64	-96		-96	0		-96	-32		-96	-64
					0	0		0	-32		0	-64		0	-96		-32	0		-32	-32		-32	-64		-32	-96		-64	0		-64	-32		-64	-64		-64	-96		-96	0		-96	-32		-96	-64
					0	0		0	-32		0	-64		0	-96		-32	0		-32	-32		-32	-64		-32	-96		-64	0		-64	-32		-64	-64		-64	-96		-96	0		-96	-32		-96	-64
					0	0		0	-32		0	-64		0	-96		-32	0		-32	-32		-32	-64		-32	-96		-64	0		-64	-32		-64	-64		-64	-96		-96	0		-96	-32		-96	-64
					0	0		0	-32		0	-64		0	-96		-32	0		-32	-32		-32	-64		-32	-96		-64	0		-64	-32		-64	-64		-64	-96		-96	0		-96	-32		-96	-64
					0	0		0	-32		0	-64		0	-96		-32	0		-32	-32		-32	-64		-32	-96		-64	0		-64	-32		-64	-64		-64	-96		-96	0		-96	-32		-96	-64
					0	0		0	-32		0	-64		0	-96		-32	0		-32	-32		-32	-64		-32	-96		-64	0		-64	-32		-64	-64		-64	-96		-96	0		-96	-32		-96	-64
					0	0		0	-32		0	-64		0	-96		-32	0		-32	-32		-32	-64		-32	-96		-64	0		-64	-32		-64	-64		-64	-96		-96	0		-96	-32		-96	-64
					0	0		0	-32		0	-64		0	-96		-32	0		-32	-32		-32	-64		-32	-96		-64	0		-64	-32		-64	-64		-64	-96		-96	0		-96	-32		-96	-64
					0	0		0	-32		0	-64		0	-96		-32	0		-32	-32		-32	-64		-32	-96		-64	0		-64	-32		-64	-64		-64	-96		-96	0		-96	-32		-96	-64
					0	0		0	-32		0	-64		0	-96		-32	0		-32	-32		-32	-64		-32	-96		-64	0		-64	-32		-64	-64		-64	-96		-96	0		-96	-32		-96	-64
					0	0		0	-32		0	-64		0	-96		-32	0		-32	-32		-32	-64		-32	-96		-64	0		-64	-32		-64	-64		-64	-96		-96	0		-96	-32		-96	-64
					0	0		0	-32		0	-64		0	-96		-32	0		-32	-32		-32	-64		-32	-96		-64	0		-64	-32		-64	-64		-64	-96		-96	0		-96	-32		-96	-64
					0	0		0	-32		0	-64		0	-96		-32	0		-32	-32		-32	-64		-32	-96		-64	0		-64	-32		-64	-64		-64	-96		-96	0		-96	-32		-96	-64
					0	0		0	-32		0	-64		0	-96		-32	0		-32	-32		-32	-64		-32	-96		-64	0		-64	-32		-64	-64		-64	-96		-96	0		-96	-32		-96	-64
					0	0		0	-32		0	-64		0	-96		-32	0		-32	-32		-32	-64		-32	-96		-64	0		-64	-32		-64	-64		-64	-96		-96	0		-96	-32		-96	-64
					0	0		0	-32		0	-64		0	-96		-32	0		-32	-32		-32	-64		-32	-96		-64	0		-64	-32		-64	-64		-64	-96		-96	0		-96	-32		-96	-64
					0	0		0	-32		0	-64		0	-96		-32	0		-32	-32		-32	-64		-32	-96		-64	0		-64	-32		-64	-64		-64	-96		-96	0		-96	-32		-96	-64
					0	0		0	-32		0	-64		0	-96		-32	0		-32	-32		-32	-64		-32	-96		-64	0		-64	-32		-64	-64		-64	-96		-96	0		-96	-32		-96	-64
					0	0		0	-32		0	-64		0	-96		-32	0		-32	-32		-32	-64		-32	-96		-64	0		-64	-32		-64	-64		-64	-96		-96	0		-96	-32		-96	-64
					0	0		0	-32		0	-64		0	-96		-32	0		-32	-32		-32	-64		-32	-96		-64	0		-64	-32		-64	-64		-64	-96		-96	0		-96	-32		-96	-64
					0	0		0	-32		0	-64		0	-96		-32	0		-32	-32		-32	-64		-32	-96		-64	0		-64	-32		-64	-64		-64	-96		-96	0		-96	-32		-96	-64
					0	0		0	-32		0	-64		0	-96		-32	0		-32	-32		-32	-64		-32	-96		-64	0		-64	-32		-64	-64		-64	-96		-96	0		-96	-32		-96	-64
					0	0		0	-32		0	-64		0	-96		-32	0		-32	-32		-32	-64		-32	-96		-64	0		-64	-32		-64	-64		-64	-96		-96	0		-96	-32		-96	-64
					0	0		0	-32		0	-64		0	-96		-32	0		-32	-32		-32	-64		-32	-96		-64	0		-64	-32		-64	-64		-64	-96		-96	0		-96	-32		-96	-64
					0	0		0	-32		0	-64		0	-96		-32	0		-32	-32		-32	-64		-32	-96		-64	0		-64	-32		-64	-64		-64	-96		-96	0		-96	-32		-96	-64
					0	0		0	-32		0	-64		0	-96		-32	0		-32	-32		-32	-64		-32	-96		-64	0		-64	-32		-64	-64		-64	-96		-96	0		-96	-32		-96	-64
					0	0		0	-32		0	-64		0	-96		-32	0		-32	-32		-32	-64		-32	-96		-64	0		-64	-32		-64	-64		-64	-96		-96	0		-96	-32		-96	-64
					0	0		0	-32		0	-64		0	-96		-32	0		-32	-32		-32	-64		-32	-96		-64	0		-64	-32		-64	-64		-64	-96		-96	0		-96	-32		-96	-64
					0	0		0	-32		0	-64		0	-96		-32	0		-32	-32		-32	-64		-32	-96		-64	0		-64	-32		-64	-64		-64	-96		-96	0		-96	-32		-96	-64
					0	0		0	-32		0	-64		0	-96		-32	0		-32	-32		-32	-64		-32	-96		-64	0		-64	-32		-64	-64		-64	-96		-96	0		-96	-32		-96	-64
					0	0		0	-32		0	-64		0	-96		-32	0		-32	-32		-32	-64		-32	-96		-64	0		-64	-32		-64	-64		-64	-96		-96	0		-96	-32		-96	-64
					0	0		0	-32		0	-64		0	-96		-32	0		-32	-32		-32	-64		-32	-96		-64	0		-64	-32		-64	-64		-64	-96		-96	0		-96	-32		-96	-64
					0	0		0	-32		0	-64		0	-96		-32	0		-32	-32		-32	-64		-32	-96		-64	0		-64	-32		-64	-64		-64	-96		-96	0		-96	-32		-96	-64
					0	0		0	-32		0	-64		0	-96		-32	0		-32	-32		-32	-64		-32	-96		-64	0		-64	-32		-64	-64		-64	-96		-96	0		-96	-32		-96	-64
					0	0		0	-32		0	-64		0	-96		-32	0		-32	-32		-32	-64		-32	-96		-64	0		-64	-32		-64	-64		-64	-96		-96	0		-96	-32		-96	-64
					0	0		0	-32		0	-64		0	-96		-32	0		-32	-32		-32	-64		-32	-96		-64	0		-64	-32		-64	-64		-64	-96		-96	0		-96	-32		-96	-64
					0	0		0	-32		0	-64		0	-96		-32	0		-32	-32		-32	-64		-32	-96		-64	0		-64	-32		-64	-64		-64	-96		-96	0		-96	-32		-96	-64
					0	0		0	-32		0	-64		0	-96		-32	0		-32	-32		-32	-64		-32	-96		-64	0		-64	-32		-64	-64		-64	-96		-96	0		-96	-32		-96	-64
					0	0		0	-32		0	-64		0	-96		-32	0		-32	-32		-32	-64		-32	-96		-64	0		-64	-32		-64	-64		-64	-96		-96	0		-96	-32		-96	-64
					0	0		0	-32		0	-64		0	-96		-32	0		-32	-32		-32	-64		-32	-96		-64	0		-64	-32		-64	-64		-64	-96		-96	0		-96	-32		-96	-64
					0	0		0	-32		0	-64		0	-96		-32	0		-32	-32		-32	-64		-32	-96		-64	0		-64	-32		-64	-64		-64	-96		-96	0		-96	-32		-96	-64
					0	0		0	-32		0	-64		0	-96		-32	0		-32	-32		-32	-64		-32	-96		-64	0		-64	-32		-64	-64		-64	-96		-96	0		-96	-32		-96	-64
					0	0		0	-32		0	-64		0	-96		-32	0		-32	-32		-32	-64		-32	-96		-64	0		-64	-32		-64	-64		-64	-96		-96	0		-96	-32		-96	-64
					0	0		0	-32		0	-64		0	-96		-32	0		-32	-32		-32	-64		-32	-96		-64	0		-64	-32		-64	-64		-64	-96		-96	0		-96	-32		-96	-64
					0	0		0	-32		0	-64		0	-96		-32	0		-32	-32		-32	-64		-32	-96		-64	0		-64	-32		-64	-64		-64	-96		-96	0		-96	-32		-96	-64
					0	0		0	-32		0	-64		0	-96		-32	0		-32	-32		-32	-64		-32	-96		-64	0		-64	-32		-64	-64		-64	-96		-96	0		-96	-32		-96	-64
					0	0		0	-32		0	-64		0	-96		-32	0		-32	-32		-32	-64		-32	-96		-64	0		-64	-32		-64	-64		-64	-96		-96	0		-96	-32		-96	-64
					0	0		0	-32		0	-64		0	-96		-32	0		-32	-32		-32	-64		-32	-96		-64	0		-64	-32		-64	-64		-64	-96		-96	0		-96	-32		-96	-64
					0	0		0	-32		0	-64		0	-96		-32	0		-32	-32		-32	-64		-32	-96		-64	0		-64	-32		-64	-64		-64	-96		-96	0		-96	-32		-96	-64
					0	0		0	-32		0	-64		0	-96		-32	0		-32	-32		-32	-64		-32	-96		-64	0		-64	-32		-64	-64		-64	-96		-96	0		-96	-32		-96	-64
					0	0		0	-32		0	-64		0	-96		-32	0		-32	-32		-32	-64		-32	-96		-64	0		-64	-32		-64	-64		-64	-96		-96	0		-96	-32		-96	-64
					0	0		0	-32		0	-64		0	-96		-32	0		-32	-32		-32	-64		-32	-96		-64	0		-64	-32		-64	-64		-64	-96		-96	0		-96	-32		-96	-64
					0	0		0	-32		0	-64		0	-96		-32	0		-32	-32		-32	-64		-32	-96		-64	0		-64	-32		-64	-64		-64	-96		-96	0		-96	-32		-96	-64
					0	0		0	-32		0	-64		0	-96		-32	0		-32	-32		-32	-64		-32	-96		-64	0		-64	-32		-64	-64		-64	-96		-96	0		-96	-32		-96	-64
					0	0		0	-32		0	-64		0	-96		-32	0		-32	-32		-32	-64		-32	-96		-64	0		-64	-32		-64	-64		-64	-96		-96	0		-96	-32		-96	-64
					0	0		0	-32		0	-64		0	-96		-32	0		-32	-32		-32	-64		-32	-96		-64	0		-64	-32		-64	-64		-64	-96		-96	0		-96	-32		-96	-64
					0	0		0	-32		0	-64		0	-96		-32	0		-32	-32		-32	-64		-32	-96		-64	0		-64	-32		-64	-64		-64	-96		-96	0		-96	-32		-96	-64
					0	0		0	-32		0	-64		0	-96		-32	0		-32	-32		-32	-64		-32	-96		-64	0		-64	-32		-64	-64		-64	-96		-96	0		-96	-32		-96	-64
					0	0		0	-32		0	-64		0	-96		-32	0		-32	-32		-32	-64		-32	-96		-64	0		-64	-32		-64	-64		-64	-96		-96	0		-96	-32		-96	-64
					0	0		0	-32		0	-64		0	-96		-32	0		-32	-32		-32	-64		-32	-96		-64	0		-64	-32		-64	-64		-64	-96		-96	0		-96	-32		-96	-64
					0	0		0	-32		0	-64		0	-96		-32	0		-32	-32		-32	-64		-32	-96		-64	0		-64	-32		-64	-64		-64	-96		-96	0		-96	-32		-96	-64
					0	0		0	-32		0	-64		0	-96		-32	0		-32	-32		-32	-64		-32	-96		-64	0		-64	-32		-64	-64		-64	-96		-96	0		-96	-32		-96	-64
					0	0		0	-32		0	-64		0	-96		-32	0		-32	-32		-32	-64		-32	-96		-64	0		-64	-32		-64	-64		-64	-96		-96	0		-96	-32		-96	-64
					0	0		0	-32		0	-64		0	-96		-32	0		-32	-32		-32	-64		-32	-96		-64	0		-64	-32		-64	-64		-64	-96		-96	0		-96	-32		-96	-64
					0	0		0	-32		0	-64		0	-96		-32	0		-32	-32		-32	-64		-32	-96		-64	0		-64	-32		-64	-64		-64	-96		-96	0		-96	-32		-96	-64
					0	0		0	-32		0	-64		0	-96		-32	0		-32	-32		-32	-64		-32	-96		-64	0		-64	-32		-64	-64		-64	-96		-96	0		-96	-32		-96	-64
					0	0		0	-32		0	-64		0	-96		-32	0		-32	-32		-32	-64		-32	-96		-64	0		-64	-32		-64	-64		-64	-96		-96	0		-96	-32		-96	-64
					0	0		0	-32		0	-64		0	-96		-32	0		-32	-32		-32	-64		-32	-96		-64	0		-64	-32		-64	-64		-64	-96		-96	0		-96	-32		-96	-64
					0	0		0	-32		0	-64		0	-96		-32	0		-32	-32		-32	-64		-32	-96		-64	0		-64	-32		-64	-64		-64	-96		-96	0		-96	-32		-96	-64
					0	0		0	-32		0	-64		0	-96		-32	0		-32	-32		-32	-64		-32	-96		-64	0		-64	-32		-64	-64		-64	-96		-96	0		-96	-32		-96	-64
					0	0		0	-32		0	-64		0	-96		-32	0		-32	-32		-32	-64		-32	-96		-64	0		-64	-32		-64	-64		-64	-96		-96	0		-96	-32		-96	-64
					0	0		0	-32		0	-64		0	-96		-32	0		-32	-32		-32	-64		-32	-96		-64	0		-64	-32		-64	-64		-64	-96		-96	0		-96	-32		-96	-64
					0	0		0	-32		0	-64		0	-96		-32	0		-32	-32		-32	-64		-32	-96		-64	0		-64	-32		-64	-64		-64	-96		-96	0		-96	-32		-96	-64
					0	0		0	-32		0	-64		0	-96		-32	0		-32	-32		-32	-64		-32	-96		-64	0		-64	-32		-64	-64		-64	-96		-96	0		-96	-32		-96	-64
					0	0		0	-32		0	-64		0	-96		-32	0		-32	-32		-32	-64		-32	-96		-64	0		-64	-32		-64	-64		-64	-96		-96	0		-96	-32		-96	-64
					0	0		0	-32		0	-64		0	-96		-32	0		-32	-32		-32	-64		-32	-96		-64	0		-64	-32		-64	-64		-64	-96		-96	0		-96	-32		-96	-64
					0	0		0	-32		0	-64		0	-96		-32	0		-32	-32		-32	-64		-32	-96		-64	0		-64	-32		-64	-64		-64	-96		-96	0		-96	-32		-96	-64
					0	0		0	-32		0	-64		0	-96		-32	0		-32	-32		-32	-64		-32	-96		-64	0		-64	-32		-64	-64		-64	-96		-96	0		-96	-32		-96	-64
					0	0		0	-32		0	-64		0	-96		-32	0		-32	-32		-32	-64		-32	-96		-64	0		-64	-32		-64	-64		-64	-96		-96	0		-96	-32		-96	-64
					0	0		0	-32		0	-64		0	-96		-32	0		-32	-32		-32	-64		-32	-96		-64	0		-64	-32		-64	-64		-64	-96		-96	0		-96	-32		-96	-64
					0	0		0	-32		0	-64		0	-96		-32	0		-32	-32		-32	-64		-32	-96		-64	0		-64	-32		-64	-64		-64	-96		-96	0		-96	-32		-96	-64
					0	0		0	-32		0	-64		0	-96		-32	0		-32	-32		-32	-64		-32	-96		-64	0		-64	-32		-64	-64		-64	-96		-96	0		-96	-32		-96	-64
					0	0		0	-32		0	-64		0	-96		-32	0		-32	-32		-32	-64		-32	-96		-64	0		-64	-32		-64	-64		-64	-96		-96	0		-96	-32		-96	-64
					0	0		0	-32		0	-64		0	-96		-32	0		-32	-32		-32	-64		-32	-96		-64	0		-64	-32		-64	-64		-64	-96		-96	0		-96	-32		-96	-64
					0	0		0	-32		0	-64		0	-96		-32	0		-32	-32		-32	-64		-32	-96		-64	0		-64	-32		-64	-64		-64	-96		-96	0		-96	-32		-96	-64
					0	0		0	-32		0	-64		0	-96		-32	0		-32	-32		-32	-64		-32	-96		-64	0		-64	-32		-64	-64		-64	-96		-96	0		-96	-32		-96	-64
					0	0		0	-32		0	-64		0	-96		-32	0		-32	-32		-32	-64		-32	-96		-64	0		-64	-32		-64	-64		-64	-96		-96	0		-96	-32		-96	-64
					0	0		0	-32		0	-64		0	-96		-32	0		-32	-32		-32	-64		-32	-96		-64	0		-64	-32		-64	-64		-64	-96		-96	0		-96	-32		-96	-64
					0	0		0	-32		0	-64		0	-96		-32	0		-32	-32		-32	-64		-32	-96		-64	0		-64	-32		-64	-64		-64	-96		-96	0		-96	-32		-96	-64
					0	0		0	-32		0	-64		0	-96		-32	0		-32	-32		-32	-64		-32	-96		-64	0		-64	-32		-64	-64		-64	-96		-96	0		-96	-32		-96	-64
					0	0		0	-32		0	-64		0	-96		-32	0		-32	-32		-32	-64		-32	-96		-64	0		-64	-32		-64	-64		-64	-96		-96	0		-96	-32		-96	-64
					0	0		0	-32		0	-64		0	-96		-32	0		-32	-32		-32	-64		-32	-96		-64	0		-64	-32		-64	-64		-64	-96		-96	0		-96	-32		-96	-64
					0	0		0	-32		0	-64		0	-96		-32	0		-32	-32		-32	-64		-32	-96		-64	0		-64	-32		-64	-64		-64	-96		-96	0		-96	-32		-96	-64
					0	0		0	-32		0	-64		0	-96		-32	0		-32	-32		-32	-64		-32	-96		-64	0		-64	-32		-64	-64		-64	-96		-96	0		-96	-32		-96	-64
					0	0		0	-32		0	-64		0	-96		-32	0		-32	-32		-32	-64		-32	-96		-64	0		-64	-32		-64	-64		-64	-96		-96	0		-96	-32		-96	-64
					0	0		0	-32		0	-64		0	-96		-32	0		-32	-32		-32	-64		-32	-96		-64	0		-64	-32		-64	-64		-64	-96		-96	0		-96	-32		-96	-64
					0	0		0	-32		0	-64		0	-96		-32	0		-32	-32		-32	-64		-32	-96		-64	0		-64	-32		-64	-64		-64	-96		-96	0		-96	-32		-96	-64
					0	0		0	-32		0	-64		0	-96		-32	0		-32	-32		-32	-64		-32	-96		-64	0		-64	-32		-64	-64		-64	-96		-96	0		-96	-32		-96	-64
					0	0		0	-32		0	-64		0	-96		-32	0		-32	-32		-32	-64		-32	-96		-64	0		-64	-32		-64	-64		-64	-96		-96	0		-96	-32		-96	-64
					0	0		0	-32		0	-64		0	-96		-32	0		-32	-32		-32	-64		-32	-96		-64	0		-64	-32		-64	-64		-64	-96		-96	0		-96	-32		-96	-64
					0	0		0	-32		0	-64		0	-96		-32	0		-32	-32		-32	-64		-32	-96		-64	0		-64	-32		-64	-64		-64	-96		-96	0		-96	-32		-96	-64
					0	0		0	-32		0	-64		0	-96		-32	0		-32	-32		-32	-64		-32	-96		-64	0		-64	-32		-64	-64		-64	-96		-96	0		-96	-32		-96	-64
					0	0		0	-32		0	-64		0	-96		-32	0		-32	-32		-32	-64		-32	-96		-64	0		-64	-32		-64	-64		-64	-96		-96	0		-96	-32		-96	-64
					0	0		0	-32		0	-64		0	-96		-32	0		-32	-32		-32	-64		-32	-96		-64	0		-64	-32		-64	-64		-64	-96		-96	0		-96	-32		-96	-64
					0	0		0	-32		0	-64		0	-96		-32	0		-32	-32		-32	-64		-32	-96		-64	0		-64	-32		-64	-64		-64	-96		-96	0		-96	-32		-96	-64
					0	0		0	-32		0	-64		0	-96		-32	0		-32	-32		-32	-64		-32	-96		-64	0		-64	-32		-64	-64		-64	-96		-96	0		-96	-32		-96	-64
					0	0		0	-32		0	-64		0	-96		-32	0		-32	-32		-32	-64		-32	-96		-64	0		-64	-32		-64	-64		-64	-96		-96	0		-96	-32		-96	-64
					0	0		0	-32		0	-64		0	-96		-32	0		-32	-32		-32	-64		-32	-96		-64	0		-64	-32		-64	-64		-64	-96		-96	0		-96	-32		-96	-64
					0	0		0	-32		0	-64		0	-96		-32	0		-32	-32		-32	-64		-32	-96		-64	0		-64	-32		-64	-64		-64	-96		-96	0		-96	-32		-96	-64
					0	0		0	-32		0	-64		0	-96		-32	0		-32	-32		-32	-64		-32	-96		-64	0		-64	-32		-64	-64		-64	-96		-96	0		-96	-32		-96	-64
					0	0		0	-32		0	-64		0	-96		-32	0		-32	-32		-32	-64		-32	-96		-64	0		-64	-32		-64	-64		-64	-96		-96	0		-96	-32		-96	-64
					0	0		0	-32		0	-64		0	-96		-32	0		-32	-32		-32	-64		-32	-96		-64	0		-64	-32		-64	-64		-64	-96		-96	0		-96	-32		-96	-64
					0	0		0	-32		0	-64		0	-96		-32	0		-32	-32		-32	-64		-32	-96		-64	0		-64	-32		-64	-64		-64	-96		-96	0		-96	-32		-96	-64
					0	0		0	-32		0	-64		0	-96		-32	0		-32	-32		-32	-64		-32	-96		-64	0		-64	-32		-64	-64		-64	-96		-96	0		-96	-32		-96	-64
					0	0		0	-32		0	-64		0	-96		-32	0		-32	-32		-32	-64		-32	-96		-64	0		-64	-32		-64	-64		-64	-96		-96	0		-96	-32		-96	-64
					0	0		0	-32		0	-64		0	-96		-32	0		-32	-32		-32	-64		-32	-96		-64	0		-64	-32		-64	-64		-64	-96		-96	0		-96	-32		-96	-64
					0	0		0	-32		0	-64		0	-96		-32	0		-32	-32		-32	-64		-32	-96		-64	0		-64	-32		-64	-64		-64	-96		-96	0		-96	-32		-96	-64
					0	0		0	-32		0	-64		0	-96		-32	0		-32	-32		-32	-64		-32	-96		-64	0		-64	-32		-64	-64		-64	-96		-96	0		-96	-32		-96	-64
					0	0		0	-32		0	-64		0	-96		-32	0		-32	-32		-32	-64		-32	-96		-64	0		-64	-32		-64	-64		-64	-96		-96	0		-96	-32		-96	-64
					0	0		0	-32		0	-64		0	-96		-32	0		-32	-32		-32	-64		-32	-96		-64	0		-64	-32		-64	-64		-64	-96		-96	0		-96	-32		-96	-64
					0	0		0	-32		0	-64		0	-96		-32	0		-32	-32		-32	-64		-32	-96		-64	0		-64	-32		-64	-64		-64	-96		-96	0		-96	-32		-96	-64
					0	0		0	-32		0	-64		0	-96		-32	0		-32	-32		-32	-64		-32	-96		-64	0		-64	-32		-64	-64		-64	-96		-96	0		-96	-32		-96	-64
					0	0		0	-32		0	-64		0	-96		-32	0		-32	-32		-32	-64		-32	-96		-64	0		-64	-32		-64	-64		-64	-96		-96	0		-96	-32		-96	-64
					0	0		0	-32		0	-64		0	-96		-32	0		-32	-32		-32	-64		-32	-96		-64	0		-64	-32		-64	-64		-64	-96		-96	0		-96	-32		-96	-64
					0	0		0	-32		0	-64		0	-96		-32	0		-32	-32		-32	-64		-32	-96		-64	0		-64	-32		-64	-64		-64	-96		-96	0		-96	-32		-96	-64
					0	0		0	-32		0	-64		0	-96		-32	0		-32	-32		-32	-64		-32	-96		-64	0		-64	-32		-64	-64		-64	-96		-96	0		-96	-32		-96	-64
					0	0		0	-32		0	-64		0	-96		-32	0		-32	-32		-32	-64		-32	-96		-64	0		-64	-32		-64	-64		-64	-96		-96	0		-96	-32		-96	-64
					0	0		0	-32		0	-64		0	-96		-32	0		-32	-32		-32	-64		-32	-96		-64	0		-64	-32		-64	-64		-64	-96		-96	0		-96	-32		-96	-64
					0	0		0	-32		0	-64		0	-96		-32	0		-32	-32		-32	-64		-32	-96		-64	0		-64	-32		-64	-64		-64	-96		-96	0		-96	-32		-96	-64
					0	0		0	-32		0	-64		0	-96		-32	0		-32	-32		-32	-64		-32	-96		-64	0		-64	-32		-64	-64		-64	-96		-96	0		-96	-32		-96	-64
					0	0		0	-32		0	-64		0	-96		-32	0		-32	-32		-32	-64		-32	-96		-64	0		-64	-32		-64	-64		-64	-96		-96	0		-96	-32		-96	-64
					0	0		0	-32		0	-64		0	-96		-32	0		-32	-32		-32	-64		-32	-96		-64	0		-64	-32		-64	-64		-64	-96		-96	0		-96	-32		-96	-64
					0	0		0	-32		0	-64		0	-96		-32	0		-32	-32		-32	-64		-32	-96		-64	0		-64	-32		-64	-64		-64	-96		-96	0		-96	-32		-96	-64
					0	0		0	-32		0	-64		0	-96		-32	0		-32	-32		-32	-64		-32	-96		-64	0		-64	-32		-64	-64		-64	-96		-96	0		-96	-32		-96	-64
					0	0		0	-32		0	-64		0	-96		-32	0		-32	-32		-32	-64		-32	-96		-64	0		-64	-32		-64	-64		-64	-96		-96	0		-96	-32		-96	-64
					0	0		0	-32		0	-64		0	-96		-32	0		-32	-32		-32	-64		-32	-96		-64	0		-64	-32		-64	-64		-64	-96		-96	0		-96	-32		-96	-64
					0	0		0	-32		0	-64		0	-96		-32	0		-32	-32		-32	-64		-32	-96		-64	0		-64	-32		-64	-64		-64	-96		-96	0		-96	-32		-96	-64
					0	0		0	-32		0	-64		0	-96		-32	0		-32	-32		-32	-64		-32	-96		-64	0		-64	-32		-64	-64		-64	-96		-96	0		-96	-32		-96	-64
					0	0		0	-32		0	-64		0	-96		-32	0		-32	-32		-32	-64		-32	-96		-64	0		-64	-32		-64	-64		-64	-96		-96	0		-96	-32		-96	-64
					0	0		0	-32		0	-64		0	-96		-32	0		-32	-32		-32	-64		-32	-96		-64	0		-64	-32		-64	-64		-64	-96		-96	0		-96	-32		-96	-64
					0	0		0	-32		0	-64		0	-96		-32	0		-32	-32		-32	-64		-32	-96		-64	0		-64	-32		-64	-64		-64	-96		-96	0		-96	-32		-96	-64
					0	0		0	-32		0	-64		0	-96		-32	0		-32	-32		-32	-64		-32	-96		-64	0		-64	-32		-64	-64		-64	-96		-96	0		-96	-32		-96	-64
					0	0		0	-32		0	-64		0	-96		-32	0		-32	-32		-32	-64		-32	-96		-64	0		-64	-32		-64	-64		-64	-96		-96	0		-96	-32		-96	-64
					0	0		0	-32		0	-64		0	-96		-32	0		-32	-32		-32	-64		-32	-96		-64	0		-64	-32		-64	-64		-64	-96		-96	0		-96	-32		-96	-64
					0	0		0	-32		0	-64		0	-96		-32	0		-32	-32		-32	-64		-32	-96		-64	0		-64	-32		-64	-64		-64	-96		-96	0		-96	-32		-96	-64
					0	0		0	-32		0	-64		0	-96		-32	0		-32	-32		-32	-64		-32	-96		-64	0		-64	-32		-64	-64		-64	-96		-96	0		-96	-32		-96	-64
					0	0		0	-32		0	-64		0	-96		-32	0		-32	-32		-32	-64		-32	-96		-64	0		-64	-32		-64	-64		-64	-96		-96	0		-96	-32		-96	-64
					0	0		0	-32		0	-64		0	-96		-32	0		-32	-32		-32	-64		-32	-96		-64	0		-64	-32		-64	-64		-64	-96		-96	0		-96	-32		-96	-64
					0	0		0	-32		0	-64		0	-96		-32	0		-32	-32		-32	-64		-32	-96		-64	0		-64	-32		-64	-64		-64	-96		-96	0		-96	-32		-96	-64
					0	0		0	-32		0	-64		0	-96		-32	0		-32	-32		-32	-64		-32	-96		-64	0		-64	-32		-64	-64		-64	-96		-96	0		-96	-32		-96	-64
					0	0		0	-32		0	-64		0	-96		-32	0		-32	-32		-32	-64		-32	-96		-64	0		-64	-32		-64	-64		-64	-96		-96	0		-96	-32		-96	-64
					0	0		0	-32		0	-64		0	-96		-32	0		-32	-32		-32	-64		-32	-96		-64	0		-64	-32		-64	-64		-64	-96		-96	0		-96	-32		-96	-64
					0	0		0	-32		0	-64		0	-96		-32	0		-32	-32		-32	-64		-32	-96		-64	0		-64	-32		-64	-64		-64	-96		-96	0		-96	-32		-96	-64
					0	0		0	-32		0	-64		0	-96		-32	0		-32	-32		-32	-64		-32	-96		-64	0		-64	-32		-64	-64		-64	-96		-96	0		-96	-32		-96	-64
					0	0		0	-32		0	-64		0	-96		-32	0		-32	-32		-32	-64		-32	-96		-64	0		-64	-32		-64	-64		-64	-96		-96	0		-96	-32		-96	-64
					0	0		0	-32		0	-64		0	-96		-32	0		-32	-32		-32	-64		-32	-96		-64	0		-64	-32		-64	-64		-64	-96		-96	0		-96	-32		-96	-64
					0	0		0	-32		0	-64		0	-96		-32	0		-32	-32		-32	-64		-32	-96		-64	0		-64	-32		-64	-64		-64	-96		-96	0		-96	-32		-96	-64
					0	0		0	-32		0	-64		0	-96		-32	0		-32	-32		-32	-64		-32	-96		-64	0		-64	-32		-64	-64		-64	-96		-96	0		-96	-32		-96	-64
					0	0		0	-32		0	-64		0	-96		-32	0		-32	-32		-32	-64		-32	-96		-64	0		-64	-32		-64	-64		-64	-96		-96	0		-96	-32		-96	-64
					0	0		0	-32		0	-64		0	-96		-32	0		-32	-32		-32	-64		-32	-96		-64	0		-64	-32		-64	-64		-64	-96		-96	0		-96	-32		-96	-64
					0	0		0	-32		0	-64		0	-96		-32	0		-32	-32		-32	-64		-32	-96		-64	0		-64	-32		-64	-64		-64	-96		-96	0		-96	-32		-96	-64
					0	0		0	-32		0	-64		0	-96		-32	0		-32	-32		-32	-64		-32	-96		-64	0		-64	-32		-64	-64		-64	-96		-96	0		-96	-32		-96	-64
					0	0		0	-32		0	-64		0	-96		-32	0		-32	-32		-32	-64		-32	-96		-64	0		-64	-32		-64	-64		-64	-96		-96	0		-96	-32		-96	-64
					0	0		0	-32		0	-64		0	-96		-32	0		-32	-32		-32	-64		-32	-96		-64	0		-64	-32		-64	-64		-64	-96		-96	0		-96	-32		-96	-64
					0	0		0	-32		0	-64		0	-96		-32	0		-32	-32		-32	-64		-32	-96		-64	0		-64	-32		-64	-64		-64	-96		-96	0		-96	-32		-96	-64
					0	0		0	-32		0	-64		0	-96		-32	0		-32	-32		-32	-64		-32	-96		-64	0		-64	-32		-64	-64		-64	-96		-96	0		-96	-32		-96	-64
					0	0		0	-32		0	-64		0	-96		-32	0		-32	-32		-32	-64		-32	-96		-64	0		-64	-32		-64	-64		-64	-96		-96	0		-96	-32		-96	-64
					0	0		0	-32		0	-64		0	-96		-32	0		-32	-32		-32	-64		-32	-96		-64	0		-64	-32		-64	-64		-64	-96		-96	0		-96	-32		-96	-64
					0	0		0	-32		0	-64		0	-96		-32	0		-32	-32		-32	-64		-32	-96		-64	0		-64	-32		-64	-64		-64	-96		-96	0		-96	-32		-96	-64
					0	0		0	-32		0	-64		0	-96		-32	0		-32	-32		-32	-64		-32	-96		-64	0		-64	-32		-64	-64		-64	-96		-96	0		-96	-32		-96	-64
					0	0		0	-32		0	-64		0	-96		-32	0		-32	-32		-32	-64		-32	-96		-64	0		-64	-32		-64	-64		-64	-96		-96	0		-96	-32		-96	-64
					0	0		0	-32		0	-64		0	-96		-32	0		-32	-32		-32	-64		-32	-96		-64	0		-64	-32		-64	-64		-64	-96		-96	0		-96	-32		-96	-64
					0	0		0	-32		0	-64		0	-96		-32	0		-32	-32		-32	-64		-32	-96		-64	0		-64	-32		-64	-64		-64	-96		-96	0		-96	-32		-96	-64
					0	0		0	-32		0	-64		0	-96		-32	0		-32	-32		-32	-64		-32	-96		-64	0		-64	-32		-64	-64		-64	-96		-96	0		-96	-32		-96	-64
					0	0		0	-32		0	-64		0	-96		-32	0		-32	-32		-32	-64		-32	-96		-64	0		-64	-32		-64	-64		-64	-96		-96	0		-96	-32		-96	-64
					0	0		0	-32		0	-64		0	-96		-32	0		-32	-32		-32	-64		-32	-96		-64	0		-64	-32		-64	-64		-64	-96		-96	0		-96	-32		-96	-64
					0	0		0	-32		0	-64		0	-96		-32	0		-32	-32		-32	-64		-32	-96		-64	0		-64	-32		-64	-64		-64	-96		-96	0		-96	-32		-96	-64
					0	0		0	-32		0	-64		0	-96		-32	0		-32	-32		-32	-64		-32	-96		-64	0		-64	-32		-64	-64		-64	-96		-96	0		-96	-32		-96	-64
					0	0		0	-32		0	-64		0	-96		-32	0		-32	-32		-32	-64		-32	-96		-64	0		-64	-32		-64	-64		-64	-96		-96	0		-96	-32		-96	-64
					0	0		0	-32		0	-64		0	-96		-32	0		-32	-32		-32	-64		-32	-96		-64	0		-64	-32		-64	-64		-64	-96		-96	0		-96	-32		-96	-64
					0	0		0	-32		0	-64		0	-96		-32	0		-32	-32		-32	-64		-32	-96		-64	0		-64	-32		-64	-64		-64	-96		-96	0		-96	-32		-96	-64
					0	0		0	-32		0	-64		0	-96		-32	0		-32	-32		-32	-64		-32	-96		-64	0		-64	-32		-64	-64		-64	-96		-96	0		-96	-32		-96	-64
					0	0		0	-32		0	-64		0	-96		-32	0		-32	-32		-32	-64		-32	-96		-64	0		-64	-32		-64	-64		-64	-96		-96	0		-96	-32		-96	-64
					0	0		0	-32		0	-64		0	-96		-32	0		-32	-32		-32	-64		-32	-96		-64	0		-64	-32		-64	-64		-64	-96		-96	0		-96	-32		-96	-64
					0	0		0	-32		0	-64		0	-96		-32	0		-32	-32		-32	-64		-32	-96		-64	0		-64	-32		-64	-64		-64	-96		-96	0		-96	-32		-96	-64
					0	0		0	-32		0	-64		0	-96		-32	0		-32	-32		-32	-64		-32	-96		-64	0		-64	-32		-64	-64		-64	-96		-96	0		-96	-32		-96	-64
					0	0		0	-32		0	-64		0	-96		-32	0		-32	-32		-32	-64		-32	-96		-64	0		-64	-32		-64	-64		-64	-96		-96	0		-96	-32		-96	-64
					0	0		0	-32		0	-64		0	-96		-32	0		-32	-32		-32	-64		-32	-96		-64	0		-64	-32		-64	-64		-64	-96		-96	0		-96	-32		-96	-64
					0	0		0	-32		0	-64		0	-96		-32	0		-32	-32		-32	-64		-32	-96		-64	0		-64	-32		-64	-64		-64	-96		-96	0		-96	-32		-96	-64
					0	0		0	-32		0	-64		0	-96		-32	0		-32	-32		-32	-64		-32	-96		-64	0		-64	-32		-64	-64		-64	-96		-96	0		-96	-32		-96	-64
					0	0		0	-32		0	-64		0	-96		-32	0		-32	-32		-32	-64		-32	-96		-64	0		-64	-32		-64	-64		-64	-96		-96	0		-96	-32		-96	-64
					0	0		0	-32		0	-64		0	-96		-32	0		-32	-32		-32	-64		-32	-96		-64	0		-64	-32		-64	-64		-64	-96		-96	0		-96	-32		-96	-64
					0	0		0	-32		0	-64		0	-96		-32	0		-32	-32		-32	-64		-32	-96		-64	0		-64	-32		-64	-64		-64	-96		-96	0		-96	-32		-96	-64
					0	0		0	-32		0	-64		0	-96		-32	0		-32	-32		-32	-64		-32	-96		-64	0		-64	-32		-64	-64		-64	-96		-96	0		-96	-32		-96	-64
					0	0		0	-32		0	-64		0	-96		-32	0		-32	-32		-32	-64		-32	-96		-64	0		-64	-32		-64	-64		-64	-96		-96	0		-96	-32		-96	-64
					0	0		0	-32		0	-64		0	-96		-32	0		-32	-32		-32	-64		-32	-96		-64	0		-64	-32		-64	-64		-64	-96		-96	0		-96	-32		-96	-64
					0	0		0	-32		0	-64		0	-96		-32	0		-32	-32		-32	-64		-32	-96		-64	0		-64	-32		-64	-64		-64	-96		-96	0		-96	-32		-96	-64
					0	0		0	-32		0	-64		0	-96		-32	0		-32	-32		-32	-64		-32	-96		-64	0		-64	-32		-64	-64		-64	-96		-96	0		-96	-32		-96	-64
					0	0		0	-32		0	-64		0	-96		-32	0		-32	-32		-32	-64		-32	-96		-64	0		-64	-32		-64	-64		-64	-96		-96	0		-96	-32		-96	-64
					0	0		0	-32		0	-64		0	-96		-32	0		-32	-32		-32	-64		-32	-96		-64	0		-64	-32		-64	-64		-64	-96		-96	0		-96	-32		-96	-64
					0	0		0	-32		0	-64		0	-96		-32	0		-32	-32		-32	-64		-32	-96		-64	0		-64	-32		-64	-64		-64	-96		-96	0		-96	-32		-96	-64
					0	0		0	-32		0	-64		0	-96		-32	0		-32	-32		-32	-64		-32	-96		-64	0		-64	-32		-64	-64		-64	-96		-96	0		-96	-32		-96	-64
					0	0		0	-32		0	-64		0	-96		-32	0		-32	-32		-32	-64		-32	-96		-64	0		-64	-32		-64	-64		-64	-96		-96	0		-96	-32		-96	-64
					0	0		0	-32		0	-64		0	-96		-32	0		-32	-32		-32	-64		-32	-96		-64	0		-64	-32		-64	-64		-64	-96		-96	0		-96	-32		-96	-64
					0	0		0	-32		0	-64		0	-96		-32	0		-32	-32		-32	-64		-32	-96		-64	0		-64	-32		-64	-64		-64	-96		-96	0		-96	-32		-96	-64
					0	0		0	-32		0	-64		0	-96		-32	0		-32	-32		-32	-64		-32	-96		-64	0		-64	-32		-64	-64		-64	-96		-96	0		-96	-32		-96	-64
					0	0		0	-32		0	-64		0	-96		-32	0		-32	-32		-32	-64		-32	-96		-64	0		-64	-32		-64	-64		-64	-96		-96	0		-96	-32		-96	-64
					0	0		0	-32		0	-64		0	-96		-32	0		-32	-32		-32	-64		-32	-96		-64	0		-64	-32		-64	-64		-64	-96		-96	0		-96	-32		-96	-64
					0	0		0	-32		0	-64		0	-96		-32	0		-32	-32		-32	-64		-32	-96		-64	0		-64	-32		-64	-64		-64	-96		-96	0		-96	-32		-96	-64
					0	0		0	-32		0	-64		0	-96		-32	0		-32	-32		-32	-64		-32	-96		-64	0		-64	-32		-64	-64		-64	-96		-96	0		-96	-32		-96	-64
					0	0		0	-32		0	-64		0	-96		-32	0		-32	-32		-32	-64		-32	-96		-64	0		-64	-32		-64	-64		-64	-96		-96	0		-96	-32		-96	-64
					0	0		0	-32		0	-64		0	-96		-32	0		-32	-32		-32	-64		-32	-96		-64	0		-64	-32		-64	-64		-64	-96		-96	0		-96	-32		-96	-64
					0	0		0	-32		0	-64		0	-96		-32	0		-32	-32		-32	-64		-32	-96		-64	0		-64	-32		-64	-64		-64	-96		-96	0		-96	-32		-96	-64
					0	0		0	-32		0	-64		0	-96		-32	0		-32	-32		-32	-64		-32	-96		-64	0		-64	-32		-64	-64		-64	-96		-96	0		-96	-32		-96	-64
					0	0		0	-32		0	-64		0	-96		-32	0		-32	-32		-32	-64		-32	-96		-64	0		-64	-32		-64	-64		-64	-96		-96	0		-96	-32		-96	-64
					0	0		0	-32		0	-64		0	-96		-32	0		-32	-32		-32	-64		-32	-96		-64	0		-64	-32		-64	-64		-64	-96		-96	0		-96	-32		-96	-64
					0	0		0	-32		0	-64		0	-96		-32	0		-32	-32		-32	-64		-32	-96		-64	0		-64	-32		-64	-64		-64	-96		-96	0		-96	-32		-96	-64
					0	0		0	-32		0	-64		0	-96		-32	0		-32	-32		-32	-64		-32	-96		-64	0		-64	-32		-64	-64		-64	-96		-96	0		-96	-32		-96	-64
					0	0		0	-32		0	-64		0	-96		-32	0		-32	-32		-32	-64		-32	-96		-64	0		-64	-32		-64	-64		-64	-96		-96	0		-96	-32		-96	-64
					0	0		0	-32		0	-64		0	-96		-32	0		-32	-32		-32	-64		-32	-96		-64	0		-64	-32		-64	-64		-64	-96		-96	0		-96	-32		-96	-64
					0	0		0	-32		0	-64		0	-96		-32	0		-32	-32		-32	-64		-32	-96		-64	0		-64	-32		-64	-64		-64	-96		-96	0		-96	-32		-96	-64
					0	0		0	-32		0	-64		0	-96		-32	0		-32	-32		-32	-64		-32	-96		-64	0		-64	-32		-64	-64		-64	-96		-96	0		-96	-32		-96	-64
					0	0		0	-32		0	-64		0	-96		-32	0		-32	-32		-32	-64		-32	-96		-64	0		-64	-32		-64	-64		-64	-96		-96	0		-96	-32		-96	-64
					0	0		0	-32		0	-64		0	-96		-32	0		-32	-32		-32	-64		-32	-96		-64	0		-64	-32		-64	-64		-64	-96		-96	0		-96	-32		-96	-64
					0	0		0	-32		0	-64		0	-96		-32	0		-32	-32		-32	-64		-32	-96		-64	0		-64	-32		-64	-64		-64	-96		-96	0		-96	-32		-96	-64
					0	0		0	-32		0	-64		0	-96		-32	0		-32	-32		-32	-64		-32	-96		-64	0		-64	-32		-64	-64		-64	-96		-96	0		-96	-32		-96	-64
					0	0		0	-32		0	-64		0	-96		-32	0		-32	-32		-32	-64		-32	-96		-64	0		-64	-32		-64	-64		-64	-96		-96	0		-96	-32		-96	-64
					0	0		0	-32		0	-64		0	-96		-32	0		-32	-32		-32	-64		-32	-96		-64	0		-64	-32		-64	-64		-64	-96		-96	0		-96	-32		-96	-64
					0	0		0	-32		0	-64		0	-96		-32	0		-32	-32		-32	-64		-32	-96		-64	0		-64	-32		-64	-64		-64	-96		-96	0		-96	-32		-96	-64
					0	0		0	-32		0	-64		0	-96		-32	0		-32	-32		-32	-64		-32	-96		-64	0		-64	-32		-64	-64		-64	-96		-96	0		-96	-32		-96	-64
					0	0		0	-32		0	-64		0	-96		-32	0		-32	-32		-32	-64		-32	-96		-64	0		-64	-32		-64	-64		-64	-96		-96	0		-96	-32		-96	-64
					0	0		0	-32		0	-64		0	-96		-32	0		-32	-32		-32	-64		-32	-96		-64	0		-64	-32		-64	-64		-64	-96		-96	0		-96	-32		-96	-64
					0	0		0	-32		0	-64		0	-96		-32	0		-32	-32		-32	-64		-32	-96		-64	0		-64	-32		-64	-64		-64	-96		-96	0		-96	-32		-96	-64
					0	0		0	-32		0	-64		0	-96		-32	0		-32	-32		-32	-64		-32	-96		-64	0		-64	-32		-64	-64		-64	-96		-96	0		-96	-32		-96	-64
					0	0		0	-32		0	-64		0	-96		-32	0		-32	-32		-32	-64		-32	-96		-64	0		-64	-32		-64	-64		-64	-96		-96	0		-96	-32		-96	-64
					0	0		0	-32		0	-64		0	-96		-32	0		-32	-32		-32	-64		-32	-96		-64	0		-64	-32		-64	-64		-64	-96		-96	0		-96	-32		-96	-64
					0	0		0	-32		0	-64		0	-96		-32	0		-32	-32		-32	-64		-32	-96		-64	0		-64	-32		-64	-64		-64	-96		-96	0		-96	-32		-96	-64
					0	0		0	-32		0	-64		0	-96		-32	0		-32	-32		-32	-64		-32	-96		-64	0		-64	-32		-64	-64		-64	-96		-96	0		-96	-32		-96	-64
					0	0		0	-32		0	-64		0	-96		-32	0		-32	-32		-32	-64		-32	-96		-64	0		-64	-32		-64	-64		-64	-96		-96	0		-96	-32		-96	-64
					0	0		0	-32		0	-64		0	-96		-32	0		-32	-32		-32	-64		-32	-96		-64	0		-64	-32		-64	-64		-64	-96		-96	0		-96	-32		-96	-64
					0	0		0	-32		0	-64		0	-96		-32	0		-32	-32		-32	-64		-32	-96		-64	0		-64	-32		-64	-64		-64	-96		-96	0		-96	-32		-96	-64
					0	0		0	-32		0	-64		0	-96		-32	0		-32	-32		-32	-64		-32	-96		-64	0		-64	-32		-64	-64		-64	-96		-96	0		-96	-32		-96	-64
					0	0		0	-32		0	-64		0	-96		-32	0		-32	-32		-32	-64		-32	-96		-64	0		-64	-32		-64	-64		-64	-96		-96	0		-96	-32		-96	-64
					0	0		0	-32		0	-64		0	-96		-32	0		-32	-32		-32	-64		-32	-96		-64	0		-64	-32		-64	-64		-64	-96		-96	0		-96	-32		-96	-64
					0	0		0	-32		0	-64		0	-96		-32	0		-32	-32		-32	-64		-32	-96		-64	0		-64	-32		-64	-64		-64	-96		-96	0		-96	-32		-96	-64
					0	0		0	-32		0	-64		0	-96		-32	0		-32	-32		-32	-64		-32	-96		-64	0		-64	-32		-64	-64		-64	-96		-96	0		-96	-32		-96	-64
					0	0		0	-32		0	-64		0	-96		-32	0		-32	-32		-32	-64		-32	-96		-64	0		-64	-32		-64	-64		-64	-96		-96	0		-96	-32		-96	-64
					0	0		0	-32		0	-64		0	-96		-32	0		-32	-32		-32	-64		-32	-96		-64	0		-64	-32		-64	-64		-64	-96		-96	0		-96	-32		-96	-64
					0	0		0	-32		0	-64		0	-96		-32	0		-32	-32		-32	-64		-32	-96		-64	0		-64	-32		-64	-64		-64	-96		-96	0		-96	-32		-96	-64
					0	0		0	-32		0	-64		0	-96		-32	0		-32	-32		-32	-64		-32	-96		-64	0		-64	-32		-64	-64		-64	-96		-96	0		-96	-32		-96	-64
					0	0		0	-32		0	-64		0	-96		-32	0		-32	-32		-32	-64		-32	-96		-64	0		-64	-32		-64	-64		-64	-96		-96	0		-96	-32		-96	-64
					0	0		0	-32		0	-64		0	-96		-32	0		-32	-32		-32	-64		-32	-96		-64	0		-64	-32		-64	-64		-64	-96		-96	0		-96	-32		-96	-64
					0	0		0	-32		0	-64		0	-96		-32	0		-32	-32		-32	-64		-32	-96		-64	0		-64	-32		-64	-64		-64	-96		-96	0		-96	-32		-96	-64
					0	0		0	-32		0	-64		0	-96		-32	0		-32	-32		-32	-64		-32	-96		-64	0		-64	-32		-64	-64		-64	-96		-96	0		-96	-32		-96	-64
					0	0		0	-32		0	-64		0	-96		-32	0		-32	-32		-32	-64		-32	-96		-64	0		-64	-32		-64	-64		-64	-96		-96	0		-96	-32		-96	-64
					0	0		0	-32		0	-64		0	-96		-32	0		-32	-32		-32	-64		-32	-96		-64	0		-64	-32		-64	-64		-64	-96		-96	0		-96	-32		-96	-64
					0	0		0	-32		0	-64		0	-96		-32	0		-32	-32		-32	-64		-32	-96		-64	0		-64	-32		-64	-64		-64	-96		-96	0		-96	-32		-96	-64
					0	0		0	-32		0	-64		0	-96		-32	0		-32	-32		-32	-64		-32	-96		-64	0		-64	-32		-64	-64		-64	-96		-96	0		-96	-32		-96	-64
					0	0		0	-32		0	-64		0	-96		-32	0		-32	-32		-32	-64		-32	-96		-64	0		-64	-32		-64	-64		-64	-96		-96	0		-96	-32		-96	-64
					0	0		0	-32		0	-64		0	-96		-32	0		-32	-32		-32	-64		-32	-96		-64	0		-64	-32		-64	-64		-64	-96		-96	0		-96	-32		-96	-64
					0	0		0	-32		0	-64		0	-96		-32	0		-32	-32		-32	-64		-32	-96		-64	0		-64	-32		-64	-64		-64	-96		-96	0		-96	-32		-96	-64
					0	0		0	-32		0	-64		0	-96		-32	0		-32	-32		-32	-64		-32	-96		-64	0		-64	-32		-64	-64		-64	-96		-96	0		-96	-32		-96	-64
					0	0		0	-32		0	-64		0	-96		-32	0		-32	-32		-32	-64		-32	-96		-64	0		-64	-32		-64	-64		-64	-96		-96	0		-96	-32		-96	-64
					0	0		0	-32		0	-64		0	-96		-32	0		-32	-32		-32	-64		-32	-96		-64	0		-64	-32		-64	-64		-64	-96		-96	0		-96	-32		-96	-64
					0	0		0	-32		0	-64		0	-96		-32	0		-32	-32		-32	-64		-32	-96		-64	0		-64	-32		-64	-64		-64	-96		-96	0		-96	-32		-96	-64
					0	0		0	-32		0	-64		0	-96		-32	0		-32	-32		-32	-64		-32	-96		-64	0		-64	-32		-64	-64		-64	-96		-96	0		-96	-32		-96	-64
					0	0		0	-32		0	-64		0	-96		-32	0		-32	-32		-32	-64		-32	-96		-64	0		-64	-32		-64	-64		-64	-96		-96	0		-96	-32		-96	-64
					0	0		0	-32		0	-64		0	-96		-32	0		-32	-32		-32	-64		-32	-96		-64	0		-64	-32		-64	-64		-64	-96		-96	0		-96	-32		-96	-64
					0	0		0	-32		0	-64		0	-96		-32	0		-32	-32		-32	-64		-32	-96		-64	0		-64	-32		-64	-64		-64	-96		-96	0		-96	-32		-96	-64
					0	0		0	-32		0	-64		0	-96		-32	0		-32	-32		-32	-64		-32	-96		-64	0		-64	-32		-64	-64		-64	-96		-96	0		-96	-32		-96	-64
					0	0		0	-32		0	-64		0	-96		-32	0		-32	-32		-32	-64		-32	-96		-64	0		-64	-32		-64	-64		-64	-96		-96	0		-96	-32		-96	-64
					0	0		0	-32		0	-64		0	-96		-32	0		-32	-32		-32	-64		-32	-96		-64	0		-64	-32		-64	-64		-64	-96		-96	0		-96	-32		-96	-64
					0	0		0	-32		0	-64		0	-96		-32	0		-32	-32		-32	-64		-32	-96		-64	0		-64	-32		-64	-64		-64	-96		-96	0		-96	-32		-96	-64
					0	0		0	-32		0	-64		0	-96		-32	0		-32	-32		-32	-64		-32	-96		-64	0		-64	-32		-64	-64		-64	-96		-96	0		-96	-32		-96	-64
					0	0		0	-32		0	-64		0	-96		-32	0		-32	-32		-32	-64		-32	-96		-64	0		-64	-32		-64	-64		-64	-96		-96	0		-96	-32		-96	-64
					0	0		0	-32		0	-64		0	-96		-32	0		-32	-32		-32	-64		-32	-96		-64	0		-64	-32		-64	-64		-64	-96		-96	0		-96	-32		-96	-64
					0	0		0	-32		0	-64		0	-96		-32	0		-32	-32		-32	-64		-32	-96		-64	0		-64	-32		-64	-64		-64	-96		-96	0		-96	-32		-96	-64
					0	0		0	-32		0	-64		0	-96		-32	0		-32	-32		-32	-64		-32	-96		-64	0		-64	-32		-64	-64		-64	-96		-96	0		-96	-32		-96	-64
					0	0		0	-32		0	-64		0	-96		-32	0		-32	-32		-32	-64		-32	-96		-64	0		-64	-32		-64	-64		-64	-96		-96	0		-96	-32		-96	-64
					0	0		0	-32		0	-64		0	-96		-32	0		-32	-32		-32	-64		-32	-96		-64	0		-64	-32		-64	-64		-64	-96		-96	0		-96	-32		-96	-64
					0	0		0	-32		0	-64		0	-96		-32	0		-32	-32		-32	-64		-32	-96		-64	0		-64	-32		-64	-64		-64	-96		-96	0		-96	-32		-96	-64
					0	0		0	-32		0	-64		0	-96		-32	0		-32	-32		-32	-64		-32	-96		-64	0		-64	-32		-64	-64		-64	-96		-96	0		-96	-32		-96	-64
					0	0		0	-32		0	-64		0	-96		-32	0		-32	-32		-32	-64		-32	-96		-64	0		-64	-32		-64	-64		-64	-96		-96	0		-96	-32		-96	-64
					0	0		0	-32		0	-64		0	-96		-32	0		-32	-32		-32	-64		-32	-96		-64	0		-64	-32		-64	-64		-64	-96		-96	0		-96	-32		-96	-64
					0	0		0	-32		0	-64		0	-96		-32	0		-32	-32		-32	-64		-32	-96		-64	0		-64	-32		-64	-64		-64	-96		-96	0		-96	-32		-96	-64
					0	0		0	-32		0	-64		0	-96		-32	0		-32	-32		-32	-64		-32	-96		-64	0		-64	-32		-64	-64		-64	-96		-96	0		-96	-32		-96	-64
					0	0		0	-32		0	-64		0	-96		-32	0		-32	-32		-32	-64		-32	-96		-64	0		-64	-32		-64	-64		-64	-96		-96	0		-96	-32		-96	-64
					0	0		0	-32		0	-64		0	-96		-32	0		-32	-32		-32	-64		-32	-96		-64	0		-64	-32		-64	-64		-64	-96		-96	0		-96	-32		-96	-64
					0	0		0	-32		0	-64		0	-96		-32	0		-32	-32		-32	-64		-32	-96		-64	0		-64	-32		-64	-64		-64	-96		-96	0		-96	-32		-96	-64
					0	0		0	-32		0	-64		0	-96		-32	0		-32	-32		-32	-64		-32	-96		-64	0		-64	-32		-64	-64		-64	-96		-96	0		-96	-32		-96	-64
					0	0		0	-32		0	-64		0	-96		-32	0		-32	-32		-32	-64		-32	-96		-64	0		-64	-32		-64	-64		-64	-96		-96	0		-96	-32		-96	-64
					0	0		0	-32		0	-64		0	-96		-32	0		-32	-32		-32	-64		-32	-96		-64	0		-64	-32		-64	-64		-64	-96		-96	0		-96	-32		-96	-64
					0	0		0	-32		0	-64		0	-96		-32	0		-32	-32		-32	-64		-32	-96		-64	0		-64	-32		-64	-64		-64	-96		-96	0		-96	-32		-96	-64
					0	0		0	-32		0	-64		0	-96		-32	0		-32	-32		-32	-64		-32	-96		-64	0		-64	-32		-64	-64		-64	-96		-96	0		-96	-32		-96	-64
					0	0		0	-32		0	-64		0	-96		-32	0		-32	-32		-32	-64		-32	-96		-64	0		-64	-32		-64	-64		-64	-96		-96	0		-96	-32		-96	-64
					0	0		0	-32		0	-64		0	-96		-32	0		-32	-32		-32	-64		-32	-96		-64	0		-64	-32		-64	-64		-64	-96		-96	0		-96	-32		-96	-64
					0	0		0	-32		0	-64		0	-96		-32	0		-32	-32		-32	-64		-32	-96		-64	0		-64	-32		-64	-64		-64	-96		-96	0		-96	-32		-96	-64
					0	0		0	-32		0	-64		0	-96		-32	0		-32	-32		-32	-64		-32	-96		-64	0		-64	-32		-64	-64		-64	-96		-96	0		-96	-32		-96	-64
					0	0		0	-32		0	-64		0	-96		-32	0		-32	-32		-32	-64		-32	-96		-64	0		-64	-32		-64	-64		-64	-96		-96	0		-96	-32		-96	-64
					0	0		0	-32		0	-64		0	-96		-32	0		-32	-32		-32	-64		-32	-96		-64	0		-64	-32		-64	-64		-64	-96		-96	0		-96	-32		-96	-64
					0	0		0	-32		0	-64		0	-96		-32	0		-32	-32		-32	-64		-32	-96		-64	0		-64	-32		-64	-64		-64	-96		-96	0		-96	-32		-96	-64
					0	0		0	-32		0	-64		0	-96		-32	0		-32	-32		-32	-64		-32	-96		-64	0		-64	-32		-64	-64		-64	-96		-96	0		-96	-32		-96	-64
					0	0		0	-32		0	-64		0	-96		-32	0		-32	-32		-32	-64		-32	-96		-64	0		-64	-32		-64	-64		-64	-96		-96	0		-96	-32		-96	-64
					0	0		0	-32		0	-64		0	-96		-32	0		-32	-32		-32	-64		-32	-96		-64	0		-64	-32		-64	-64		-64	-96		-96	0		-96	-32		-96	-64
					0	0		0	-32		0	-64		0	-96		-32	0		-32	-32		-32	-64		-32	-96		-64	0		-64	-32		-64	-64		-64	-96		-96	0		-96	-32		-96	-64
					0	0		0	-32		0	-64		0	-96		-32	0		-32	-32		-32	-64		-32	-96		-64	0		-64	-32		-64	-64		-64	-96		-96	0		-96	-32		-96	-64
					0	0		0	-32		0	-64		0	-96		-32	0		-32	-32		-32	-64		-32	-96		-64	0		-64	-32		-64	-64		-64	-96		-96	0		-96	-32		-96	-64
					0	0		0	-32		0	-64		0	-96		-32	0		-32	-32		-32	-64		-32	-96		-64	0		-64	-32		-64	-64		-64	-96		-96	0		-96	-32		-96	-64
					0	0		0	-32		0	-64		0	-96		-32	0		-32	-32		-32	-64		-32	-96		-64	0		-64	-32		-64	-64		-64	-96		-96	0		-96	-32		-96	-64
					0	0		0	-32		0	-64		0	-96		-32	0		-32	-32		-32	-64		-32	-96		-64	0		-64	-32		-64	-64		-64	-96		-96	0		-96	-32		-96	-64
					0	0		0	-32		0	-64		0	-96		-32	0		-32	-32		-32	-64		-32	-96		-64	0		-64	-32		-64	-64		-64	-96		-96	0		-96	-32		-96	-64
					0	0		0	-32		0	-64		0	-96		-32	0		-32	-32		-32	-64		-32	-96		-64	0		-64	-32		-64	-64		-64	-96		-96	0		-96	-32		-96	-64
					0	0		0	-32		0	-64		0	-96		-32	0		-32	-32		-32	-64		-32	-96		-64	0		-64	-32		-64	-64		-64	-96		-96	0		-96	-32		-96	-64
					0	0		0	-32		0	-64		0	-96		-32	0		-32	-32		-32	-64		-32	-96		-64	0		-64	-32		-64	-64		-64	-96		-96	0		-96	-32		-96	-64
					0	0		0	-32		0	-64		0	-96		-32	0		-32	-32		-32	-64		-32	-96		-64	0		-64	-32		-64	-64		-64	-96		-96	0		-96	-32		-96	-64
					0	0		0	-32		0	-64		0	-96		-32	0		-32	-32		-32	-64		-32	-96		-64	0		-64	-32		-64	-64		-64	-96		-96	0		-96	-32		-96	-64
					0	0		0	-32		0	-64		0	-96		-32	0		-32	-32		-32	-64		-32	-96		-64	0		-64	-32		-64	-64		-64	-96		-96	0		-96	-32		-96	-64
					0	0		0	-32		0	-64		0	-96		-32	0		-32	-32		-32	-64		-32	-96		-64	0		-64	-32		-64	-64		-64	-96		-96	0		-96	-32		-96	-64
					0	0		0	-32		0	-64		0	-96		-32	0		-32	-32		-32	-64		-32	-96		-64	0		-64	-32		-64	-64		-64	-96		-96	0		-96	-32		-96	-64
					0	0		0	-32		0	-64		0	-96		-32	0		-32	-32		-32	-64		-32	-96		-64	0		-64	-32		-64	-64		-64	-96		-96	0		-96	-32		-96	-64
					0	0		0	-32		0	-64		0	-96		-32	0		-32	-32		-32	-64		-32	-96		-64	0		-64	-32		-64	-64		-64	-96		-96	0		-96	-32		-96	-64
					0	0		0	-32		0	-64		0	-96		-32	0		-32	-32		-32	-64		-32	-96		-64	0		-64	-32		-64	-64		-64	-96		-96	0		-96	-32		-96	-64
					0	0		0	-32		0	-64		0	-96		-32	0		-32	-32		-32	-64		-32	-96		-64	0		-64	-32		-64	-64		-64	-96		-96	0		-96	-32		-96	-64
					0	0		0	-32		0	-64		0	-96		-32	0		-32	-32		-32	-64		-32	-96		-64	0		-64	-32		-64	-64		-64	-96		-96	0		-96	-32		-96	-64
					0	0		0	-32		0	-64		0	-96		-32	0		-32	-32		-32	-64		-32	-96		-64	0		-64	-32		-64	-64		-64	-96		-96	0		-96	-32		-96	-64
					0	0		0	-32		0	-64		0	-96		-32	0		-32	-32		-32	-64		-32	-96		-64	0		-64	-32		-64	-64		-64	-96		-96	0		-96	-32		-96	-64
					0	0		0	-32		0	-64		0	-96		-32	0		-32	-32		-32	-64		-32	-96		-64	0		-64	-32		-64	-64		-64	-96		-96	0		-96	-32		-96	-64
					0	0		0	-32		0	-64		0	-96		-32	0		-32	-32		-32	-64		-32	-96		-64	0		-64	-32		-64	-64		-64	-96		-96	0		-96	-32		-96	-64
					0	0		0	-32		0	-64		0	-96		-32	0		-32	-32		-32	-64		-32	-96		-64	0		-64	-32		-64	-64		-64	-96		-96	0		-96	-32		-96	-64
					0	0		0	-32		0	-64		0	-96		-32	0		-32	-32		-32	-64		-32	-96		-64	0		-64	-32		-64	-64		-64	-96		-96	0		-96	-32		-96	-64
					0	0		0	-32		0	-64		0	-96		-32	0		-32	-32		-32	-64		-32	-96		-64	0		-64	-32		-64	-64		-64	-96		-96	0		-96	-32		-96	-64
					0	0		0	-32		0	-64		0	-96		-32	0		-32	-32		-32	-64		-32	-96		-64	0		-64	-32		-64	-64		-64	-96		-96	0		-96	-32		-96	-64
					0	0		0	-32		0	-64		0	-96		-32	0		-32	-32		-32	-64		-32	-96		-64	0		-64	-32		-64	-64		-64	-96		-96	0		-96	-32		-96	-64
					0	0		0	-32		0	-64		0	-96		-32	0		-32	-32		-32	-64		-32	-96		-64	0		-64	-32		-64	-64		-64	-96		-96	0		-96	-32		-96	-64
					0	0		0	-32		0	-64		0	-96		-32	0		-32	-32		-32	-64		-32	-96		-64	0		-64	-32		-64	-64		-64	-96		-96	0		-96	-32		-96	-64
					0	0		0	-32		0	-64		0	-96		-32	0		-32	-32		-32	-64		-32	-96		-64	0		-64	-32		-64	-64		-64	-96		-96	0		-96	-32		-96	-64
					0	0		0	-32		0	-64		0	-96		-32	0		-32	-32		-32	-64		-32	-96		-64	0		-64	-32		-64	-64		-64	-96		-96	0		-96	-32		-96	-64
					0	0		0	-32		0	-64		0	-96		-32	0		-32	-32		-32	-64		-32	-96		-64	0		-64	-32		-64	-64		-64	-96		-96	0		-96	-32		-96	-64
					0	0		0	-32		0	-64		0	-96		-32	0		-32	-32		-32	-64		-32	-96		-64	0		-64	-32		-64	-64		-64	-96		-96	0		-96	-32		-96	-64
					0	0		0	-32		0	-64		0	-96		-32	0		-32	-32		-32	-64		-32	-96		-64	0		-64	-32		-64	-64		-64	-96		-96	0		-96	-32		-96	-64
					0	0		0	-32		0	-64		0	-96		-32	0		-32	-32		-32	-64		-32	-96		-64	0		-64	-32		-64	-64		-64	-96		-96	0		-96	-32		-96	-64
					0	0		0	-32		0	-64		0	-96		-32	0		-32	-32		-32	-64		-32	-96		-64	0		-64	-32		-64	-64		-64	-96		-96	0		-96	-32		-96	-64
					0	0		0	-32		0	-64		0	-96		-32	0		-32	-32		-32	-64		-32	-96		-64	0		-64	-32		-64	-64		-64	-96		-96	0		-96	-32		-96	-64
					0	0		0	-32		0	-64		0	-96		-32	0		-32	-32		-32	-64		-32	-96		-64	0		-64	-32		-64	-64		-64	-96		-96	0		-96	-32		-96	-64
					0	0		0	-32		0	-64		0	-96		-32	0		-32	-32		-32	-64		-32	-96		-64	0		-64	-32		-64	-64		-64	-96		-96	0		-96	-32		-96	-64
					0	0		0	-32		0	-64		0	-96		-32	0		-32	-32		-32	-64		-32	-96		-64	0		-64	-32		-64	-64		-64	-96		-96	0		-96	-32		-96	-64
					0	0		0	-32		0	-64		0	-96		-32	0		-32	-32		-32	-64		-32	-96		-64	0		-64	-32		-64	-64		-64	-96		-96	0		-96	-32		-96	-64
					0	0		0	-32		0	-64		0	-96		-32	0		-32	-32		-32	-64		-32	-96		-64	0		-64	-32		-64	-64		-64	-96		-96	0		-96	-32		-96	-64
					0	0		0	-32		0	-64		0	-96		-32	0		-32	-32		-32	-64		-32	-96		-64	0		-64	-32		-64	-64		-64	-96		-96	0		-96	-32		-96	-64
					0	0		0	-32		0	-64		0	-96		-32	0		-32	-32		-32	-64		-32	-96		-64	0		-64	-32		-64	-64		-64	-96		-96	0		-96	-32		-96	-64
					0	0		0	-32		0	-64		0	-96		-32	0		-32	-32		-32	-64		-32	-96		-64	0		-64	-32		-64	-64		-64	-96		-96	0		-96	-32		-96	-64
					0	0		0	-32		0	-64		0	-96		-32	0		-32	-32		-32	-64		-32	-96		-64	0		-64	-32		-64	-64		-64	-96		-96	0		-96	-32		-96	-64
					0	0		0	-32		0	-64		0	-96		-32	0		-32	-32		-32	-64		-32	-96		-64	0		-64	-32		-64	-64		-64	-96		-96	0		-96	-32		-96	-64
					0	0		0	-32		0	-64		0	-96		-32	0		-32	-32		-32	-64		-32	-96		-64	0		-64	-32		-64	-64		-64	-96		-96	0		-96	-32		-96	-64
					0	0		0	-32		0	-64		0	-96		-32	0		-32	-32		-32	-64		-32	-96		-64	0		-64	-32		-64	-64		-64	-96		-96	0		-96	-32		-96	-64
					0	0		0	-32		0	-64		0	-96		-32	0		-32	-32		-32	-64		-32	-96		-64	0		-64	-32		-64	-64		-64	-96		-96	0		-96	-32		-96	-64
					0	0		0	-32		0	-64		0	-96		-32	0		-32	-32		-32	-64		-32	-96		-64	0		-64	-32		-64	-64		-64	-96		-96	0		-96	-32		-96	-64
					0	0		0	-32		0	-64		0	-96		-32	0		-32	-32		-32	-64		-32	-96		-64	0		-64	-32		-64	-64		-64	-96		-96	0		-96	-32		-96	-64
					0	0		0	-32		0	-64		0	-96		-32	0		-32	-32		-32	-64		-32	-96		-64	0		-64	-32		-64	-64		-64	-96		-96	0		-96	-32		-96	-64
					0	0		0	-32		0	-64		0	-96		-32	0		-32	-32		-32	-64		-32	-96		-64	0		-64	-32		-64	-64		-64	-96		-96	0		-96	-32		-96	-64
					0	0		0	-32		0	-64		0	-96		-32	0		-32	-32		-32	-64		-32	-96		-64	0		-64	-32		-64	-64		-64	-96		-96	0		-96	-32		-96	-64
					0	0		0	-32		0	-64		0	-96		-32	0		-32	-32		-32	-64		-32	-96		-64	0		-64	-32		-64	-64		-64	-96		-96	0		-96	-32		-96	-64
					0	0		0	-32		0	-64		0	-96		-32	0		-32	-32		-32	-64		-32	-96		-64	0		-64	-32		-64	-64		-64	-96		-96	0		-96	-32		-96	-64
					0	0		0	-32		0	-64		0	-96		-32	0		-32	-32		-32	-64		-32	-96		-64	0		-64	-32		-64	-64		-64	-96		-96	0		-96	-32		-96	-64
					0	0		0	-32		0	-64		0	-96		-32	0		-32	-32		-32	-64		-32	-96		-64	0		-64	-32		-64	-64		-64	-96		-96	0		-96	-32		-96	-64
					0	0		0	-32		0	-64		0	-96		-32	0		-32	-32		-32	-64		-32	-96		-64	0		-64	-32		-64	-64		-64	-96		-96	0		-96	-32		-96	-64
					0	0		0	-32		0	-64		0	-96		-32	0		-32	-32		-32	-64		-32	-96		-64	0		-64	-32		-64	-64		-64	-96		-96	0		-96	-32		-96	-64
					0	0		0	-32		0	-64		0	-96		-32	0		-32	-32		-32	-64		-32	-96		-64	0		-64	-32		-64	-64		-64	-96		-96	0		-96	-32		-96	-64
					0	0		0	-32		0	-64		0	-96		-32	0		-32	-32		-32	-64		-32	-96		-64	0		-64	-32		-64	-64		-64	-96		-96	0		-96	-32		-96	-64
					0	0		0	-32		0	-64		0	-96		-32	0		-32	-32		-32	-64		-32	-96		-64	0		-64	-32		-64	-64		-64	-96		-96	0		-96	-32		-96	-64
					0	0		0	-32		0	-64		0	-96		-32	0		-32	-32		-32	-64		-32	-96		-64	0		-64	-32		-64	-64		-64	-96		-96	0		-96	-32		-96	-64
					0	0		0	-32		0	-64		0	-96		-32	0		-32	-32		-32	-64		-32	-96		-64	0		-64	-32		-64	-64		-64	-96		-96	0		-96	-32		-96	-64
					0	0		0	-32		0	-64		0	-96		-32	0		-32	-32		-32	-64		-32	-96		-64	0		-64	-32		-64	-64		-64	-96		-96	0		-96	-32		-96	-64
					0	0		0	-32		0	-64		0	-96		-32	0		-32	-32		-32	-64		-32	-96		-64	0		-64	-32		-64	-64		-64	-96		-96	0		-96	-32		-96	-64
					0	0		0	-32		0	-64		0	-96		-32	0		-32	-32		-32	-64		-32	-96		-64	0		-64	-32		-64	-64		-64	-96		-96	0		-96	-32		-96	-64
					0	0		0	-32		0	-64		0	-96		-32	0		-32	-32		-32	-64		-32	-96		-64	0		-64	-32		-64	-64		-64	-96		-96	0		-96	-32		-96	-64
					0	0		0	-32		0	-64		0	-96		-32	0		-32	-32		-32	-64		-32	-96		-64	0		-64	-32		-64	-64		-64	-96		-96	0		-96	-32		-96	-64
					0	0		0	-32		0	-64		0	-96		-32	0		-32	-32		-32	-64		-32	-96		-64	0		-64	-32		-64	-64		-64	-96		-96	0		-96	-32		-96	-64
					0	0		0	-32		0	-64		0	-96		-32	0		-32	-32		-32	-64		-32	-96		-64	0		-64	-32		-64	-64		-64	-96		-96	0		-96	-32		-96	-64
					0	0		0	-32		0	-64		0	-96		-32	0		-32	-32		-32	-64		-32	-96		-64	0		-64	-32		-64	-64		-64	-96		-96	0		-96	-32		-96	-64
					0	0		0	-32		0	-64		0	-96		-32	0		-32	-32		-32	-64		-32	-96		-64	0		-64	-32		-64	-64		-64	-96		-96	0		-96	-32		-96	-64
					0	0		0	-32		0	-64		0	-96		-32	0		-32	-32		-32	-64		-32	-96		-64	0		-64	-32		-64	-64		-64	-96		-96	0		-96	-32		-96	-64
					0	0		0	-32		0	-64		0	-96		-32	0		-32	-32		-32	-64		-32	-96		-64	0		-64	-32		-64	-64		-64	-96		-96	0		-96	-32		-96	-64
					0	0		0	-32		0	-64		0	-96		-32	0		-32	-32		-32	-64		-32	-96		-64	0		-64	-32		-64	-64		-64	-96		-96	0		-96	-32		-96	-64
					0	0		0	-32		0	-64		0	-96		-32	0		-32	-32		-32	-64		-32	-96		-64	0		-64	-32		-64	-64		-64	-96		-96	0		-96	-32		-96	-64
					0	0		0	-32		0	-64		0	-96		-32	0		-32	-32		-32	-64		-32	-96		-64	0		-64	-32		-64	-64		-64	-96		-96	0		-96	-32		-96	-64
					0	0		0	-32		0	-64		0	-96		-32	0		-32	-32		-32	-64		-32	-96		-64	0		-64	-32		-64	-64		-64	-96		-96	0		-96	-32		-96	-64
					0	0		0	-32		0	-64		0	-96		-32	0		-32	-32		-32	-64		-32	-96		-64	0		-64	-32		-64	-64		-64	-96		-96	0		-96	-32		-96	-64
					0	0		0	-32		0	-64		0	-96		-32	0		-32	-32		-32	-64		-32	-96		-64	0		-64	-32		-64	-64		-64	-96		-96	0		-96	-32		-96	-64
					0	0		0	-32		0	-64		0	-96		-32	0		-32	-32		-32	-64		-32	-96		-64	0		-64	-32		-64	-64		-64	-96		-96	0		-96	-32		-96	-64
					0	0		0	-32		0	-64		0	-96		-32	0		-32	-32		-32	-64		-32	-96		-64	0		-64	-32		-64	-64		-64	-96		-96	0		-96	-32		-96	-64
					0	0		0	-32		0	-64		0	-96		-32	0		-32	-32		-32	-64		-32	-96		-64	0		-64	-32		-64	-64		-64	-96		-96	0		-96	-32		-96	-64
					0	0		0	-32		0	-64		0	-96		-32	0		-32	-32		-32	-64		-32	-96		-64	0		-64	-32		-64	-64		-64	-96		-96	0		-96	-32		-96	-64
					0	0		0	-32		0	-64		0	-96		-32	0		-32	-32		-32	-64		-32	-96		-64	0		-64	-32		-64	-64		-64	-96		-96	0		-96	-32		-96	-64
					0	0		0	-32		0	-64		0	-96		-32	0		-32	-32		-32	-64		-32	-96		-64	0		-64	-32		-64	-64		-64	-96		-96	0		-96	-32		-96	-64
					0	0		0	-32		0	-64		0	-96		-32	0		-32	-32		-32	-64		-32	-96		-64	0		-64	-32		-64	-64		-64	-96		-96	0		-96	-32		-96	-64
					0	0		0	-32		0	-64		0	-96		-32	0		-32	-32		-32	-64		-32	-96		-64	0		-64	-32		-64	-64		-64	-96		-96	0		-96	-32		-96	-64
					0	0		0	-32		0	-64		0	-96		-32	0		-32	-32		-32	-64		-32	-96		-64	0		-64	-32		-64	-64		-64	-96		-96	0		-96	-32		-96	-64
					0	0		0	-32		0	-64		0	-96		-32	0		-32	-32		-32	-64		-32	-96		-64	0		-64	-32		-64	-64		-64	-96		-96	0		-96	-32		-96	-64
					0	0		0	-32		0	-64		0	-96		-32	0		-32	-32		-32	-64		-32	-96		-64	0		-64	-32		-64	-64		-64	-96		-96	0		-96	-32		-96	-64
					0	0		0	-32		0	-64		0	-96		-32	0		-32	-32		-32	-64		-32	-96		-64	0		-64	-32		-64	-64		-64	-96		-96	0		-96	-32		-96	-64
					0	0		0	-32		0	-64		0	-96		-32	0		-32	-32		-32	-64		-32	-96		-64	0		-64	-32		-64	-64		-64	-96		-96	0		-96	-32		-96	-64
					0	0		0	-32		0	-64		0	-96		-32	0		-32	-32		-32	-64		-32	-96		-64	0		-64	-32		-64	-64		-64	-96		-96	0		-96	-32		-96	-64
					0	0		0	-32		0	-64		0	-96		-32	0		-32	-32		-32	-64		-32	-96		-64	0		-64	-32		-64	-64		-64	-96		-96	0		-96	-32		-96	-64
					0	0		0	-32		0	-64		0	-96		-32	0		-32	-32		-32	-64		-32	-96		-64	0		-64	-32		-64	-64		-64	-96		-96	0		-96	-32		-96	-64
					0	0		0	-32		0	-64		0	-96		-32	0		-32	-32		-32	-64		-32	-96		-64	0		-64	-32		-64	-64		-64	-96		-96	0		-96	-32		-96	-64
					0	0		0	-32		0	-64		0	-96		-32	0		-32	-32		-32	-64		-32	-96		-64	0		-64	-32		-64	-64		-64	-96		-96	0		-96	-32		-96	-64
					0	0		0	-32		0	-64		0	-96		-32	0		-32	-32		-32	-64		-32	-96		-64	0		-64	-32		-64	-64		-64	-96		-96	0		-96	-32		-96	-64
					0	0		0	-32		0	-64		0	-96		-32	0		-32	-32		-32	-64		-32	-96		-64	0		-64	-32		-64	-64		-64	-96		-96	0		-96	-32		-96	-64
					0	0		0	-32		0	-64		0	-96		-32	0		-32	-32		-32	-64		-32	-96		-64	0		-64	-32		-64	-64		-64	-96		-96	0		-96	-32		-96	-64
					0	0		0	-32		0	-64		0	-96		-32	0		-32	-32		-32	-64		-32	-96		-64	0		-64	-32		-64	-64		-64	-96		-96	0		-96	-32		-96	-64
					0	0		0	-32		0	-64		0	-96		-32	0		-32	-32		-32	-64		-32	-96		-64	0		-64	-32		-64	-64		-64	-96		-96	0		-96	-32		-96	-64
					0	0		0	-32		0	-64		0	-96		-32	0		-32	-32		-32	-64		-32	-96		-64	0		-64	-32		-64	-64		-64	-96		-96	0		-96	-32		-96	-64
					0	0		0	-32		0	-64		0	-96		-32	0		-32	-32		-32	-64		-32	-96		-64	0		-64	-32		-64	-64		-64	-96		-96	0		-96	-32		-96	-64
					0	0		0	-32		0	-64		0	-96		-32	0		-32	-32		-32	-64		-32	-96		-64	0		-64	-32		-64	-64		-64	-96		-96	0		-96	-32		-96	-64
					0	0		0	-32		0	-64		0	-96		-32	0		-32	-32		-32	-64		-32	-96		-64	0		-64	-32		-64	-64		-64	-96		-96	0		-96	-32		-96	-64
					0	0		0	-32		0	-64		0	-96		-32	0		-32	-32		-32	-64		-32	-96		-64	0		-64	-32		-64	-64		-64	-96		-96	0		-96	-32		-96	-64
					0	0		0	-32		0	-64		0	-96		-32	0		-32	-32		-32	-64		-32	-96		-64	0		-64	-32		-64	-64		-64	-96		-96	0		-96	-32		-96	-64
					0	0		0	-32		0	-64		0	-96		-32	0		-32	-32		-32	-64		-32	-96		-64	0		-64	-32		-64	-64		-64	-96		-96	0		-96	-32		-96	-64
					0	0		0	-32		0	-64		0	-96		-32	0		-32	-32		-32	-64		-32	-96		-64	0		-64	-32		-64	-64		-64	-96		-96	0		-96	-32		-96	-64
					0	0		0	-32		0	-64		0	-96		-32	0		-32	-32		-32	-64		-32	-96		-64	0		-64	-32		-64	-64		-64	-96		-96	0		-96	-32		-96	-64
					0	0		0	-32		0	-64		0	-96		-32	0		-32	-32		-32	-64		-32	-96		-64	0		-64	-32		-64	-64		-64	-96		-96	0		-96	-32		-96	-64
					0	0		0	-32		0	-64		0	-96		-32	0		-32	-32		-32	-64		-32	-96		-64	0		-64	-32		-64	-64		-64	-96		-96	0		-96	-32		-96	-64
					0	0		0	-32		0	-64		0	-96		-32	0		-32	-32		-32	-64		-32	-96		-64	0		-64	-32		-64	-64		-64	-96		-96	0		-96	-32		-96	-64
					0	0		0	-32		0	-64		0	-96		-32	0		-32	-32		-32	-64		-32	-96		-64	0		-64	-32		-64	-64		-64	-96		-96	0		-96	-32		-96	-64
					0	0		0	-32		0	-64		0	-96		-32	0		-32	-32		-32	-64		-32	-96		-64	0		-64	-32		-64	-64		-64	-96		-96	0		-96	-32		-96	-64
					0	0		0	-32		0	-64		0	-96		-32	0		-32	-32		-32	-64		-32	-96		-64	0		-64	-32		-64	-64		-64	-96		-96	0		-96	-32		-96	-64
					0	0		0	-32		0	-64		0	-96		-32	0		-32	-32		-32	-64		-32	-96		-64	0		-64	-32		-64	-64		-64	-96		-96	0		-96	-32		-96	-64
					0	0		0	-32		0	-64		0	-96		-32	0		-32	-32		-32	-64		-32	-96		-64	0		-64	-32		-64	-64		-64	-96		-96	0		-96	-32		-96	-64
					0	0		0	-32		0	-64		0	-96		-32	0		-32	-32		-32	-64		-32	-96		-64	0		-64	-32		-64	-64		-64	-96		-96	0		-96	-32		-96	-64
					0	0		0	-32		0	-64		0	-96		-32	0		-32	-32		-32	-64		-32	-96		-64	0		-64	-32		-64	-64		-64	-96		-96	0		-96	-32		-96	-64
					0	0		0	-32		0	-64		0	-96		-32	0		-32	-32		-32	-64		-32	-96		-64	0		-64	-32		-64	-64		-64	-96		-96	0		-96	-32		-96	-64
					0	0		0	-32		0	-64		0	-96		-32	0		-32	-32		-32	-64		-32	-96		-64	0		-64	-32		-64	-64		-64	-96		-96	0		-96	-32		-96	-64
					0	0		0	-32		0	-64		0	-96		-32	0		-32	-32		-32	-64		-32	-96		-64	0		-64	-32		-64	-64		-64	-96		-96	0		-96	-32		-96	-64
					0	0		0	-32		0	-64		0	-96		-32	0		-32	-32		-32	-64		-32	-96		-64	0		-64	-32		-64	-64		-64	-96		-96	0		-96	-32		-96	-64
					0	0		0	-32		0	-64		0	-96		-32	0		-32	-32		-32	-64		-32	-96		-64	0		-64	-32		-64	-64		-64	-96		-96	0		-96	-32		-96	-64
					0	0		0	-32		0	-64		0	-96		-32	0		-32	-32		-32	-64		-32	-96		-64	0		-64	-32		-64	-64		-64	-96		-96	0		-96	-32		-96	-64
					0	0		0	-32		0	-64		0	-96		-32	0		-32	-32		-32	-64		-32	-96		-64	0		-64	-32		-64	-64		-64	-96		-96	0		-96	-32		-96	-64
					0	0		0	-32		0	-64		0	-96		-32	0		-32	-32		-32	-64		-32	-96		-64	0		-64	-32		-64	-64		-64	-96		-96	0		-96	-32		-96	-64
					0	0		0	-32		0	-64		0	-96		-32	0		-32	-32		-32	-64		-32	-96		-64	0		-64	-32		-64	-64		-64	-96		-96	0		-96	-32		-96	-64
					0	0		0	-32		0	-64		0	-96		-32	0		-32	-32		-32	-64		-32	-96		-64	0		-64	-32		-64	-64		-64	-96		-96	0		-96	-32		-96	-64
					0	0		0	-32		0	-64		0	-96		-32	0		-32	-32		-32	-64		-32	-96		-64	0		-64	-32		-64	-64		-64	-96		-96	0		-96	-32		-96	-64
					0	0		0	-32		0	-64		0	-96		-32	0		-32	-32		-32	-64		-32	-96		-64	0		-64	-32		-64	-64		-64	-96		-96	0		-96	-32		-96	-64
					0	0		0	-32		0	-64		0	-96		-32	0		-32	-32		-32	-64		-32	-96		-64	0		-64	-32		-64	-64		-64	-96		-96	0		-96	-32		-96	-64
					0	0		0	-32		0	-64		0	-96		-32	0		-32	-32		-32	-64		-32	-96		-64	0		-64	-32		-64	-64		-64	-96		-96	0		-96	-32		-96	-64
					0	0		0	-32		0	-64		0	-96		-32	0		-32	-32		-32	-64		-32	-96		-64	0		-64	-32		-64	-64		-64	-96		-96	0		-96	-32		-96	-64
					0	0		0	-32		0	-64		0	-96		-32	0		-32	-32		-32	-64		-32	-96		-64	0		-64	-32		-64	-64		-64	-96		-96	0		-96	-32		-96	-64
					0	0		0	-32		0	-64		0	-96		-32	0		-32	-32		-32	-64		-32	-96		-64	0		-64	-32		-64	-64		-64	-96		-96	0		-96	-32		-96	-64
					0	0		0	-32		0	-64		0	-96		-32	0		-32	-32		-32	-64		-32	-96		-64	0		-64	-32		-64	-64		-64	-96		-96	0		-96	-32		-96	-64
					0	0		0	-32		0	-64		0	-96		-32	0		-32	-32		-32	-64		-32	-96		-64	0		-64	-32		-64	-64		-64	-96		-96	0		-96	-32		-96	-64
					0	0		0	-32		0	-64		0	-96		-32	0		-32	-32		-32	-64		-32	-96		-64	0		-64	-32		-64	-64		-64	-96		-96	0		-96	-32		-96	-64
					0	0		0	-32		0	-64		0	-96		-32	0		-32	-32		-32	-64		-32	-96		-64	0		-64	-32		-64	-64		-64	-96		-96	0		-96	-32		-96	-64
					0	0		0	-32		0	-64		0	-96		-32	0		-32	-32		-32	-64		-32	-96		-64	0		-64	-32		-64	-64		-64	-96		-96	0		-96	-32		-96	-64
					0	0		0	-32		0	-64		0	-96		-32	0		-32	-32		-32	-64		-32	-96		-64	0		-64	-32		-64	-64		-64	-96		-96	0		-96	-32		-96	-64
					0	0		0	-32		0	-64		0	-96		-32	0		-32	-32		-32	-64		-32	-96		-64	0		-64	-32		-64	-64		-64	-96		-96	0		-96	-32		-96	-64
					0	0		0	-32		0	-64		0	-96		-32	0		-32	-32		-32	-64		-32	-96		-64	0		-64	-32		-64	-64		-64	-96		-96	0		-96	-32		-96	-64
					0	0		0	-32		0	-64		0	-96		-32	0		-32	-32		-32	-64		-32	-96		-64	0		-64	-32		-64	-64		-64	-96		-96	0		-96	-32		-96	-64
					0	0		0	-32		0	-64		0	-96		-32	0		-32	-32		-32	-64		-32	-96		-64	0		-64	-32		-64	-64		-64	-96		-96	0		-96	-32		-96	-64
					0	0		0	-32		0	-64		0	-96		-32	0		-32	-32		-32	-64		-32	-96		-64	0		-64	-32		-64	-64		-64	-96		-96	0		-96	-32		-96	-64
					0	0		0	-32		0	-64		0	-96		-32	0		-32	-32		-32	-64		-32	-96		-64	0		-64	-32		-64	-64		-64	-96		-96	0		-96	-32		-96	-64
					0	0		0	-32		0	-64		0	-96		-32	0		-32	-32		-32	-64		-32	-96		-64	0		-64	-32		-64	-64		-64	-96		-96	0		-96	-32		-96	-64
					0	0		0	-32		0	-64		0	-96		-32	0		-32	-32		-32	-64		-32	-96		-64	0		-64	-32		-64	-64		-64	-96		-96	0		-96	-32		-96	-64
					0	0		0	-32		0	-64		0	-96		-32	0		-32	-32		-32	-64		-32	-96		-64	0		-64	-32		-64	-64		-64	-96		-96	0		-96	-32		-96	-64
					0	0		0	-32		0	-64		0	-96		-32	0		-32	-32		-32	-64		-32	-96		-64	0		-64	-32		-64	-64		-64	-96		-96	0		-96	-32		-96	-64
					0	0		0	-32		0	-64		0	-96		-32	0		-32	-32		-32	-64		-32	-96		-64	0		-64	-32		-64	-64		-64	-96		-96	0		-96	-32		-96	-64
					0	0		0	-32		0	-64		0	-96		-32	0		-32	-32		-32	-64		-32	-96		-64	0		-64	-32		-64	-64		-64	-96		-96	0		-96	-32		-96	-64
					0	0		0	-32		0	-64		0	-96		-32	0		-32	-32		-32	-64		-32	-96		-64	0		-64	-32		-64	-64		-64	-96		-96	0		-96	-32		-96	-64
					0	0		0	-32		0	-64		0	-96		-32	0		-32	-32		-32	-64		-32	-96		-64	0		-64	-32		-64	-64		-64	-96		-96	0		-96	-32		-96	-64
					0	0		0	-32		0	-64		0	-96		-32	0		-32	-32		-32	-64		-32	-96		-64	0		-64	-32		-64	-64		-64	-96		-96	0		-96	-32		-96	-64
					0	0		0	-32		0	-64		0	-96		-32	0		-32	-32		-32	-64		-32	-96		-64	0		-64	-32		-64	-64		-64	-96		-96	0		-96	-32		-96	-64
					0	0		0	-32		0	-64		0	-96		-32	0		-32	-32		-32	-64		-32	-96		-64	0		-64	-32		-64	-64		-64	-96		-96	0		-96	-32		-96	-64
					0	0		0	-32		0	-64		0	-96		-32	0		-32	-32		-32	-64		-32	-96		-64	0		-64	-32		-64	-64		-64	-96		-96	0		-96	-32		-96	-64
					0	0		0	-32		0	-64		0	-96		-32	0		-32	-32		-32	-64		-32	-96		-64	0		-64	-32		-64	-64		-64	-96		-96	0		-96	-32		-96	-64
					0	0		0	-32		0	-64		0	-96		-32	0		-32	-32		-32	-64		-32	-96		-64	0		-64	-32		-64	-64		-64	-96		-96	0		-96	-32		-96	-64
					0	0		0	-32		0	-64		0	-96		-32	0		-32	-32		-32	-64		-32	-96		-64	0		-64	-32		-64	-64		-64	-96		-96	0		-96	-32		-96	-64
					0	0		0	-32		0	-64		0	-96		-32	0		-32	-32		-32	-64		-32	-96		-64	0		-64	-32		-64	-64		-64	-96		-96	0		-96	-32		-96	-64
					0	0		0	-32		0	-64		0	-96		-32	0		-32	-32		-32	-64		-32	-96		-64	0		-64	-32		-64	-64		-64	-96		-96	0		-96	-32		-96	-64
					0	0		0	-32		0	-64		0	-96		-32	0		-32	-32		-32	-64		-32	-96		-64	0		-64	-32		-64	-64		-64	-96		-96	0		-96	-32		-96	-64
					0	0		0	-32		0	-64		0	-96		-32	0		-32	-32		-32	-64		-32	-96		-64	0		-64	-32		-64	-64		-64	-96		-96	0		-96	-32		-96	-64
					0	0		0	-32		0	-64		0	-96		-32	0		-32	-32		-32	-64		-32	-96		-64	0		-64	-32		-64	-64		-64	-96		-96	0		-96	-32		-96	-64
					0	0		0	-32		0	-64		0	-96		-32	0		-32	-32		-32	-64		-32	-96		-64	0		-64	-32		-64	-64		-64	-96		-96	0		-96	-32		-96	-64
					0	0		0	-32		0	-64		0	-96		-32	0		-32	-32		-32	-64		-32	-96		-64	0		-64	-32		-64	-64		-64	-96		-96	0		-96	-32		-96	-64
					0	0		0	-32		0	-64		0	-96		-32	0		-32	-32		-32	-64		-32	-96		-64	0		-64	-32		-64	-64		-64	-96		-96	0		-96	-32		-96	-64
					0	0		0	-32		0	-64		0	-96		-32	0		-32	-32		-32	-64		-32	-96		-64	0		-64	-32		-64	-64		-64	-96		-96	0		-96	-32		-96	-64
					0	0		0	-32		0	-64		0	-96		-32	0		-32	-32		-32	-64		-32	-96		-64	0		-64	-32		-64	-64		-64	-96		-96	0		-96	-32		-96	-64
					0	0		0	-32		0	-64		0	-96		-32	0		-32	-32		-32	-64		-32	-96		-64	0		-64	-32		-64	-64		-64	-96		-96	0		-96	-32		-96	-64
					0	0		0	-32		0	-64		0	-96		-32	0		-32	-32		-32	-64		-32	-96		-64	0		-64	-32		-64	-64		-64	-96		-96	0		-96	-32		-96	-64
					0	0		0	-32		0	-64		0	-96		-32	0		-32	-32		-32	-64		-32	-96		-64	0		-64	-32		-64	-64		-64	-96		-96	0		-96	-32		-96	-64
					0	0		0	-32		0	-64		0	-96		-32	0		-32	-32		-32	-64		-32	-96		-64	0		-64	-32		-64	-64		-64	-96		-96	0		-96	-32		-96	-64
					0	0		0	-32		0	-64		0	-96		-32	0		-32	-32		-32	-64		-32	-96		-64	0		-64	-32		-64	-64		-64	-96		-96	0		-96	-32		-96	-64
					0	0		0	-32		0	-64		0	-96		-32	0		-32	-32		-32	-64		-32	-96		-64	0		-64	-32		-64	-64		-64	-96		-96	0		-96	-32		-96	-64
					0	0		0	-32		0	-64		0	-96		-32	0		-32	-32		-32	-64		-32	-96		-64	0		-64	-32		-64	-64		-64	-96		-96	0		-96	-32		-96	-64
					0	0		0	-32		0	-64		0	-96		-32	0		-32	-32		-32	-64		-32	-96		-64	0		-64	-32		-64	-64		-64	-96		-96	0		-96	-32		-96	-64
					0	0		0	-32		0	-64		0	-96		-32	0		-32	-32		-32	-64		-32	-96		-64	0		-64	-32		-64	-64		-64	-96		-96	0		-96	-32		-96	-64
					0	0		0	-32		0	-64		0	-96		-32	0		-32	-32		-32	-64		-32	-96		-64	0		-64	-32		-64	-64		-64	-96		-96	0		-96	-32		-96	-64
					0	0		0	-32		0	-64		0	-96		-32	0		-32	-32		-32	-64		-32	-96		-64	0		-64	-32		-64	-64		-64	-96		-96	0		-96	-32		-96	-64
					0	0		0	-32		0	-64		0	-96		-32	0		-32	-32		-32	-64		-32	-96		-64	0		-64	-32		-64	-64		-64	-96		-96	0		-96	-32		-96	-64
					0	0		0	-32		0	-64		0	-96		-32	0		-32	-32		-32	-64		-32	-96		-64	0		-64	-32		-64	-64		-64	-96		-96	0		-96	-32		-96	-64
					0	0		0	-32		0	-64		0	-96		-32	0		-32	-32		-32	-64		-32	-96		-64	0		-64	-32		-64	-64		-64	-96		-96	0		-96	-32		-96	-64
					0	0		0	-32		0	-64		0	-96		-32	0		-32	-32		-32	-64		-32	-96		-64	0		-64	-32		-64	-64		-64	-96		-96	0		-96	-32		-96	-64
					0	0		0	-32		0	-64		0	-96		-32	0		-32	-32		-32	-64		-32	-96		-64	0		-64	-32		-64	-64		-64	-96		-96	0		-96	-32		-96	-64
					0	0		0	-32		0	-64		0	-96		-32	0		-32	-32		-32	-64		-32	-96		-64	0		-64	-32		-64	-64		-64	-96		-96	0		-96	-32		-96	-64
					0	0		0	-32		0	-64		0	-96		-32	0		-32	-32		-32	-64		-32	-96		-64	0		-64	-32		-64	-64		-64	-96		-96	0		-96	-32		-96	-64
					0	0		0	-32		0	-64		0	-96		-32	0		-32	-32		-32	-64		-32	-96		-64	0		-64	-32		-64	-64		-64	-96		-96	0		-96	-32		-96	-64
					0	0		0	-32		0	-64		0	-96		-32	0		-32	-32		-32	-64		-32	-96		-64	0		-64	-32		-64	-64		-64	-96		-96	0		-96	-32		-96	-64
					0	0		0	-32		0	-64		0	-96		-32	0		-32	-32		-32	-64		-32	-96		-64	0		-64	-32		-64	-64		-64	-96		-96	0		-96	-32		-96	-64
					0	0		0	-32		0	-64		0	-96		-32	0		-32	-32		-32	-64		-32	-96		-64	0		-64	-32		-64	-64		-64	-96		-96	0		-96	-32		-96	-64
					0	0		0	-32		0	-64		0	-96		-32	0		-32	-32		-32	-64		-32	-96		-64	0		-64	-32		-64	-64		-64	-96		-96	0		-96	-32		-96	-64
					0	0		0	-32		0	-64		0	-96		-32	0		-32	-32		-32	-64		-32	-96		-64	0		-64	-32		-64	-64		-64	-96		-96	0		-96	-32		-96	-64
					0	0		0	-32		0	-64		0	-96		-32	0		-32	-32		-32	-64		-32	-96		-64	0		-64	-32		-64	-64		-64	-96		-96	0		-96	-32		-96	-64
					0	0		0	-32		0	-64		0	-96		-32	0		-32	-32		-32	-64		-32	-96		-64	0		-64	-32		-64	-64		-64	-96		-96	0		-96	-32		-96	-64
					0	0		0	-32		0	-64		0	-96		-32	0		-32	-32		-32	-64		-32	-96		-64	0		-64	-32		-64	-64		-64	-96		-96	0		-96	-32		-96	-64
					0	0		0	-32		0	-64		0	-96		-32	0		-32	-32		-32	-64		-32	-96		-64	0		-64	-32		-64	-64		-64	-96		-96	0		-96	-32		-96	-64
					0	0		0	-32		0	-64		0	-96		-32	0		-32	-32		-32	-64		-32	-96		-64	0		-64	-32		-64	-64		-64	-96		-96	0		-96	-32		-96	-64
					0	0		0	-32		0	-64		0	-96		-32	0		-32	-32		-32	-64		-32	-96		-64	0		-64	-32		-64	-64		-64	-96		-96	0		-96	-32		-96	-64
					0	0		0	-32		0	-64		0	-96		-32	0		-32	-32		-32	-64		-32	-96		-64	0		-64	-32		-64	-64		-64	-96		-96	0		-96	-32		-96	-64
					0	0		0	-32		0	-64		0	-96		-32	0		-32	-32		-32	-64		-32	-96		-64	0		-64	-32		-64	-64		-64	-96		-96	0		-96	-32		-96	-64
					0	0		0	-32		0	-64		0	-96		-32	0		-32	-32		-32	-64		-32	-96		-64	0		-64	-32		-64	-64		-64	-96		-96	0		-96	-32		-96	-64
					0	0		0	-32		0	-64		0	-96		-32	0		-32	-32		-32	-64		-32	-96		-64	0		-64	-32		-64	-64		-64	-96		-96	0		-96	-32		-96	-64
					0	0		0	-32		0	-64		0	-96		-32	0		-32	-32		-32	-64		-32	-96		-64	0		-64	-32		-64	-64		-64	-96		-96	0		-96	-32		-96	-64
					0	0		0	-32		0	-64		0	-96		-32	0		-32	-32		-32	-64		-32	-96		-64	0		-64	-32		-64	-64		-64	-96		-96	0		-96	-32		-96	-64
					0	0		0	-32		0	-64		0	-96		-32	0		-32	-32		-32	-64		-32	-96		-64	0		-64	-32		-64	-64		-64	-96		-96	0		-96	-32		-96	-64
					0	0		0	-32		0	-64		0	-96		-32	0		-32	-32		-32	-64		-32	-96		-64	0		-64	-32		-64	-64		-64	-96		-96	0		-96	-32		-96	-64
					0	0		0	-32		0	-64		0	-96		-32	0		-32	-32		-32	-64		-32	-96		-64	0		-64	-32		-64	-64		-64	-96		-96	0		-96	-32		-96	-64
					0	0		0	-32		0	-64		0	-96		-32	0		-32	-32		-32	-64		-32	-96		-64	0		-64	-32		-64	-64		-64	-96		-96	0		-96	-32		-96	-64
					0	0		0	-32		0	-64		0	-96		-32	0		-32	-32		-32	-64		-32	-96		-64	0		-64	-32		-64	-64		-64	-96		-96	0		-96	-32		-96	-64
					0	0		0	-32		0	-64		0	-96		-32	0		-32	-32		-32	-64		-32	-96		-64	0		-64	-32		-64	-64		-64	-96		-96	0		-96	-32		-96	-64
					0	0		0	-32		0	-64		0	-96		-32	0		-32	-32		-32	-64		-32	-96		-64	0		-64	-32		-64	-64		-64	-96		-96	0		-96	-32		-96	-64
					0	0		0	-32		0	-64		0	-96		-32	0		-32	-32		-32	-64		-32	-96		-64	0		-64	-32		-64	-64		-64	-96		-96	0		-96	-32		-96	-64
					0	0		0	-32		0	-64		0	-96		-32	0		-32	-32		-32	-64		-32	-96		-64	0		-64	-32		-64	-64		-64	-96		-96	0		-96	-32		-96	-64
					0	0		0	-32		0	-64		0	-96		-32	0		-32	-32		-32	-64		-32	-96		-64	0		-64	-32		-64	-64		-64	-96		-96	0		-96	-32		-96	-64
					0	0		0	-32		0	-64		0	-96		-32	0		-32	-32		-32	-64		-32	-96		-64	0		-64	-32		-64	-64		-64	-96		-96	0		-96	-32		-96	-64
					0	0		0	-32		0	-64		0	-96		-32	0		-32	-32		-32	-64		-32	-96		-64	0		-64	-32		-64	-64		-64	-96		-96	0		-96	-32		-96	-64
					0	0		0	-32		0	-64		0	-96		-32	0		-32	-32		-32	-64		-32	-96		-64	0		-64	-32		-64	-64		-64	-96		-96	0		-96	-32		-96	-64
					0	0		0	-32		0	-64		0	-96		-32	0		-32	-32		-32	-64		-32	-96		-64	0		-64	-32		-64	-64		-64	-96		-96	0		-96	-32		-96	-64
					0	0		0	-32		0	-64		0	-96		-32	0		-32	-32		-32	-64		-32	-96		-64	0		-64	-32		-64	-64		-64	-96		-96	0		-96	-32		-96	-64
					0	0		0	-32		0	-64		0	-96		-32	0		-32	-32		-32	-64		-32	-96		-64	0		-64	-32		-64	-64		-64	-96		-96	0		-96	-32		-96	-64
					0	0		0	-32		0	-64		0	-96		-32	0		-32	-32		-32	-64		-32	-96		-64	0		-64	-32		-64	-64		-64	-96		-96	0		-96	-32		-96	-64
					0	0		0	-32		0	-64		0	-96		-32	0		-32	-32		-32	-64		-32	-96		-64	0		-64	-32		-64	-64		-64	-96		-96	0		-96	-32		-96	-64
					0	0		0	-32		0	-64		0	-96		-32	0		-32	-32		-32	-64		-32	-96		-64	0		-64	-32		-64	-64		-64	-96		-96	0		-96	-32		-96	-64
					0	0		0	-32		0	-64		0	-96		-32	0		-32	-32		-32	-64		-32	-96		-64	0		-64	-32		-64	-64		-64	-96		-96	0		-96	-32		-96	-64
					0	0		0	-32		0	-64		0	-96		-32	0		-32	-32		-32	-64		-32	-96		-64	0		-64	-32		-64	-64		-64	-96		-96	0		-96	-32		-96	-64
					0	0		0	-32		0	-64		0	-96		-32	0		-32	-32		-32	-64		-32	-96		-64	0		-64	-32		-64	-64		-64	-96		-96	0		-96	-32		-96	-64
					0	0		0	-32		0	-64		0	-96		-32	0		-32	-32		-32	-64		-32	-96		-64	0		-64	-32		-64	-64		-64	-96		-96	0		-96	-32		-96	-64
					0	0		0	-32		0	-64		0	-96		-32	0		-32	-32		-32	-64		-32	-96		-64	0		-64	-32		-64	-64		-64	-96		-96	0		-96	-32		-96	-64
					0	0		0	-32		0	-64		0	-96		-32	0		-32	-32		-32	-64		-32	-96		-64	0		-64	-32		-64	-64		-64	-96		-96	0		-96	-32		-96	-64
					0	0		0	-32		0	-64		0	-96		-32	0		-32	-32		-32	-64		-32	-96		-64	0		-64	-32		-64	-64		-64	-96		-96	0		-96	-32		-96	-64
					0	0		0	-32		0	-64		0	-96		-32	0		-32	-32		-32	-64		-32	-96		-64	0		-64	-32		-64	-64		-64	-96		-96	0		-96	-32		-96	-64
					0	0		0	-32		0	-64		0	-96		-32	0		-32	-32		-32	-64		-32	-96		-64	0		-64	-32		-64	-64		-64	-96		-96	0		-96	-32		-96	-64
					0	0		0	-32		0	-64		0	-96		-32	0		-32	-32		-32	-64		-32	-96		-64	0		-64	-32		-64	-64		-64	-96		-96	0		-96	-32		-96	-64
					0	0		0	-32		0	-64		0	-96		-32	0		-32	-32		-32	-64		-32	-96		-64	0		-64	-32		-64	-64		-64	-96		-96	0		-96	-32		-96	-64
					0	0		0	-32		0	-64		0	-96		-32	0		-32	-32		-32	-64		-32	-96		-64	0		-64	-32		-64	-64		-64	-96		-96	0		-96	-32		-96	-64
					0	0		0	-32		0	-64		0	-96		-32	0		-32	-32		-32	-64		-32	-96		-64	0		-64	-32		-64	-64		-64	-96		-96	0		-96	-32		-96	-64
					0	0		0	-32		0	-64		0	-96		-32	0		-32	-32		-32	-64		-32	-96		-64	0		-64	-32		-64	-64		-64	-96		-96	0		-96	-32		-96	-64
					0	0		0	-32		0	-64		0	-96		-32	0		-32	-32		-32	-64		-32	-96		-64	0		-64	-32		-64	-64		-64	-96		-96	0		-96	-32		-96	-64
					0	0		0	-32		0	-64		0	-96		-32	0		-32	-32		-32	-64		-32	-96		-64	0		-64	-32		-64	-64		-64	-96		-96	0		-96	-32		-96	-64
					0	0		0	-32		0	-64		0	-96		-32	0		-32	-32		-32	-64		-32	-96		-64	0		-64	-32		-64	-64		-64	-96		-96	0		-96	-32		-96	-64
					0	0		0	-32		0	-64		0	-96		-32	0		-32	-32		-32	-64		-32	-96		-64	0		-64	-32		-64	-64		-64	-96		-96	0		-96	-32		-96	-64
					0	0		0	-32		0	-64		0	-96		-32	0		-32	-32		-32	-64		-32	-96		-64	0		-64	-32		-64	-64		-64	-96		-96	0		-96	-32		-96	-64
					0	0		0	-32		0	-64		0	-96		-32	0		-32	-32		-32	-64		-32	-96		-64	0		-64	-32		-64	-64		-64	-96		-96	0		-96	-32		-96	-64
					0	0		0	-32		0	-64		0	-96		-32	0		-32	-32		-32	-64		-32	-96		-64	0		-64	-32		-64	-64		-64	-96		-96	0		-96	-32		-96	-64
					0	0		0	-32		0	-64		0	-96		-32	0		-32	-32		-32	-64		-32	-96		-64	0		-64	-32		-64	-64		-64	-96		-96	0		-96	-32		-96	-64
					0	0		0	-32		0	-64		0	-96		-32	0		-32	-32		-32	-64		-32	-96		-64	0		-64	-32		-64	-64		-64	-96		-96	0		-96	-32		-96	-64
					0	0		0	-32		0	-64		0	-96		-32	0		-32	-32		-32	-64		-32	-96		-64	0		-64	-32		-64	-64		-64	-96		-96	0		-96	-32		-96	-64
					0	0		0	-32		0	-64		0	-96		-32	0		-32	-32		-32	-64		-32	-96		-64	0		-64	-32		-64	-64		-64	-96		-96	0		-96	-32		-96	-64
					0	0		0	-32		0	-64		0	-96		-32	0		-32	-32		-32	-64		-32	-96		-64	0		-64	-32		-64	-64		-64	-96		-96	0		-96	-32		-96	-64
					0	0		0	-32		0	-64		0	-96		-32	0		-32	-32		-32	-64		-32	-96		-64	0		-64	-32		-64	-64		-64	-96		-96	0		-96	-32		-96	-64
					0	0		0	-32		0	-64		0	-96		-32	0		-32	-32		-32	-64		-32	-96		-64	0		-64	-32		-64	-64		-64	-96		-96	0		-96	-32		-96	-64
					0	0		0	-32		0	-64		0	-96		-32	0		-32	-32		-32	-64		-32	-96		-64	0		-64	-32		-64	-64		-64	-96		-96	0		-96	-32		-96	-64
					0	0		0	-32		0	-64		0	-96		-32	0		-32	-32		-32	-64		-32	-96		-64	0		-64	-32		-64	-64		-64	-96		-96	0		-96	-32		-96	-64
					0	0		0	-32		0	-64		0	-96		-32	0		-32	-32		-32	-64		-32	-96		-64	0		-64	-32		-64	-64		-64	-96		-96	0		-96	-32		-96	-64
					0	0		0	-32		0	-64		0	-96		-32	0		-32	-32		-32	-64		-32	-96		-64	0		-64	-32		-64	-64		-64	-96		-96	0		-96	-32		-96	-64
					0	0		0	-32		0	-64		0	-96		-32	0		-32	-32		-32	-64		-32	-96		-64	0		-64	-32		-64	-64		-64	-96		-96	0		-96	-32		-96	-64
					0	0		0	-32		0	-64		0	-96		-32	0		-32	-32		-32	-64		-32	-96		-64	0		-64	-32		-64	-64		-64	-96		-96	0		-96	-32		-96	-64
					0	0		0	-32		0	-64		0	-96		-32	0		-32	-32		-32	-64		-32	-96		-64	0		-64	-32		-64	-64		-64	-96		-96	0		-96	-32		-96	-64
					0	0		0	-32		0	-64		0	-96		-32	0		-32	-32		-32	-64		-32	-96		-64	0		-64	-32		-64	-64		-64	-96		-96	0		-96	-32		-96	-64
					0	0		0	-32		0	-64		0	-96		-32	0		-32	-32		-32	-64		-32	-96		-64	0		-64	-32		-64	-64		-64	-96		-96	0		-96	-32		-96	-64
					0	0		0	-32		0	-64		0	-96		-32	0		-32	-32		-32	-64		-32	-96		-64	0		-64	-32		-64	-64		-64	-96		-96	0		-96	-32		-96	-64
					0	0		0	-32		0	-64		0	-96		-32	0		-32	-32		-32	-64		-32	-96		-64	0		-64	-32		-64	-64		-64	-96		-96	0		-96	-32		-96	-64
					0	0		0	-32		0	-64		0	-96		-32	0		-32	-32		-32	-64		-32	-96		-64	0		-64	-32		-64	-64		-64	-96		-96	0		-96	-32		-96	-64
					0	0		0	-32		0	-64		0	-96		-32	0		-32	-32		-32	-64		-32	-96		-64	0		-64	-32		-64	-64		-64	-96		-96	0		-96	-32		-96	-64
					0	0		0	-32		0	-64		0	-96		-32	0		-32	-32		-32	-64		-32	-96		-64	0		-64	-32		-64	-64		-64	-96		-96	0		-96	-32		-96	-64
					0	0		0	-32		0	-64		0	-96		-32	0		-32	-32		-32	-64		-32	-96		-64	0		-64	-32		-64	-64		-64	-96		-96	0		-96	-32		-96	-64
					0	0		0	-32		0	-64		0	-96		-32	0		-32	-32		-32	-64		-32	-96		-64	0		-64	-32		-64	-64		-64	-96		-96	0		-96	-32		-96	-64
					0	0		0	-32		0	-64		0	-96		-32	0		-32	-32		-32	-64		-32	-96		-64	0		-64	-32		-64	-64		-64	-96		-96	0		-96	-32		-96	-64
					0	0		0	-32		0	-64		0	-96		-32	0		-32	-32		-32	-64		-32	-96		-64	0		-64	-32		-64	-64		-64	-96		-96	0		-96	-32		-96	-64
					0	0		0	-32		0	-64		0	-96		-32	0		-32	-32		-32	-64		-32	-96		-64	0		-64	-32		-64	-64		-64	-96		-96	0		-96	-32		-96	-64
					0	0		0	-32		0	-64		0	-96		-32	0		-32	-32		-32	-64		-32	-96		-64	0		-64	-32		-64	-64		-64	-96		-96	0		-96	-32		-96	-64
					0	0		0	-32		0	-64		0	-96		-32	0		-32	-32		-32	-64		-32	-96		-64	0		-64	-32		-64	-64		-64	-96		-96	0		-96	-32		-96	-64
					0	0		0	-32		0	-64		0	-96		-32	0		-32	-32		-32	-64		-32	-96		-64	0		-64	-32		-64	-64		-64	-96		-96	0		-96	-32		-96	-64
					0	0		0	-32		0	-64		0	-96		-32	0		-32	-32		-32	-64		-32	-96		-64	0		-64	-32		-64	-64		-64	-96		-96	0		-96	-32		-96	-64
					0	0		0	-32		0	-64		0	-96		-32	0		-32	-32		-32	-64		-32	-96		-64	0		-64	-32		-64	-64		-64	-96		-96	0		-96	-32		-96	-64
					0	0		0	-32		0	-64		0	-96		-32	0		-32	-32		-32	-64		-32	-96		-64	0		-64	-32		-64	-64		-64	-96		-96	0		-96	-32		-96	-64
					0	0		0	-32		0	-64		0	-96		-32	0		-32	-32		-32	-64		-32	-96		-64	0		-64	-32		-64	-64		-64	-96		-96	0		-96	-32		-96	-64
					0	0		0	-32		0	-64		0	-96		-32	0		-32	-32		-32	-64		-32	-96		-64	0		-64	-32		-64	-64		-64	-96		-96	0		-96	-32		-96	-64
					0	0		0	-32		0	-64		0	-96		-32	0		-32	-32		-32	-64		-32	-96		-64	0		-64	-32		-64	-64		-64	-96		-96	0		-96	-32		-96	-64
					0	0		0	-32		0	-64		0	-96		-32	0		-32	-32		-32	-64		-32	-96		-64	0		-64	-32		-64	-64		-64	-96		-96	0		-96	-32		-96	-64
					0	0		0	-32		0	-64		0	-96		-32	0		-32	-32		-32	-64		-32	-96		-64	0		-64	-32		-64	-64		-64	-96		-96	0		-96	-32		-96	-64
					0	0		0	-32		0	-64		0	-96		-32	0		-32	-32		-32	-64		-32	-96		-64	0		-64	-32		-64	-64		-64	-96		-96	0		-96	-32		-96	-64
					0	0		0	-32		0	-64		0	-96		-32	0		-32	-32		-32	-64		-32	-96		-64	0		-64	-32		-64	-64		-64	-96		-96	0		-96	-32		-96	-64
					0	0		0	-32		0	-64		0	-96		-32	0		-32	-32		-32	-64		-32	-96		-64	0		-64	-32		-64	-64		-64	-96		-96	0		-96	-32		-96	-64
					0	0		0	-32		0	-64		0	-96		-32	0		-32	-32		-32	-64		-32	-96		-64	0		-64	-32		-64	-64		-64	-96		-96	0		-96	-32		-96	-64
					0	0		0	-32		0	-64		0	-96		-32	0		-32	-32		-32	-64		-32	-96		-64	0		-64	-32		-64	-64		-64	-96		-96	0		-96	-32		-96	-64
					0	0		0	-32		0	-64		0	-96		-32	0		-32	-32		-32	-64		-32	-96		-64	0		-64	-32		-64	-64		-64	-96		-96	0		-96	-32		-96	-64
					0	0		0	-32		0	-64		0	-96		-32	0		-32	-32		-32	-64		-32	-96		-64	0		-64	-32		-64	-64		-64	-96		-96	0		-96	-32		-96	-64
					0	0		0	-32		0	-64		0	-96		-32	0		-32	-32		-32	-64		-32	-96		-64	0		-64	-32		-64	-64		-64	-96		-96	0		-96	-32		-96	-64
					0	0		0	-32		0	-64		0	-96		-32	0		-32	-32		-32	-64		-32	-96		-64	0		-64	-32		-64	-64		-64	-96		-96	0		-96	-32		-96	-64
					0	0		0	-32		0	-64		0	-96		-32	0		-32	-32		-32	-64		-32	-96		-64	0		-64	-32		-64	-64		-64	-96		-96	0		-96	-32		-96	-64
					0	0		0	-32		0	-64		0	-96		-32	0		-32	-32		-32	-64		-32	-96		-64	0		-64	-32		-64	-64		-64	-96		-96	0		-96	-32		-96	-64
					0	0		0	-32		0	-64		0	-96		-32	0		-32	-32		-32	-64		-32	-96		-64	0		-64	-32		-64	-64		-64	-96		-96	0		-96	-32		-96	-64
					0	0		0	-32		0	-64		0	-96		-32	0		-32	-32		-32	-64		-32	-96		-64	0		-64	-32		-64	-64		-64	-96		-96	0		-96	-32		-96	-64
					0	0		0	-32		0	-64		0	-96		-32	0		-32	-32		-32	-64		-32	-96		-64	0		-64	-32		-64	-64		-64	-96		-96	0		-96	-32		-96	-64
					0	0		0	-32		0	-64		0	-96		-32	0		-32	-32		-32	-64		-32	-96		-64	0		-64	-32		-64	-64		-64	-96		-96	0		-96	-32		-96	-64
					0	0		0	-32		0	-64		0	-96		-32	0		-32	-32		-32	-64		-32	-96		-64	0		-64	-32		-64	-64		-64	-96		-96	0		-96	-32		-96	-64
					0	0		0	-32		0	-64		0	-96		-32	0		-32	-32		-32	-64		-32	-96		-64	0		-64	-32		-64	-64		-64	-96		-96	0		-96	-32		-96	-64
					0	0		0	-32		0	-64		0	-96		-32	0		-32	-32		-32	-64		-32	-96		-64	0		-64	-32		-64	-64		-64	-96		-96	0		-96	-32		-96	-64
					0	0		0	-32		0	-64		0	-96		-32	0		-32	-32		-32	-64		-32	-96		-64	0		-64	-32		-64	-64		-64	-96		-96	0		-96	-32		-96	-64
					0	0		0	-32		0	-64		0	-96		-32	0		-32	-32		-32	-64		-32	-96		-64	0		-64	-32		-64	-64		-64	-96		-96	0		-96	-32		-96	-64
					0	0		0	-32		0	-64		0	-96		-32	0		-32	-32		-32	-64		-32	-96		-64	0		-64	-32		-64	-64		-64	-96		-96	0		-96	-32		-96	-64
					0	0		0	-32		0	-64		0	-96		-32	0		-32	-32		-32	-64		-32	-96		-64	0		-64	-32		-64	-64		-64	-96		-96	0		-96	-32		-96	-64
					0	0		0	-32		0	-64		0	-96		-32	0		-32	-32		-32	-64		-32	-96		-64	0		-64	-32		-64	-64		-64	-96		-96	0		-96	-32		-96	-64
					0	0		0	-32		0	-64		0	-96		-32	0		-32	-32		-32	-64		-32	-96		-64	0		-64	-32		-64	-64		-64	-96		-96	0		-96	-32		-96	-64
					0	0		0	-32		0	-64		0	-96		-32	0		-32	-32		-32	-64		-32	-96		-64	0		-64	-32		-64	-64		-64	-96		-96	0		-96	-32		-96	-64
					0	0		0	-32		0	-64		0	-96		-32	0		-32	-32		-32	-64		-32	-96		-64	0		-64	-32		-64	-64		-64	-96		-96	0		-96	-32		-96	-64
					0	0		0	-32		0	-64		0	-96		-32	0		-32	-32		-32	-64		-32	-96		-64	0		-64	-32		-64	-64		-64	-96		-96	0		-96	-32		-96	-64
					0	0		0	-32		0	-64		0	-96		-32	0		-32	-32		-32	-64		-32	-96		-64	0		-64	-32		-64	-64		-64	-96		-96	0		-96	-32		-96	-64
					0	0		0	-32		0	-64		0	-96		-32	0		-32	-32		-32	-64		-32	-96		-64	0		-64	-32		-64	-64		-64	-96		-96	0		-96	-32		-96	-64
					0	0		0	-32		0	-64		0	-96		-32	0		-32	-32		-32	-64		-32	-96		-64	0		-64	-32		-64	-64		-64	-96		-96	0		-96	-32		-96	-64
					0	0		0	-32		0	-64		0	-96		-32	0		-32	-32		-32	-64		-32	-96		-64	0		-64	-32		-64	-64		-64	-96		-96	0		-96	-32		-96	-64
					0	0		0	-32		0	-64		0	-96		-32	0		-32	-32		-32	-64		-32	-96		-64	0		-64	-32		-64	-64		-64	-96		-96	0		-96	-32		-96	-64
					0	0		0	-32		0	-64		0	-96		-32	0		-32	-32		-32	-64		-32	-96		-64	0		-64	-32		-64	-64		-64	-96		-96	0		-96	-32		-96	-64
					0	0		0	-32		0	-64		0	-96		-32	0		-32	-32		-32	-64		-32	-96		-64	0		-64	-32		-64	-64		-64	-96		-96	0		-96	-32		-96	-64
					0	0		0	-32		0	-64		0	-96		-32	0		-32	-32		-32	-64		-32	-96		-64	0		-64	-32		-64	-64		-64	-96		-96	0		-96	-32		-96	-64
					0	0		0	-32		0	-64		0	-96		-32	0		-32	-32		-32	-64		-32	-96		-64	0		-64	-32		-64	-64		-64	-96		-96	0		-96	-32		-96	-64
					0	0		0	-32		0	-64		0	-96		-32	0		-32	-32		-32	-64		-32	-96		-64	0		-64	-32		-64	-64		-64	-96		-96	0		-96	-32		-96	-64
					0	0		0	-32		0	-64		0	-96		-32	0		-32	-32		-32	-64		-32	-96		-64	0		-64	-32		-64	-64		-64	-96		-96	0		-96	-32		-96	-64
					0	0		0	-32		0	-64		0	-96		-32	0		-32	-32		-32	-64		-32	-96		-64	0		-64	-32		-64	-64		-64	-96		-96	0		-96	-32		-96	-64
					0	0		0	-32		0	-64		0	-96		-32	0		-32	-32		-32	-64		-32	-96		-64	0		-64	-32		-64	-64		-64	-96		-96	0		-96	-32		-96	-64
					0	0		0	-32		0	-64		0	-96		-32	0		-32	-32		-32	-64		-32	-96		-64	0		-64	-32		-64	-64		-64	-96		-96	0		-96	-32		-96	-64
					0	0		0	-32		0	-64		0	-96		-32	0		-32	-32		-32	-64		-32	-96		-64	0		-64	-32		-64	-64		-64	-96		-96	0		-96	-32		-96	-64
					0	0		0	-32		0	-64		0	-96		-32	0		-32	-32		-32	-64		-32	-96		-64	0		-64	-32		-64	-64		-64	-96		-96	0		-96	-32		-96	-64
					0	0		0	-32		0	-64		0	-96		-32	0		-32	-32		-32	-64		-32	-96		-64	0		-64	-32		-64	-64		-64	-96		-96	0		-96	-32		-96	-64
					0	0		0	-32		0	-64		0	-96		-32	0		-32	-32		-32	-64		-32	-96		-64	0		-64	-32		-64	-64		-64	-96		-96	0		-96	-32		-96	-64
					0	0		0	-32		0	-64		0	-96		-32	0		-32	-32		-32	-64		-32	-96		-64	0		-64	-32		-64	-64		-64	-96		-96	0		-96	-32		-96	-64
					0	0		0	-32		0	-64		0	-96		-32	0		-32	-32		-32	-64		-32	-96		-64	0		-64	-32		-64	-64		-64	-96		-96	0		-96	-32		-96	-64
					0	0		0	-32		0	-64		0	-96		-32	0		-32	-32		-32	-64		-32	-96		-64	0		-64	-32		-64	-64		-64	-96		-96	0		-96	-32		-96	-64
					0	0		0	-32		0	-64		0	-96		-32	0		-32	-32		-32	-64		-32	-96		-64	0		-64	-32		-64	-64		-64	-96		-96	0		-96	-32		-96	-64
					0	0		0	-32		0	-64		0	-96		-32	0		-32	-32		-32	-64		-32	-96		-64	0		-64	-32		-64	-64		-64	-96		-96	0		-96	-32		-96	-64
					0	0		0	-32		0	-64		0	-96		-32	0		-32	-32		-32	-64		-32	-96		-64	0		-64	-32		-64	-64		-64	-96		-96	0		-96	-32		-96	-64
					0	0		0	-32		0	-64		0	-96		-32	0		-32	-32		-32	-64		-32	-96		-64	0		-64	-32		-64	-64		-64	-96		-96	0		-96	-32		-96	-64
					0	0		0	-32		0	-64		0	-96		-32	0		-32	-32		-32	-64		-32	-96		-64	0		-64	-32		-64	-64		-64	-96		-96	0		-96	-32		-96	-64
					0	0		0	-32		0	-64		0	-96		-32	0		-32	-32		-32	-64		-32	-96		-64	0		-64	-32		-64	-64		-64	-96		-96	0		-96	-32		-96	-64
					0	0		0	-32		0	-64		0	-96		-32	0		-32	-32		-32	-64		-32	-96		-64	0		-64	-32		-64	-64		-64	-96		-96	0		-96	-32		-96	-64
					0	0		0	-32		0	-64		0	-96		-32	0		-32	-32		-32	-64		-32	-96		-64	0		-64	-32		-64	-64		-64	-96		-96	0		-96	-32		-96	-64
					0	0		0	-32		0	-64		0	-96		-32	0		-32	-32		-32	-64		-32	-96		-64	0		-64	-32		-64	-64		-64	-96		-96	0		-96	-32		-96	-64
					0	0		0	-32		0	-64		0	-96		-32	0		-32	-32		-32	-64		-32	-96		-64	0		-64	-32		-64	-64		-64	-96		-96	0		-96	-32		-96	-64
					0	0		0	-32		0	-64		0	-96		-32	0		-32	-32		-32	-64		-32	-96		-64	0		-64	-32		-64	-64		-64	-96		-96	0		-96	-32		-96	-64
					0	0		0	-32		0	-64		0	-96		-32	0		-32	-32		-32	-64		-32	-96		-64	0		-64	-32		-64	-64		-64	-96		-96	0		-96	-32		-96	-64
					0	0		0	-32		0	-64		0	-96		-32	0		-32	-32		-32	-64		-32	-96		-64	0		-64	-32		-64	-64		-64	-96		-96	0		-96	-32		-96	-64
					0	0		0	-32		0	-64		0	-96		-32	0		-32	-32		-32	-64		-32	-96		-64	0		-64	-32		-64	-64		-64	-96		-96	0		-96	-32		-96	-64
					0	0		0	-32		0	-64		0	-96		-32	0		-32	-32		-32	-64		-32	-96		-64	0		-64	-32		-64	-64		-64	-96		-96	0		-96	-32		-96	-64
					0	0		0	-32		0	-64		0	-96		-32	0		-32	-32		-32	-64		-32	-96		-64	0		-64	-32		-64	-64		-64	-96		-96	0		-96	-32		-96	-64
					0	0		0	-32		0	-64		0	-96		-32	0		-32	-32		-32	-64		-32	-96		-64	0		-64	-32		-64	-64		-64	-96		-96	0		-96	-32		-96	-64
					0	0		0	-32		0	-64		0	-96		-32	0		-32	-32		-32	-64		-32	-96		-64	0		-64	-32		-64	-64		-64	-96		-96	0		-96	-32		-96	-64
					0	0		0	-32		0	-64		0	-96		-32	0		-32	-32		-32	-64		-32	-96		-64	0		-64	-32		-64	-64		-64	-96		-96	0		-96	-32		-96	-64
					0	0		0	-32		0	-64		0	-96		-32	0		-32	-32		-32	-64		-32	-96		-64	0		-64	-32		-64	-64		-64	-96		-96	0		-96	-32		-96	-64
					0	0		0	-32		0	-64		0	-96		-32	0		-32	-32		-32	-64		-32	-96		-64	0		-64	-32		-64	-64		-64	-96		-96	0		-96	-32		-96	-64
					0	0		0	-32		0	-64		0	-96		-32	0		-32	-32		-32	-64		-32	-96		-64	0		-64	-32		-64	-64		-64	-96		-96	0		-96	-32		-96	-64
					0	0		0	-32		0	-64		0	-96		-32	0		-32	-32		-32	-64		-32	-96		-64	0		-64	-32		-64	-64		-64	-96		-96	0		-96	-32		-96	-64
					0	0		0	-32		0	-64		0	-96		-32	0		-32	-32		-32	-64		-32	-96		-64	0		-64	-32		-64	-64		-64	-96		-96	0		-96	-32		-96	-64
					0	0		0	-32		0	-64		0	-96		-32	0		-32	-32		-32	-64		-32	-96		-64	0		-64	-32		-64	-64		-64	-96		-96	0		-96	-32		-96	-64
					0	0		0	-32		0	-64		0	-96		-32	0		-32	-32		-32	-64		-32	-96		-64	0		-64	-32		-64	-64		-64	-96		-96	0		-96	-32		-96	-64
					0	0		0	-32		0	-64		0	-96		-32	0		-32	-32		-32	-64		-32	-96		-64	0		-64	-32		-64	-64		-64	-96		-96	0		-96	-32		-96	-64
					0	0		0	-32		0	-64		0	-96		-32	0		-32	-32		-32	-64		-32	-96		-64	0		-64	-32		-64	-64		-64	-96		-96	0		-96	-32		-96	-64
					0	0		0	-32		0	-64		0	-96		-32	0		-32	-32		-32	-64		-32	-96		-64	0		-64	-32		-64	-64		-64	-96		-96	0		-96	-32		-96	-64
					0	0		0	-32		0	-64		0	-96		-32	0		-32	-32		-32	-64		-32	-96		-64	0		-64	-32		-64	-64		-64	-96		-96	0		-96	-32		-96	-64
					0	0		0	-32		0	-64		0	-96		-32	0		-32	-32		-32	-64		-32	-96		-64	0		-64	-32		-64	-64		-64	-96		-96	0		-96	-32		-96	-64
					0	0		0	-32		0	-64		0	-96		-32	0		-32	-32		-32	-64		-32	-96		-64	0		-64	-32		-64	-64		-64	-96		-96	0		-96	-32		-96	-64
					0	0		0	-32		0	-64		0	-96		-32	0		-32	-32		-32	-64		-32	-96		-64	0		-64	-32		-64	-64		-64	-96		-96	0		-96	-32		-96	-64
					0	0		0	-32		0	-64		0	-96		-32	0		-32	-32		-32	-64		-32	-96		-64	0		-64	-32		-64	-64		-64	-96		-96	0		-96	-32		-96	-64
					0	0		0	-32		0	-64		0	-96		-32	0		-32	-32		-32	-64		-32	-96		-64	0		-64	-32		-64	-64		-64	-96		-96	0		-96	-32		-96	-64
					0	0		0	-32		0	-64		0	-96		-32	0		-32	-32		-32	-64		-32	-96		-64	0		-64	-32		-64	-64		-64	-96		-96	0		-96	-32		-96	-64
					0	0		0	-32		0	-64		0	-96		-32	0		-32	-32		-32	-64		-32	-96		-64	0		-64	-32		-64	-64		-64	-96		-96	0		-96	-32		-96	-64
					0	0		0	-32		0	-64		0	-96		-32	0		-32	-32		-32	-64		-32	-96		-64	0		-64	-32		-64	-64		-64	-96		-96	0		-96	-32		-96	-64
					0	0		0	-32		0	-64		0	-96		-32	0		-32	-32		-32	-64		-32	-96		-64	0		-64	-32		-64	-64		-64	-96		-96	0		-96	-32		-96	-64
					0	0		0	-32		0	-64		0	-96		-32	0		-32	-32		-32	-64		-32	-96		-64	0		-64	-32		-64	-64		-64	-96		-96	0		-96	-32		-96	-64
					0	0		0	-32		0	-64		0	-96		-32	0		-32	-32		-32	-64		-32	-96		-64	0		-64	-32		-64	-64		-64	-96		-96	0		-96	-32		-96	-64
					0	0		0	-32		0	-64		0	-96		-32	0		-32	-32		-32	-64		-32	-96		-64	0		-64	-32		-64	-64		-64	-96		-96	0		-96	-32		-96	-64
					0	0		0	-32		0	-64		0	-96		-32	0		-32	-32		-32	-64		-32	-96		-64	0		-64	-32		-64	-64		-64	-96		-96	0		-96	-32		-96	-64
					0	0		0	-32		0	-64		0	-96		-32	0		-32	-32		-32	-64		-32	-96		-64	0		-64	-32		-64	-64		-64	-96		-96	0		-96	-32		-96	-64
					0	0		0	-32		0	-64		0	-96		-32	0		-32	-32		-32	-64		-32	-96		-64	0		-64	-32		-64	-64		-64	-96		-96	0		-96	-32		-96	-64
					0	0		0	-32		0	-64		0	-96		-32	0		-32	-32		-32	-64		-32	-96		-64	0		-64	-32		-64	-64		-64	-96		-96	0		-96	-32		-96	-64
					0	0		0	-32		0	-64		0	-96		-32	0		-32	-32		-32	-64		-32	-96		-64	0		-64	-32		-64	-64		-64	-96		-96	0		-96	-32		-96	-64
					0	0		0	-32		0	-64		0	-96		-32	0		-32	-32		-32	-64		-32	-96		-64	0		-64	-32		-64	-64		-64	-96		-96	0		-96	-32		-96	-64
					0	0		0	-32		0	-64		0	-96		-32	0		-32	-32		-32	-64		-32	-96		-64	0		-64	-32		-64	-64		-64	-96		-96	0		-96	-32		-96	-64
					0	0		0	-32		0	-64		0	-96		-32	0		-32	-32		-32	-64		-32	-96		-64	0		-64	-32		-64	-64		-64	-96		-96	0		-96	-32		-96	-64
					0	0		0	-32		0	-64		0	-96		-32	0		-32	-32		-32	-64		-32	-96		-64	0		-64	-32		-64	-64		-64	-96		-96	0		-96	-32		-96	-64
					0	0		0	-32		0	-64		0	-96		-32	0		-32	-32		-32	-64		-32	-96		-64	0		-64	-32		-64	-64		-64	-96		-96	0		-96	-32		-96	-64
					0	0		0	-32		0	-64		0	-96		-32	0		-32	-32		-32	-64		-32	-96		-64	0		-64	-32		-64	-64		-64	-96		-96	0		-96	-32		-96	-64
					0	0		0	-32		0	-64		0	-96		-32	0		-32	-32		-32	-64		-32	-96		-64	0		-64	-32		-64	-64		-64	-96		-96	0		-96	-32		-96	-64
					0	0		0	-32		0	-64		0	-96		-32	0		-32	-32		-32	-64		-32	-96		-64	0		-64	-32		-64	-64		-64	-96		-96	0		-96	-32		-96	-64
					0	0		0	-32		0	-64		0	-96		-32	0		-32	-32		-32	-64		-32	-96		-64	0		-64	-32		-64	-64		-64	-96		-96	0		-96	-32		-96	-64
					0	0		0	-32		0	-64		0	-96		-32	0		-32	-32		-32	-64		-32	-96		-64	0		-64	-32		-64	-64		-64	-96		-96	0		-96	-32		-96	-64
					0	0		0	-32		0	-64		0	-96		-32	0		-32	-32		-32	-64		-32	-96		-64	0		-64	-32		-64	-64		-64	-96		-96	0		-96	-32		-96	-64
					0	0		0	-32		0	-64		0	-96		-32	0		-32	-32		-32	-64		-32	-96		-64	0		-64	-32		-64	-64		-64	-96		-96	0		-96	-32		-96	-64
					0	0		0	-32		0	-64		0	-96		-32	0		-32	-32		-32	-64		-32	-96		-64	0		-64	-32		-64	-64		-64	-96		-96	0		-96	-32		-96	-64
					0	0		0	-32		0	-64		0	-96		-32	0		-32	-32		-32	-64		-32	-96		-64	0		-64	-32		-64	-64		-64	-96		-96	0		-96	-32		-96	-64
					0	0		0	-32		0	-64		0	-96		-32	0		-32	-32		-32	-64		-32	-96		-64	0		-64	-32		-64	-64		-64	-96		-96	0		-96	-32		-96	-64
					0	0		0	-32		0	-64		0	-96		-32	0		-32	-32		-32	-64		-32	-96		-64	0		-64	-32		-64	-64		-64	-96		-96	0		-96	-32		-96	-64
					0	0		0	-32		0	-64		0	-96		-32	0		-32	-32		-32	-64		-32	-96		-64	0		-64	-32		-64	-64		-64	-96		-96	0		-96	-32		-96	-64
					0	0		0	-32		0	-64		0	-96		-32	0		-32	-32		-32	-64		-32	-96		-64	0		-64	-32		-64	-64		-64	-96		-96	0		-96	-32		-96	-64
					0	0		0	-32		0	-64		0	-96		-32	0		-32	-32		-32	-64		-32	-96		-64	0		-64	-32		-64	-64		-64	-96		-96	0		-96	-32		-96	-64
					0	0		0	-32		0	-64		0	-96		-32	0		-32	-32		-32	-64		-32	-96		-64	0		-64	-32		-64	-64		-64	-96		-96	0		-96	-32		-96	-64
					0	0		0	-32		0	-64		0	-96		-32	0		-32	-32		-32	-64		-32	-96		-64	0		-64	-32		-64	-64		-64	-96		-96	0		-96	-32		-96	-64
					0	0		0	-32		0	-64		0	-96		-32	0		-32	-32		-32	-64		-32	-96		-64	0		-64	-32		-64	-64		-64	-96		-96	0		-96	-32		-96	-64
					0	0		0	-32		0	-64		0	-96		-32	0		-32	-32		-32	-64		-32	-96		-64	0		-64	-32		-64	-64		-64	-96		-96	0		-96	-32		-96	-64
					0	0		0	-32		0	-64		0	-96		-32	0		-32	-32		-32	-64		-32	-96		-64	0		-64	-32		-64	-64		-64	-96		-96	0		-96	-32		-96	-64
					0	0		0	-32		0	-64		0	-96		-32	0		-32	-32		-32	-64		-32	-96		-64	0		-64	-32		-64	-64		-64	-96		-96	0		-96	-32		-96	-64
					0	0		0	-32		0	-64		0	-96		-32	0		-32	-32		-32	-64		-32	-96		-64	0		-64	-32		-64	-64		-64	-96		-96	0		-96	-32		-96	-64
					0	0		0	-32		0	-64		0	-96		-32	0		-32	-32		-32	-64		-32	-96		-64	0		-64	-32		-64	-64		-64	-96		-96	0		-96	-32		-96	-64
					0	0		0	-32		0	-64		0	-96		-32	0		-32	-32		-32	-64		-32	-96		-64	0		-64	-32		-64	-64		-64	-96		-96	0		-96	-32		-96	-64
					0	0		0	-32		0	-64		0	-96		-32	0		-32	-32		-32	-64		-32	-96		-64	0		-64	-32		-64	-64		-64	-96		-96	0		-96	-32		-96	-64
					0	0		0	-32		0	-64		0	-96		-32	0		-32	-32		-32	-64		-32	-96		-64	0		-64	-32		-64	-64		-64	-96		-96	0		-96	-32		-96	-64
					0	0		0	-32		0	-64		0	-96		-32	0		-32	-32		-32	-64		-32	-96		-64	0		-64	-32		-64	-64		-64	-96		-96	0		-96	-32		-96	-64
					0	0		0	-32		0	-64		0	-96		-32	0		-32	-32		-32	-64		-32	-96		-64	0		-64	-32		-64	-64		-64	-96		-96	0		-96	-32		-96	-64
					0	0		0	-32		0	-64		0	-96		-32	0		-32	-32		-32	-64		-32	-96		-64	0		-64	-32		-64	-64		-64	-96		-96	0		-96	-32		-96	-64
					0	0		0	-32		0	-64		0	-96		-32	0		-32	-32		-32	-64		-32	-96		-64	0		-64	-32		-64	-64		-64	-96		-96	0		-96	-32		-96	-64
					0	0		0	-32		0	-64		0	-96		-32	0		-32	-32		-32	-64		-32	-96		-64	0		-64	-32		-64	-64		-64	-96		-96	0		-96	-32		-96	-64
					0	0		0	-32		0	-64		0	-96		-32	0		-32	-32		-32	-64		-32	-96		-64	0		-64	-32		-64	-64		-64	-96		-96	0		-96	-32		-96	-64
					0	0		0	-32		0	-64		0	-96		-32	0		-32	-32		-32	-64		-32	-96		-64	0		-64	-32		-64	-64		-64	-96		-96	0		-96	-32		-96	-64
					0	0		0	-32		0	-64		0	-96		-32	0		-32	-32		-32	-64		-32	-96		-64	0		-64	-32		-64	-64		-64	-96		-96	0		-96	-32		-96	-64
					0	0		0	-32		0	-64		0	-96		-32	0		-32	-32		-32	-64		-32	-96		-64	0		-64	-32		-64	-64		-64	-96		-96	0		-96	-32		-96	-64
					0	0		0	-32		0	-64		0	-96		-32	0		-32	-32		-32	-64		-32	-96		-64	0		-64	-32		-64	-64		-64	-96		-96	0		-96	-32		-96	-64
					0	0		0	-32		0	-64		0	-96		-32	0		-32	-32		-32	-64		-32	-96		-64	0		-64	-32		-64	-64		-64	-96		-96	0		-96	-32		-96	-64
					0	0		0	-32		0	-64		0	-96		-32	0		-32	-32		-32	-64		-32	-96		-64	0		-64	-32		-64	-64		-64	-96		-96	0		-96	-32		-96	-64
					0	0		0	-32		0	-64		0	-96		-32	0		-32	-32		-32	-64		-32	-96		-64	0		-64	-32		-64	-64		-64	-96		-96	0		-96	-32		-96	-64
					0	0		0	-32		0	-64		0	-96		-32	0		-32	-32		-32	-64		-32	-96		-64	0		-64	-32		-64	-64		-64	-96		-96	0		-96	-32		-96	-64
					0	0		0	-32		0	-64		0	-96		-32	0		-32	-32		-32	-64		-32	-96		-64	0		-64	-32		-64	-64		-64	-96		-96	0		-96	-32		-96	-64
					0	0		0	-32		0	-64		0	-96		-32	0		-32	-32		-32	-64		-32	-96		-64	0		-64	-32		-64	-64		-64	-96		-96	0		-96	-32		-96	-64
					0	0		0	-32		0	-64		0	-96		-32	0		-32	-32		-32	-64		-32	-96		-64	0		-64	-32		-64	-64		-64	-96		-96	0		-96	-32		-96	-64
					0	0		0	-32		0	-64		0	-96		-32	0		-32	-32		-32	-64		-32	-96		-64	0		-64	-32		-64	-64		-64	-96		-96	0		-96	-32		-96	-64
					0	0		0	-32		0	-64		0	-96		-32	0		-32	-32		-32	-64		-32	-96		-64	0		-64	-32		-64	-64		-64	-96		-96	0		-96	-32		-96	-64
					0	0		0	-32		0	-64		0	-96		-32	0		-32	-32		-32	-64		-32	-96		-64	0		-64	-32		-64	-64		-64	-96		-96	0		-96	-32		-96	-64
					0	0		0	-32		0	-64		0	-96		-32	0		-32	-32		-32	-64		-32	-96		-64	0		-64	-32		-64	-64		-64	-96		-96	0		-96	-32		-96	-64
					0	0		0	-32		0	-64		0	-96		-32	0		-32	-32		-32	-64		-32	-96		-64	0		-64	-32		-64	-64		-64	-96		-96	0		-96	-32		-96	-64
					0	0		0	-32		0	-64		0	-96		-32	0		-32	-32		-32	-64		-32	-96		-64	0		-64	-32		-64	-64		-64	-96		-96	0		-96	-32		-96	-64
					0	0		0	-32		0	-64		0	-96		-32	0		-32	-32		-32	-64		-32	-96		-64	0		-64	-32		-64	-64		-64	-96		-96	0		-96	-32		-96	-64
					0	0		0	-32		0	-64		0	-96		-32	0		-32	-32		-32	-64		-32	-96		-64	0		-64	-32		-64	-64		-64	-96		-96	0		-96	-32		-96	-64
					0	0		0	-32		0	-64		0	-96		-32	0		-32	-32		-32	-64		-32	-96		-64	0		-64	-32		-64	-64		-64	-96		-96	0		-96	-32		-96	-64
					0	0		0	-32		0	-64		0	-96		-32	0		-32	-32		-32	-64		-32	-96		-64	0		-64	-32		-64	-64		-64	-96		-96	0		-96	-32		-96	-64
					0	0		0	-32		0	-64		0	-96		-32	0		-32	-32		-32	-64		-32	-96		-64	0		-64	-32		-64	-64		-64	-96		-96	0		-96	-32		-96	-64
					0	0		0	-32		0	-64		0	-96		-32	0		-32	-32		-32	-64		-32	-96		-64	0		-64	-32		-64	-64		-64	-96		-96	0		-96	-32		-96	-64
					0	0		0	-32		0	-64		0	-96		-32	0		-32	-32		-32	-64		-32	-96		-64	0		-64	-32		-64	-64		-64	-96		-96	0		-96	-32		-96	-64
					0	0		0	-32		0	-64		0	-96		-32	0		-32	-32		-32	-64		-32	-96		-64	0		-64	-32		-64	-64		-64	-96		-96	0		-96	-32		-96	-64
					0	0		0	-32		0	-64		0	-96		-32	0		-32	-32		-32	-64		-32	-96		-64	0		-64	-32		-64	-64		-64	-96		-96	0		-96	-32		-96	-64
					0	0		0	-32		0	-64		0	-96		-32	0		-32	-32		-32	-64		-32	-96		-64	0		-64	-32		-64	-64		-64	-96		-96	0		-96	-32		-96	-64
					0	0		0	-32		0	-64		0	-96		-32	0		-32	-32		-32	-64		-32	-96		-64	0		-64	-32		-64	-64		-64	-96		-96	0		-96	-32		-96	-64
					0	0		0	-32		0	-64		0	-96		-32	0		-32	-32		-32	-64		-32	-96		-64	0		-64	-32		-64	-64		-64	-96		-96	0		-96	-32		-96	-64
					0	0		0	-32		0	-64		0	-96		-32	0		-32	-32		-32	-64		-32	-96		-64	0		-64	-32		-64	-64		-64	-96		-96	0		-96	-32		-96	-64
					0	0		0	-32		0	-64		0	-96		-32	0		-32	-32		-32	-64		-32	-96		-64	0		-64	-32		-64	-64		-64	-96		-96	0		-96	-32		-96	-64
					0	0		0	-32		0	-64		0	-96		-32	0		-32	-32		-32	-64		-32	-96		-64	0		-64	-32		-64	-64		-64	-96		-96	0		-96	-32		-96	-64
					0	0		0	-32		0	-64		0	-96		-32	0		-32	-32		-32	-64		-32	-96		-64	0		-64	-32		-64	-64		-64	-96		-96	0		-96	-32		-96	-64
					0	0		0	-32		0	-64		0	-96		-32	0		-32	-32		-32	-64		-32	-96		-64	0		-64	-32		-64	-64		-64	-96		-96	0		-96	-32		-96	-64
					0	0		0	-32		0	-64		0	-96		-32	0		-32	-32		-32	-64		-32	-96		-64	0		-64	-32		-64	-64		-64	-96		-96	0		-96	-32		-96	-64
					0	0		0	-32		0	-64		0	-96		-32	0		-32	-32		-32	-64		-32	-96		-64	0		-64	-32		-64	-64		-64	-96		-96	0		-96	-32		-96	-64
					0	0		0	-32		0	-64		0	-96		-32	0		-32	-32		-32	-64		-32	-96		-64	0		-64	-32		-64	-64		-64	-96		-96	0		-96	-32		-96	-64
					0	0		0	-32		0	-64		0	-96		-32	0		-32	-32		-32	-64		-32	-96		-64	0		-64	-32		-64	-64		-64	-96		-96	0		-96	-32		-96	-64
					0	0		0	-32		0	-64		0	-96		-32	0		-32	-32		-32	-64		-32	-96		-64	0		-64	-32		-64	-64		-64	-96		-96	0		-96	-32		-96	-64
					0	0		0	-32		0	-64		0	-96		-32	0		-32	-32		-32	-64		-32	-96		-64	0		-64	-32		-64	-64		-64	-96		-96	0		-96	-32		-96	-64
					0	0		0	-32		0	-64		0	-96		-32	0		-32	-32		-32	-64		-32	-96		-64	0		-64	-32		-64	-64		-64	-96		-96	0		-96	-32		-96	-64
					0	0		0	-32		0	-64		0	-96		-32	0		-32	-32		-32	-64		-32	-96		-64	0		-64	-32		-64	-64		-64	-96		-96	0		-96	-32		-96	-64
					0	0		0	-32		0	-64		0	-96		-32	0		-32	-32		-32	-64		-32	-96		-64	0		-64	-32		-64	-64		-64	-96		-96	0		-96	-32		-96	-64
					0	0		0	-32		0	-64		0	-96		-32	0		-32	-32		-32	-64		-32	-96		-64	0		-64	-32		-64	-64		-64	-96		-96	0		-96	-32		-96	-64
					0	0		0	-32		0	-64		0	-96		-32	0		-32	-32		-32	-64		-32	-96		-64	0		-64	-32		-64	-64		-64	-96		-96	0		-96	-32		-96	-64
					0	0		0	-32		0	-64		0	-96		-32	0		-32	-32		-32	-64		-32	-96		-64	0		-64	-32		-64	-64		-64	-96		-96	0		-96	-32		-96	-64
					0	0		0	-32		0	-64		0	-96		-32	0		-32	-32		-32	-64		-32	-96		-64	0		-64	-32		-64	-64		-64	-96		-96	0		-96	-32		-96	-64
					0	0		0	-32		0	-64		0	-96		-32	0		-32	-32		-32	-64		-32	-96		-64	0		-64	-32		-64	-64		-64	-96		-96	0		-96	-32		-96	-64
					0	0		0	-32		0	-64		0	-96		-32	0		-32	-32		-32	-64		-32	-96		-64	0		-64	-32		-64	-64		-64	-96		-96	0		-96	-32		-96	-64
					0	0		0	-32		0	-64		0	-96		-32	0		-32	-32		-32	-64		-32	-96		-64	0		-64	-32		-64	-64		-64	-96		-96	0		-96	-32		-96	-64
					0	0		0	-32		0	-64		0	-96		-32	0		-32	-32		-32	-64		-32	-96		-64	0		-64	-32		-64	-64		-64	-96		-96	0		-96	-32		-96	-64
					0	0		0	-32		0	-64		0	-96		-32	0		-32	-32		-32	-64		-32	-96		-64	0		-64	-32		-64	-64		-64	-96		-96	0		-96	-32		-96	-64
					0	0		0	-32		0	-64		0	-96		-32	0		-32	-32		-32	-64		-32	-96		-64	0		-64	-32		-64	-64		-64	-96		-96	0		-96	-32		-96	-64
					0	0		0	-32		0	-64		0	-96		-32	0		-32	-32		-32	-64		-32	-96		-64	0		-64	-32		-64	-64		-64	-96		-96	0		-96	-32		-96	-64
					0	0		0	-32		0	-64		0	-96		-32	0		-32	-32		-32	-64		-32	-96		-64	0		-64	-32		-64	-64		-64	-96		-96	0		-96	-32		-96	-64
					0	0		0	-32		0	-64		0	-96		-32	0		-32	-32		-32	-64		-32	-96		-64	0		-64	-32		-64	-64		-64	-96		-96	0		-96	-32		-96	-64
					0	0		0	-32		0	-64		0	-96		-32	0		-32	-32		-32	-64		-32	-96		-64	0		-64	-32		-64	-64		-64	-96		-96	0		-96	-32		-96	-64
					0	0		0	-32		0	-64		0	-96		-32	0		-32	-32		-32	-64		-32	-96		-64	0		-64	-32		-64	-64		-64	-96		-96	0		-96	-32		-96	-64
					0	0		0	-32		0	-64		0	-96		-32	0		-32	-32		-32	-64		-32	-96		-64	0		-64	-32		-64	-64		-64	-96		-96	0		-96	-32		-96	-64
					0	0		0	-32		0	-64		0	-96		-32	0		-32	-32		-32	-64		-32	-96		-64	0		-64	-32		-64	-64		-64	-96		-96	0		-96	-32		-96	-64
					0	0		0	-32		0	-64		0	-96		-32	0		-32	-32		-32	-64		-32	-96		-64	0		-64	-32		-64	-64		-64	-96		-96	0		-96	-32		-96	-64
					0	0		0	-32		0	-64		0	-96		-32	0		-32	-32		-32	-64		-32	-96		-64	0		-64	-32		-64	-64		-64	-96		-96	0		-96	-32		-96	-64
					0	0		0	-32		0	-64		0	-96		-32	0		-32	-32		-32	-64		-32	-96		-64	0		-64	-32		-64	-64		-64	-96		-96	0		-96	-32		-96	-64
					0	0		0	-32		0	-64		0	-96		-32	0		-32	-32		-32	-64		-32	-96		-64	0		-64	-32		-64	-64		-64	-96		-96	0		-96	-32		-96	-64
					0	0		0	-32		0	-64		0	-96		-32	0		-32	-32		-32	-64		-32	-96		-64	0		-64	-32		-64	-64		-64	-96		-96	0		-96	-32		-96	-64
					0	0		0	-32		0	-64		0	-96		-32	0		-32	-32		-32	-64		-32	-96		-64	0		-64	-32		-64	-64		-64	-96		-96	0		-96	-32		-96	-64
					0	0		0	-32		0	-64		0	-96		-32	0		-32	-32		-32	-64		-32	-96		-64	0		-64	-32		-64	-64		-64	-96		-96	0		-96	-32		-96	-64
					0	0		0	-32		0	-64		0	-96		-32	0		-32	-32		-32	-64		-32	-96		-64	0		-64	-32		-64	-64		-64	-96		-96	0		-96	-32		-96	-64
					0	0		0	-32		0	-64		0	-96		-32	0		-32	-32		-32	-64		-32	-96		-64	0		-64	-32		-64	-64		-64	-96		-96	0		-96	-32		-96	-64
					0	0		0	-32		0	-64		0	-96		-32	0		-32	-32		-32	-64		-32	-96		-64	0		-64	-32		-64	-64		-64	-96		-96	0		-96	-32		-96	-64
					0	0		0	-32		0	-64		0	-96		-32	0		-32	-32		-32	-64		-32	-96		-64	0		-64	-32		-64	-64		-64	-96		-96	0		-96	-32		-96	-64
					0	0		0	-32		0	-64		0	-96		-32	0		-32	-32		-32	-64		-32	-96		-64	0		-64	-32		-64	-64		-64	-96		-96	0		-96	-32		-96	-64
					0	0		0	-32		0	-64		0	-96		-32	0		-32	-32		-32	-64		-32	-96		-64	0		-64	-32		-64	-64		-64	-96		-96	0		-96	-32		-96	-64
					0	0		0	-32		0	-64		0	-96		-32	0		-32	-32		-32	-64		-32	-96		-64	0		-64	-32		-64	-64		-64	-96		-96	0		-96	-32		-96	-64
					0	0		0	-32		0	-64		0	-96		-32	0		-32	-32		-32	-64		-32	-96		-64	0		-64	-32		-64	-64		-64	-96		-96	0		-96	-32		-96	-64
					0	0		0	-32		0	-64		0	-96		-32	0		-32	-32		-32	-64		-32	-96		-64	0		-64	-32		-64	-64		-64	-96		-96	0		-96	-32		-96	-64
					0	0		0	-32		0	-64		0	-96		-32	0		-32	-32		-32	-64		-32	-96		-64	0		-64	-32		-64	-64		-64	-96		-96	0		-96	-32		-96	-64
					0	0		0	-32		0	-64		0	-96		-32	0		-32	-32		-32	-64		-32	-96		-64	0		-64	-32		-64	-64		-64	-96		-96	0		-96	-32		-96	-64
					0	0		0	-32		0	-64		0	-96		-32	0		-32	-32		-32	-64		-32	-96		-64	0		-64	-32		-64	-64		-64	-96		-96	0		-96	-32		-96	-64
					0	0		0	-32		0	-64		0	-96		-32	0		-32	-32		-32	-64		-32	-96		-64	0		-64	-32		-64	-64		-64	-96		-96	0		-96	-32		-96	-64
					0	0		0	-32		0	-64		0	-96		-32	0		-32	-32		-32	-64		-32	-96		-64	0		-64	-32		-64	-64		-64	-96		-96	0		-96	-32		-96	-64
					0	0		0	-32		0	-64		0	-96		-32	0		-32	-32		-32	-64		-32	-96		-64	0		-64	-32		-64	-64		-64	-96		-96	0		-96	-32		-96	-64
					0	0		0	-32		0	-64		0	-96		-32	0		-32	-32		-32	-64		-32	-96		-64	0		-64	-32		-64	-64		-64	-96		-96	0		-96	-32		-96	-64
					0	0		0	-32		0	-64		0	-96		-32	0		-32	-32		-32	-64		-32	-96		-64	0		-64	-32		-64	-64		-64	-96		-96	0		-96	-32		-96	-64
					0	0		0	-32		0	-64		0	-96		-32	0		-32	-32		-32	-64		-32	-96		-64	0		-64	-32		-64	-64		-64	-96		-96	0		-96	-32		-96	-64
					0	0		0	-32		0	-64		0	-96		-32	0		-32	-32		-32	-64		-32	-96		-64	0		-64	-32		-64	-64		-64	-96		-96	0		-96	-32		-96	-64
					0	0		0	-32		0	-64		0	-96		-32	0		-32	-32		-32	-64		-32	-96		-64	0		-64	-32		-64	-64		-64	-96		-96	0		-96	-32		-96	-64
					0	0		0	-32		0	-64		0	-96		-32	0		-32	-32		-32	-64		-32	-96		-64	0		-64	-32		-64	-64		-64	-96		-96	0		-96	-32		-96	-64
					0	0		0	-32		0	-64		0	-96		-32	0		-32	-32		-32	-64		-32	-96		-64	0		-64	-32		-64	-64		-64	-96		-96	0		-96	-32		-96	-64
					0	0		0	-32		0	-64		0	-96		-32	0		-32	-32		-32	-64		-32	-96		-64	0		-64	-32		-64	-64		-64	-96		-96	0		-96	-32		-96	-64
					0	0		0	-32		0	-64		0	-96		-32	0		-32	-32		-32	-64		-32	-96		-64	0		-64	-32		-64	-64		-64	-96		-96	0		-96	-32		-96	-64
					0	0		0	-32		0	-64		0	-96		-32	0		-32	-32		-32	-64		-32	-96		-64	0		-64	-32		-64	-64		-64	-96		-96	0		-96	-32		-96	-64
					0	0		0	-32		0	-64		0	-96		-32	0		-32	-32		-32	-64		-32	-96		-64	0		-64	-32		-64	-64		-64	-96		-96	0		-96	-32		-96	-64
					0	0		0	-32		0	-64		0	-96		-32	0		-32	-32		-32	-64		-32	-96		-64	0		-64	-32		-64	-64		-64	-96		-96	0		-96	-32		-96	-64
					0	0		0	-32		0	-64		0	-96		-32	0		-32	-32		-32	-64		-32	-96		-64	0		-64	-32		-64	-64		-64	-96		-96	0		-96	-32		-96	-64
					0	0		0	-32		0	-64		0	-96		-32	0		-32	-32		-32	-64		-32	-96		-64	0		-64	-32		-64	-64		-64	-96		-96	0		-96	-32		-96	-64
					0	0		0	-32		0	-64		0	-96		-32	0		-32	-32		-32	-64		-32	-96		-64	0		-64	-32		-64	-64		-64	-96		-96	0		-96	-32		-96	-64
					0	0		0	-32		0	-64		0	-96		-32	0		-32	-32		-32	-64		-32	-96		-64	0		-64	-32		-64	-64		-64	-96		-96	0		-96	-32		-96	-64
					0	0		0	-32		0	-64		0	-96		-32	0		-32	-32		-32	-64		-32	-96		-64	0		-64	-32		-64	-64		-64	-96		-96	0		-96	-32		-96	-64
					0	0		0	-32		0	-64		0	-96		-32	0		-32	-32		-32	-64		-32	-96		-64	0		-64	-32		-64	-64		-64	-96		-96	0		-96	-32		-96	-64
					0	0		0	-32		0	-64		0	-96		-32	0		-32	-32		-32	-64		-32	-96		-64	0		-64	-32		-64	-64		-64	-96		-96	0		-96	-32		-96	-64
					0	0		0	-32		0	-64		0	-96		-32	0		-32	-32		-32	-64		-32	-96		-64	0		-64	-32		-64	-64		-64	-96		-96	0		-96	-32		-96	-64
					0	0		0	-32		0	-64		0	-96		-32	0		-32	-32		-32	-64		-32	-96		-64	0		-64	-32		-64	-64		-64	-96		-96	0		-96	-32		-96	-64
					0	0		0	-32		0	-64		0	-96		-32	0		-32	-32		-32	-64		-32	-96		-64	0		-64	-32		-64	-64		-64	-96		-96	0		-96	-32		-96	-64
					0	0		0	-32		0	-64		0	-96		-32	0		-32	-32		-32	-64		-32	-96		-64	0		-64	-32		-64	-64		-64	-96		-96	0		-96	-32		-96	-64
					0	0		0	-32		0	-64		0	-96		-32	0		-32	-32		-32	-64		-32	-96		-64	0		-64	-32		-64	-64		-64	-96		-96	0		-96	-32		-96	-64
					0	0		0	-32		0	-64		0	-96		-32	0		-32	-32		-32	-64		-32	-96		-64	0		-64	-32		-64	-64		-64	-96		-96	0		-96	-32		-96	-64
					0	0		0	-32		0	-64		0	-96		-32	0		-32	-32		-32	-64		-32	-96		-64	0		-64	-32		-64	-64		-64	-96		-96	0		-96	-32		-96	-64
					0	0		0	-32		0	-64		0	-96		-32	0		-32	-32		-32	-64		-32	-96		-64	0		-64	-32		-64	-64		-64	-96		-96	0		-96	-32		-96	-64
					0	0		0	-32		0	-64		0	-96		-32	0		-32	-32		-32	-64		-32	-96		-64	0		-64	-32		-64	-64		-64	-96		-96	0		-96	-32		-96	-64
					0	0		0	-32		0	-64		0	-96		-32	0		-32	-32		-32	-64		-32	-96		-64	0		-64	-32		-64	-64		-64	-96		-96	0		-96	-32		-96	-64
					0	0		0	-32		0	-64		0	-96		-32	0		-32	-32		-32	-64		-32	-96		-64	0		-64	-32		-64	-64		-64	-96		-96	0		-96	-32		-96	-64
					0	0		0	-32		0	-64		0	-96		-32	0		-32	-32		-32	-64		-32	-96		-64	0		-64	-32		-64	-64		-64	-96		-96	0		-96	-32		-96	-64
					0	0		0	-32		0	-64		0	-96		-32	0		-32	-32		-32	-64		-32	-96		-64	0		-64	-32		-64	-64		-64	-96		-96	0		-96	-32		-96	-64
					0	0		0	-32		0	-64		0	-96		-32	0		-32	-32		-32	-64		-32	-96		-64	0		-64	-32		-64	-64		-64	-96		-96	0		-96	-32		-96	-64
					0	0		0	-32		0	-64		0	-96		-32	0		-32	-32		-32	-64		-32	-96		-64	0		-64	-32		-64	-64		-64	-96		-96	0		-96	-32		-96	-64
					0	0		0	-32		0	-64		0	-96		-32	0		-32	-32		-32	-64		-32	-96		-64	0		-64	-32		-64	-64		-64	-96		-96	0		-96	-32		-96	-64
					0	0		0	-32		0	-64		0	-96		-32	0		-32	-32		-32	-64		-32	-96		-64	0		-64	-32		-64	-64		-64	-96		-96	0		-96	-32		-96	-64
					0	0		0	-32		0	-64		0	-96		-32	0		-32	-32		-32	-64		-32	-96		-64	0		-64	-32		-64	-64		-64	-96		-96	0		-96	-32		-96	-64
					0	0		0	-32		0	-64		0	-96		-32	0		-32	-32		-32	-64		-32	-96		-64	0		-64	-32		-64	-64		-64	-96		-96	0		-96	-32		-96	-64
					0	0		0	-32		0	-64		0	-96		-32	0		-32	-32		-32	-64		-32	-96		-64	0		-64	-32		-64	-64		-64	-96		-96	0		-96	-32		-96	-64
					0	0		0	-32		0	-64		0	-96		-32	0		-32	-32		-32	-64		-32	-96		-64	0		-64	-32		-64	-64		-64	-96		-96	0		-96	-32		-96	-64
					0	0		0	-32		0	-64		0	-96		-32	0		-32	-32		-32	-64		-32	-96		-64	0		-64	-32		-64	-64		-64	-96		-96	0		-96	-32		-96	-64
					0	0		0	-32		0	-64		0	-96		-32	0		-32	-32		-32	-64		-32	-96		-64	0		-64	-32		-64	-64		-64	-96		-96	0		-96	-32		-96	-64
					0	0		0	-32		0	-64		0	-96		-32	0		-32	-32		-32	-64		-32	-96		-64	0		-64	-32		-64	-64		-64	-96		-96	0		-96	-32		-96	-64
					0	0		0	-32		0	-64		0	-96		-32	0		-32	-32		-32	-64		-32	-96		-64	0		-64	-32		-64	-64		-64	-96		-96	0		-96	-32		-96	-64
					0	0		0	-32		0	-64		0	-96		-32	0		-32	-32		-32	-64		-32	-96		-64	0		-64	-32		-64	-64		-64	-96		-96	0		-96	-32		-96	-64
					0	0		0	-32		0	-64		0	-96		-32	0		-32	-32		-32	-64		-32	-96		-64	0		-64	-32		-64	-64		-64	-96		-96	0		-96	-32		-96	-64
					0	0		0	-32		0	-64		0	-96		-32	0		-32	-32		-32	-64		-32	-96		-64	0		-64	-32		-64	-64		-64	-96		-96	0		-96	-32		-96	-64
					0	0		0	-32		0	-64		0	-96		-32	0		-32	-32		-32	-64		-32	-96		-64	0		-64	-32		-64	-64		-64	-96		-96	0		-96	-32		-96	-64
					0	0		0	-32		0	-64		0	-96		-32	0		-32	-32		-32	-64		-32	-96		-64	0		-64	-32		-64	-64		-64	-96		-96	0		-96	-32		-96	-64
					0	0		0	-32		0	-64		0	-96		-32	0		-32	-32		-32	-64		-32	-96		-64	0		-64	-32		-64	-64		-64	-96		-96	0		-96	-32		-96	-64
					0	0		0	-32		0	-64		0	-96		-32	0		-32	-32		-32	-64		-32	-96		-64	0		-64	-32		-64	-64		-64	-96		-96	0		-96	-32		-96	-64
					0	0		0	-32		0	-64		0	-96		-32	0		-32	-32		-32	-64		-32	-96		-64	0		-64	-32		-64	-64		-64	-96		-96	0		-96	-32		-96	-64
					0	0		0	-32		0	-64		0	-96		-32	0		-32	-32		-32	-64		-32	-96		-64	0		-64	-32		-64	-64		-64	-96		-96	0		-96	-32		-96	-64
					0	0		0	-32		0	-64		0	-96		-32	0		-32	-32		-32	-64		-32	-96		-64	0		-64	-32		-64	-64		-64	-96		-96	0		-96	-32		-96	-64
					0	0		0	-32		0	-64		0	-96		-32	0		-32	-32		-32	-64		-32	-96		-64	0		-64	-32		-64	-64		-64	-96		-96	0		-96	-32		-96	-64
					0	0		0	-32		0	-64		0	-96		-32	0		-32	-32		-32	-64		-32	-96		-64	0		-64	-32		-64	-64		-64	-96		-96	0		-96	-32		-96	-64
					0	0		0	-32		0	-64		0	-96		-32	0		-32	-32		-32	-64		-32	-96		-64	0		-64	-32		-64	-64		-64	-96		-96	0		-96	-32		-96	-64
					0	0		0	-32		0	-64		0	-96		-32	0		-32	-32		-32	-64		-32	-96		-64	0		-64	-32		-64	-64		-64	-96		-96	0		-96	-32		-96	-64
					0	0		0	-32		0	-64		0	-96		-32	0		-32	-32		-32	-64		-32	-96		-64	0		-64	-32		-64	-64		-64	-96		-96	0		-96	-32		-96	-64
					0	0		0	-32		0	-64		0	-96		-32	0		-32	-32		-32	-64		-32	-96		-64	0		-64	-32		-64	-64		-64	-96		-96	0		-96	-32		-96	-64
					0	0		0	-32		0	-64		0	-96		-32	0		-32	-32		-32	-64		-32	-96		-64	0		-64	-32		-64	-64		-64	-96		-96	0		-96	-32		-96	-64
					0	0		0	-32		0	-64		0	-96		-32	0		-32	-32		-32	-64		-32	-96		-64	0		-64	-32		-64	-64		-64	-96		-96	0		-96	-32		-96	-64
					0	0		0	-32		0	-64		0	-96		-32	0		-32	-32		-32	-64		-32	-96		-64	0		-64	-32		-64	-64		-64	-96		-96	0		-96	-32		-96	-64
					0	0		0	-32		0	-64		0	-96		-32	0		-32	-32		-32	-64		-32	-96		-64	0		-64	-32		-64	-64		-64	-96		-96	0		-96	-32		-96	-64
					0	0		0	-32		0	-64		0	-96		-32	0		-32	-32		-32	-64		-32	-96		-64	0		-64	-32		-64	-64		-64	-96		-96	0		-96	-32		-96	-64
					0	0		0	-32		0	-64		0	-96		-32	0		-32	-32		-32	-64		-32	-96		-64	0		-64	-32		-64	-64		-64	-96		-96	0		-96	-32		-96	-64
					0	0		0	-32		0	-64		0	-96		-32	0		-32	-32		-32	-64		-32	-96		-64	0		-64	-32		-64	-64		-64	-96		-96	0		-96	-32		-96	-64
					0	0		0	-32		0	-64		0	-96		-32	0		-32	-32		-32	-64		-32	-96		-64	0		-64	-32		-64	-64		-64	-96		-96	0		-96	-32		-96	-64
					0	0		0	-32		0	-64		0	-96		-32	0		-32	-32		-32	-64		-32	-96		-64	0		-64	-32		-64	-64		-64	-96		-96	0		-96	-32		-96	-64
					0	0		0	-32		0	-64		0	-96		-32	0		-32	-32		-32	-64		-32	-96		-64	0		-64	-32		-64	-64		-64	-96		-96	0		-96	-32		-96	-64
					0	0		0	-32		0	-64		0	-96		-32	0		-32	-32		-32	-64		-32	-96		-64	0		-64	-32		-64	-64		-64	-96		-96	0		-96	-32		-96	-64
					0	0		0	-32		0	-64		0	-96		-32	0		-32	-32		-32	-64		-32	-96		-64	0		-64	-32		-64	-64		-64	-96		-96	0		-96	-32		-96	-64
					0	0		0	-32		0	-64		0	-96		-32	0		-32	-32		-32	-64		-32	-96		-64	0		-64	-32		-64	-64		-64	-96		-96	0		-96	-32		-96	-64
					0	0		0	-32		0	-64		0	-96		-32	0		-32	-32		-32	-64		-32	-96		-64	0		-64	-32		-64	-64		-64	-96		-96	0		-96	-32		-96	-64
					0	0		0	-32		0	-64		0	-96		-32	0		-32	-32		-32	-64		-32	-96		-64	0		-64	-32		-64	-64		-64	-96		-96	0		-96	-32		-96	-64
					0	0		0	-32		0	-64		0	-96		-32	0		-32	-32		-32	-64		-32	-96		-64	0		-64	-32		-64	-64		-64	-96		-96	0		-96	-32		-96	-64
					0	0		0	-32		0	-64		0	-96		-32	0		-32	-32		-32	-64		-32	-96		-64	0		-64	-32		-64	-64		-64	-96		-96	0		-96	-32		-96	-64
					0	0		0	-32		0	-64		0	-96		-32	0		-32	-32		-32	-64		-32	-96		-64	0		-64	-32		-64	-64		-64	-96		-96	0		-96	-32		-96	-64
					0	0		0	-32		0	-64		0	-96		-32	0		-32	-32		-32	-64		-32	-96		-64	0		-64	-32		-64	-64		-64	-96		-96	0		-96	-32		-96	-64
					0	0		0	-32		0	-64		0	-96		-32	0		-32	-32		-32	-64		-32	-96		-64	0		-64	-32		-64	-64		-64	-96		-96	0		-96	-32		-96	-64
					0	0		0	-32		0	-64		0	-96		-32	0		-32	-32		-32	-64		-32	-96		-64	0		-64	-32		-64	-64		-64	-96		-96	0		-96	-32		-96	-64
					0	0		0	-32		0	-64		0	-96		-32	0		-32	-32		-32	-64		-32	-96		-64	0		-64	-32		-64	-64		-64	-96		-96	0		-96	-32		-96	-64
					0	0		0	-32		0	-64		0	-96		-32	0		-32	-32		-32	-64		-32	-96		-64	0		-64	-32		-64	-64		-64	-96		-96	0		-96	-32		-96	-64
					0	0		0	-32		0	-64		0	-96		-32	0		-32	-32		-32	-64		-32	-96		-64	0		-64	-32		-64	-64		-64	-96		-96	0		-96	-32		-96	-64
					0	0		0	-32		0	-64		0	-96		-32	0		-32	-32		-32	-64		-32	-96		-64	0		-64	-32		-64	-64		-64	-96		-96	0		-96	-32		-96	-64
					0	0		0	-32		0	-64		0	-96		-32	0		-32	-32		-32	-64		-32	-96		-64	0		-64	-32		-64	-64		-64	-96		-96	0		-96	-32		-96	-64
					0	0		0	-32		0	-64		0	-96		-32	0		-32	-32		-32	-64		-32	-96		-64	0		-64	-32		-64	-64		-64	-96		-96	0		-96	-32		-96	-64
					0	0		0	-32		0	-64		0	-96		-32	0		-32	-32		-32	-64		-32	-96		-64	0		-64	-32		-64	-64		-64	-96		-96	0		-96	-32		-96	-64
					0	0		0	-32		0	-64		0	-96		-32	0		-32	-32		-32	-64		-32	-96		-64	0		-64	-32		-64	-64		-64	-96		-96	0		-96	-32		-96	-64
					0	0		0	-32		0	-64		0	-96		-32	0		-32	-32		-32	-64		-32	-96		-64	0		-64	-32		-64	-64		-64	-96		-96	0		-96	-32		-96	-64
					0	0		0	-32		0	-64		0	-96		-32	0		-32	-32		-32	-64		-32	-96		-64	0		-64	-32		-64	-64		-64	-96		-96	0		-96	-32		-96	-64
					0	0		0	-32		0	-64		0	-96		-32	0		-32	-32		-32	-64		-32	-96		-64	0		-64	-32		-64	-64		-64	-96		-96	0		-96	-32		-96	-64
					0	0		0	-32		0	-64		0	-96		-32	0		-32	-32		-32	-64		-32	-96		-64	0		-64	-32		-64	-64		-64	-96		-96	0		-96	-32		-96	-64
					0	0		0	-32		0	-64		0	-96		-32	0		-32	-32		-32	-64		-32	-96		-64	0		-64	-32		-64	-64		-64	-96		-96	0		-96	-32		-96	-64
					0	0		0	-32		0	-64		0	-96		-32	0		-32	-32		-32	-64		-32	-96		-64	0		-64	-32		-64	-64		-64	-96		-96	0		-96	-32		-96	-64
					0	0		0	-32		0	-64		0	-96		-32	0		-32	-32		-32	-64		-32	-96		-64	0		-64	-32		-64	-64		-64	-96		-96	0		-96	-32		-96	-64
					0	0		0	-32		0	-64		0	-96		-32	0		-32	-32		-32	-64		-32	-96		-64	0		-64	-32		-64	-64		-64	-96		-96	0		-96	-32		-96	-64
					0	0		0	-32		0	-64		0	-96		-32	0		-32	-32		-32	-64		-32	-96		-64	0		-64	-32		-64	-64		-64	-96		-96	0		-96	-32		-96	-64
					0	0		0	-32		0	-64		0	-96		-32	0		-32	-32		-32	-64		-32	-96		-64	0		-64	-32		-64	-64		-64	-96		-96	0		-96	-32		-96	-64
					0	0		0	-32		0	-64		0	-96		-32	0		-32	-32		-32	-64		-32	-96		-64	0		-64	-32		-64	-64		-64	-96		-96	0		-96	-32		-96	-64
					0	0		0	-32		0	-64		0	-96		-32	0		-32	-32		-32	-64		-32	-96		-64	0		-64	-32		-64	-64		-64	-96		-96	0		-96	-32		-96	-64
					0	0		0	-32		0	-64		0	-96		-32	0		-32	-32		-32	-64		-32	-96		-64	0		-64	-32		-64	-64		-64	-96		-96	0		-96	-32		-96	-64
					0	0		0	-32		0	-64		0	-96		-32	0		-32	-32		-32	-64		-32	-96		-64	0		-64	-32		-64	-64		-64	-96		-96	0		-96	-32		-96	-64
					0	0		0	-32		0	-64		0	-96		-32	0		-32	-32		-32	-64		-32	-96		-64	0		-64	-32		-64	-64		-64	-96		-96	0		-96	-32		-96	-64
					0	0		0	-32		0	-64		0	-96		-32	0		-32	-32		-32	-64		-32	-96		-64	0		-64	-32		-64	-64		-64	-96		-96	0		-96	-32		-96	-64
					0	0		0	-32		0	-64		0	-96		-32	0		-32	-32		-32	-64		-32	-96		-64	0		-64	-32		-64	-64		-64	-96		-96	0		-96	-32		-96	-64
					0	0		0	-32		0	-64		0	-96		-32	0		-32	-32		-32	-64		-32	-96		-64	0		-64	-32		-64	-64		-64	-96		-96	0		-96	-32		-96	-64
					0	0		0	-32		0	-64		0	-96		-32	0		-32	-32		-32	-64		-32	-96		-64	0		-64	-32		-64	-64		-64	-96		-96	0		-96	-32		-96	-64
[truncated: 3,010 more rows]
[truncated: 62 more columns]

## Sheet: Demo data
表1
X	Y	EGFP [input here]	X pixel [imput here]	Y pixel [imput here]	X µm	Y µm	COUNTIF	X µm	Y -32 µm	COUNTIF	X µm	Y -64 µm	COUNTIF	X µm	Y -96 µm	COUNTIF	X -32 µm	Y µm	COUNTIF	X -32 µm	Y -32 µm	COUNTIF	X -32 µm	Y -64 µm	COUNTIF	X -32 µm	Y -96 µm	COUNTIF	X -64µm	Y µm	COUNTIF	X -64 µm	Y -32 µm	COUNTIF	X -64 µm	Y -64 µm	COUNTIF	X -64 µm	Y -96 µm	COUNTIF	X -96 µm	Y µm	COUNTIF	X -96 µm	Y -32 µm	COUNTIF	X -96 µm	Y -64 µm	COUNTIF
0-2	0-2	1	136	1021	16.864	126.604	0	16.864	94.6043	0	16.864	62.6043	0	16.864	30.6043	0	-15.136	126.604	0	-15.136	94.6043	0	-15.136	62.6043	0	-15.136	30.6043	1	-47.136	126.604	0	-47.136	94.6043	0	-47.136	62.6043	2	-47.136	30.6043	1	-79.136	126.604	0	-79.136	94.6043	0	-79.136	62.6043	2
0-2	2018-02-04	2	124	1018	15.376	126.232	0	15.376	94.2323	0	15.376	62.2323	0	15.376	30.2323	3	-16.624	126.232	0	-16.624	94.2323	0	-16.624	62.2323	0	-16.624	30.2323	1	-48.624	126.232	0	-48.624	94.2323	0	-48.624	62.2323	2	-48.624	30.2323	0	-80.624	126.232	0	-80.624	94.2323	0	-80.624	62.2323	1
0-2	2018-04-06	3	390	986	48.3601	122.264	0	48.3601	90.2642	0	48.3601	58.2642	0	48.3601	26.2642	2	16.3601	122.264	0	16.3601	90.2642	0	16.3601	58.2642	0	16.3601	26.2642	1	-15.6399	122.264	0	-15.6399	90.2642	0	-15.6399	58.2642	0	-15.6399	26.2642	3	-47.6399	122.264	0	-47.6399	90.2642	0	-47.6399	58.2642	2
0-2	2018-06-08	4	366	985	45.3841	122.14	0	45.3841	90.1402	0	45.3841	58.1402	0	45.3841	26.1402	1	13.3841	122.14	0	13.3841	90.1402	0	13.3841	58.1402	1	13.3841	26.1402	0	-18.6159	122.14	0	-18.6159	90.1402	0	-18.6159	58.1402	1	-18.6159	26.1402	0	-50.6159	122.14	0	-50.6159	90.1402	0	-50.6159	58.1402	1
0-2	2018-08-10	5	381	964	47.2441	119.536	0	47.2441	87.5362	0	47.2441	55.5362	0	47.2441	23.5362	1	15.2441	119.536	0	15.2441	87.5362	0	15.2441	55.5362	1	15.2441	23.5362	1	-16.7559	119.536	0	-16.7559	87.5362	0	-16.7559	55.5362	2	-16.7559	23.5362	1	-48.7559	119.536	0	-48.7559	87.5362	0	-48.7559	55.5362	2
0-2	2018-10-12	6	393	933	48.7321	115.692	0	48.7321	83.6922	0	48.7321	51.6922	0	48.7321	19.6922	2	16.7321	115.692	0	16.7321	83.6922	0	16.7321	51.6922	1	16.7321	19.6922	1	-15.2679	115.692	0	-15.2679	83.6922	0	-15.2679	51.6922	2	-15.2679	19.6922	2	-47.2679	115.692	0	-47.2679	83.6922	0	-47.2679	51.6922	1
0-2	2018-12-14	7	744	924	92.2562	114.576	0	92.2562	82.5762	0	92.2562	50.5762	0	92.2562	18.5762	0	60.2562	114.576	0	60.2562	82.5762	0	60.2562	50.5762	1	60.2562	18.5762	0	28.2562	114.576	0	28.2562	82.5762	0	28.2562	50.5762	2	28.2562	18.5762	1	-3.74382	114.576	0	-3.74382	82.5762	0	-3.74382	50.5762	0
0-2	14-16	8	140	901	17.36	111.724	0	17.36	79.7242	0	17.36	47.7242	0	17.36	15.7242	4	-14.64	111.724	0	-14.64	79.7242	0	-14.64	47.7242	1	-14.64	15.7242	0	-46.64	111.724	0	-46.64	79.7242	0	-46.64	47.7242	5	-46.64	15.7242	0	-78.64	111.724	0	-78.64	79.7242	0	-78.64	47.7242	0
0-2	16-18	9	134	895	16.616	110.98	0	16.616	78.9802	0	16.616	46.9802	0	16.616	14.9802	2	-15.384	110.98	0	-15.384	78.9802	0	-15.384	46.9802	3	-15.384	14.9802	0	-47.384	110.98	0	-47.384	78.9802	0	-47.384	46.9802	0	-47.384	14.9802	0	-79.384	110.98	0	-79.384	78.9802	0	-79.384	46.9802	0
0-2	18-20	10	118	884	14.632	109.616	0	14.632	77.6162	0	14.632	45.6162	0	14.632	13.6162	1	-17.368	109.616	0	-17.368	77.6162	0	-17.368	45.6162	0	-17.368	13.6162	0	-49.368	109.616	0	-49.368	77.6162	0	-49.368	45.6162	1	-49.368	13.6162	0	-81.368	109.616	0	-81.368	77.6162	0	-81.368	45.6162	0
0-2	20-22	11	440	877	54.5601	108.748	0	54.5601	76.7482	0	54.5601	44.7482	0	54.5601	12.7482	0	22.5601	108.748	0	22.5601	76.7482	0	22.5601	44.7482	5	22.5601	12.7482	0	-9.43989	108.748	0	-9.43989	76.7482	0	-9.43989	44.7482	0	-9.43989	12.7482	0	-41.4399	108.748	0	-41.4399	76.7482	1	-41.4399	44.7482	0
0-2	22-24	12	102	840	12.648	104.16	0	12.648	72.1602	0	12.648	40.1602	0	12.648	8.16021	4	-19.352	104.16	0	-19.352	72.1602	0	-19.352	40.1602	2	-19.352	8.16021	0	-51.352	104.16	0	-51.352	72.1602	0	-51.352	40.1602	0	-51.352	8.16021	0	-83.352	104.16	0	-83.352	72.1602	1	-83.352	40.1602	0
0-2	24-26	13	228	839	28.2721	104.036	0	28.2721	72.0362	0	28.2721	40.0362	0	28.2721	8.03621	2	-3.72794	104.036	0	-3.72794	72.0362	0	-3.72794	40.0362	3	-3.72794	8.03621	0	-35.7279	104.036	0	-35.7279	72.0362	0	-35.7279	40.0362	2	-35.7279	8.03621	0	-67.7279	104.036	0	-67.7279	72.0362	2	-67.7279	40.0362	0
0-2	26-28	14	493	833	61.1321	103.292	0	61.1321	71.2922	0	61.1321	39.2922	1	61.1321	7.29221	0	29.1321	103.292	0	29.1321	71.2922	0	29.1321	39.2922	3	29.1321	7.29221	0	-2.86788	103.292	0	-2.86788	71.2922	2	-2.86788	39.2922	1	-2.86788	7.29221	0	-34.8679	103.292	0	-34.8679	71.2922	2	-34.8679	39.2922	0
0-2	28-30	15	520	809	64.4801	100.316	0	64.4801	68.3162	0	64.4801	36.3162	1	64.4801	4.3162	1	32.4801	100.316	0	32.4801	68.3162	0	32.4801	36.3162	0	32.4801	4.3162	1	0.480129	100.316	0	0.480129	68.3162	2	0.480129	36.3162	1	0.480129	4.3162	0	-31.5199	100.316	0	-31.5199	68.3162	2	-31.5199	36.3162	0
0-2	30-32	16	437	776	54.1881	96.2242	0	54.1881	64.2242	0	54.1881	32.2242	1	54.1881	0.224192	0	22.1881	96.2242	2	22.1881	64.2242	0	22.1881	32.2242	1	22.1881	0.224192	0	-9.81189	96.2242	0	-9.81189	64.2242	2	-9.81189	32.2242	1	-9.81189	0.224192	0	-41.8119	96.2242	0	-41.8119	64.2242	3	-41.8119	32.2242	0
2018-02-04	0-2	17	277	764	34.3481	94.7362	0	34.3481	62.7362	0	34.3481	30.7362	0	34.3481	-1.26381	1	2.34807	94.7362	0	2.34807	62.7362	0	2.34807	30.7362	0	2.34807	-1.26381	2	-29.6519	94.7362	0	-29.6519	62.7362	0	-29.6519	30.7362	2	-29.6519	-1.26381	1	-61.6519	94.7362	0	-61.6519	62.7362	0	-61.6519	30.7362	1
2018-02-04	2018-02-04	18	101	767	12.524	95.1082	0	12.524	63.1082	0	12.524	31.1082	0	12.524	-0.89181	1	-19.476	95.1082	0	-19.476	63.1082	0	-19.476	31.1082	0	-19.476	-0.89181	1	-51.476	95.1082	0	-51.476	63.1082	0	-51.476	31.1082	0	-51.476	-0.89181	2	-83.476	95.1082	0	-83.476	63.1082	0	-83.476	31.1082	0
2018-02-04	2018-04-06	19	34	765	4.21601	94.8602	0	4.21601	62.8602	0	4.21601	30.8602	0	4.21601	-1.13981	0	-27.784	94.8602	0	-27.784	62.8602	1	-27.784	30.8602	0	-27.784	-1.13981	0	-59.784	94.8602	0	-59.784	62.8602	0	-59.784	30.8602	1	-59.784	-1.13981	2	-91.784	94.8602	0	-91.784	62.8602	0	-91.784	30.8602	1
2018-02-04	2018-06-08	20	194	764	24.056	94.7362	0	24.056	62.7362	0	24.056	30.7362	0	24.056	-1.26381	1	-7.94395	94.7362	0	-7.94395	62.7362	0	-7.94395	30.7362	1	-7.94395	-1.26381	1	-39.944	94.7362	0	-39.944	62.7362	0	-39.944	30.7362	4	-39.944	-1.26381	2	-71.944	94.7362	0	-71.944	62.7362	0	-71.944	30.7362	1
2018-02-04	2018-08-10	21	21	763	2.60401	94.6122	0	2.60401	62.6122	0	2.60401	30.6122	0	2.60401	-1.38781	2	-29.396	94.6122	0	-29.396	62.6122	0	-29.396	30.6122	2	-29.396	-1.38781	0	-61.396	94.6122	0	-61.396	62.6122	0	-61.396	30.6122	1	-61.396	-1.38781	0	-93.396	94.6122	0	-93.396	62.6122	0	-93.396	30.6122	0
2018-02-04	2018-10-12	22	310	762	38.4401	94.4882	0	38.4401	62.4882	0	38.4401	30.4882	0	38.4401	-1.51181	0	6.44008	94.4882	0	6.44008	62.4882	0	6.44008	30.4882	2	6.44008	-1.51181	1	-25.5599	94.4882	0	-25.5599	62.4882	0	-25.5599	30.4882	1	-25.5599	-1.51181	0	-57.5599	94.4882	0	-57.5599	62.4882	0	-57.5599	30.4882	1
2018-02-04	2018-12-14	23	324	751	40.1761	93.1242	0	40.1761	61.1242	0	40.1761	29.1242	0	40.1761	-2.87581	1	8.17608	93.1242	0	8.17608	61.1242	0	8.17608	29.1242	1	8.17608	-2.87581	1	-23.8239	93.1242	0	-23.8239	61.1242	0	-23.8239	29.1242	1	-23.8239	-2.87581	0	-55.8239	93.1242	0	-55.8239	61.1242	0	-55.8239	29.1242	0
2018-02-04	14-16	24	595	747	73.7801	92.6282	0	73.7801	60.6282	0	73.7801	28.6282	0	73.7801	-3.37181	1	41.7801	92.6282	0	41.7801	60.6282	0	41.7801	28.6282	2	41.7801	-3.37181	0	9.78015	92.6282	0	9.78015	60.6282	0	9.78015	28.6282	2	9.78015	-3.37181	0	-22.2199	92.6282	0	-22.2199	60.6282	0	-22.2199	28.6282	0
2018-02-04	16-18	25	298	749	36.9521	92.8762	0	36.9521	60.8762	0	36.9521	28.8762	0	36.9521	-3.12381	3	4.95207	92.8762	0	4.95207	60.8762	0	4.95207	28.8762	1	4.95207	-3.12381	0	-27.0479	92.8762	0	-27.0479	60.8762	0	-27.0479	28.8762	0	-27.0479	-3.12381	0	-59.0479	92.8762	0	-59.0479	60.8762	0	-59.0479	28.8762	0
2018-02-04	18-20	26	491	743	60.8841	92.1322	0	60.8841	60.1322	0	60.8841	28.1322	0	60.8841	-3.86782	1	28.8841	92.1322	0	28.8841	60.1322	0	28.8841	28.1322	2	28.8841	-3.86782	0	-3.11588	92.1322	0	-3.11588	60.1322	0	-3.11588	28.1322	0	-3.11588	-3.86782	0	-35.1159	92.1322	0	-35.1159	60.1322	0	-35.1159	28.1322	0
2018-02-04	20-22	27	576	739	71.4241	91.6362	0	71.4241	59.6362	0	71.4241	27.6362	0	71.4241	-4.36382	0	39.4241	91.6362	0	39.4241	59.6362	0	39.4241	27.6362	2	39.4241	-4.36382	0	7.42414	91.6362	0	7.42414	59.6362	1	7.42414	27.6362	1	7.42414	-4.36382	0	-24.5759	91.6362	0	-24.5759	59.6362	1	-24.5759	27.6362	0
2018-02-04	22-24	28	185	730	22.94	90.5202	0	22.94	58.5202	0	22.94	26.5202	0	22.94	-5.47982	0	-9.05995	90.5202	0	-9.05995	58.5202	0	-9.05995	26.5202	3	-9.05995	-5.47982	0	-41.06	90.5202	0	-41.06	58.5202	0	-41.06	26.5202	1	-41.06	-5.47982	0	-73.06	90.5202	0	-73.06	58.5202	2	-73.06	26.5202	0
2018-02-04	24-26	29	191	722	23.684	89.5282	0	23.684	57.5282	0	23.684	25.5282	0	23.684	-6.47182	2	-8.31595	89.5282	0	-8.31595	57.5282	0	-8.31595	25.5282	2	-8.31595	-6.47182	0	-40.316	89.5282	0	-40.316	57.5282	3	-40.316	25.5282	0	-40.316	-6.47182	0	-72.316	89.5282	0	-72.316	57.5282	0	-72.316	25.5282	0
2018-02-04	26-28	30	160	715	19.84	88.6602	0	19.84	56.6602	0	19.84	24.6602	0	19.84	-7.33982	0	-12.16	88.6602	0	-12.16	56.6602	0	-12.16	24.6602	3	-12.16	-7.33982	2	-44.16	88.6602	0	-44.16	56.6602	0	-44.16	24.6602	2	-44.16	-7.33982	0	-76.16	88.6602	0	-76.16	56.6602	0	-76.16	24.6602	0
2018-02-04	28-30	31	311	716	38.5641	88.7842	0	38.5641	56.7842	0	38.5641	24.7842	0	38.5641	-7.21582	2	6.56408	88.7842	0	6.56408	56.7842	0	6.56408	24.7842	1	6.56408	-7.21582	0	-25.4359	88.7842	0	-25.4359	56.7842	0	-25.4359	24.7842	4	-25.4359	-7.21582	0	-57.4359	88.7842	0	-57.4359	56.7842	2	-57.4359	24.7842	0
2018-02-04	30-32	32	520	714	64.4801	88.5362	0	64.4801	56.5362	0	64.4801	24.5362	2	64.4801	-7.46382	0	32.4801	88.5362	0	32.4801	56.5362	0	32.4801	24.5362	1	32.4801	-7.46382	1	0.480129	88.5362	0	0.480129	56.5362	0	0.480129	24.5362	2	0.480129	-7.46382	0	-31.5199	88.5362	0	-31.5199	56.5362	2	-31.5199	24.5362	0
2018-04-06	0-2	33	295	713	36.5801	88.4122	0	36.5801	56.4122	0	36.5801	24.4122	0	36.5801	-7.58782	1	4.58007	88.4122	0	4.58007	56.4122	0	4.58007	24.4122	0	4.58007	-7.58782	1	-27.4199	88.4122	0	-27.4199	56.4122	0	-27.4199	24.4122	2	-27.4199	-7.58782	2	-59.4199	88.4122	0	-59.4199	56.4122	0	-59.4199	24.4122	2
2018-04-06	2018-02-04	34	226	706	28.0241	87.5442	0	28.0241	55.5442	0	28.0241	23.5442	0	28.0241	-8.45582	0	-3.97594	87.5442	0	-3.97594	55.5442	0	-3.97594	23.5442	0	-3.97594	-8.45582	0	-35.9759	87.5442	0	-35.9759	55.5442	0	-35.9759	23.5442	2	-35.9759	-8.45582	1	-67.9759	87.5442	0	-67.9759	55.5442	0	-67.9759	23.5442	0
2018-04-06	2018-04-06	35	556	700	68.9441	86.8002	0	68.9441	54.8002	0	68.9441	22.8002	0	68.9441	-9.19983	1	36.9441	86.8002	0	36.9441	54.8002	0	36.9441	22.8002	2	36.9441	-9.19983	0	4.94414	86.8002	0	4.94414	54.8002	0	4.94414	22.8002	0	4.94414	-9.19983	1	-27.0559	86.8002	0	-27.0559	54.8002	0	-27.0559	22.8002	0
2018-04-06	2018-06-08	36	199	696	24.676	86.3042	0	24.676	54.3042	0	24.676	22.3042	0	24.676	-9.69583	1	-7.32395	86.3042	0	-7.32395	54.3042	0	-7.32395	22.3042	1	-7.32395	-9.69583	0	-39.324	86.3042	0	-39.324	54.3042	0	-39.324	22.3042	4	-39.324	-9.69583	0	-71.324	86.3042	0	-71.324	54.3042	0	-71.324	22.3042	1
2018-04-06	2018-08-10	37	265	702	32.8601	87.0482	0	32.8601	55.0482	0	32.8601	23.0482	0	32.8601	-8.95183	0	0.860066	87.0482	1	0.860066	55.0482	0	0.860066	23.0482	3	0.860066	-8.95183	0	-31.1399	87.0482	0	-31.1399	55.0482	0	-31.1399	23.0482	1	-31.1399	-8.95183	0	-63.1399	87.0482	0	-63.1399	55.0482	0	-63.1399	23.0482	0
2018-04-06	2018-10-12	38	341	700	42.2841	86.8002	0	42.2841	54.8002	0	42.2841	22.8002	0	42.2841	-9.19983	0	10.2841	86.8002	0	10.2841	54.8002	0	10.2841	22.8002	2	10.2841	-9.19983	1	-21.7159	86.8002	0	-21.7159	54.8002	0	-21.7159	22.8002	2	-21.7159	-9.19983	0	-53.7159	86.8002	1	-53.7159	54.8002	0	-53.7159	22.8002	0
2018-04-06	2018-12-14	39	320	700	39.6801	86.8002	0	39.6801	54.8002	0	39.6801	22.8002	0	39.6801	-9.19983	0	7.68008	86.8002	0	7.68008	54.8002	0	7.68008	22.8002	2	7.68008	-9.19983	0	-24.3199	86.8002	0	-24.3199	54.8002	0	-24.3199	22.8002	1	-24.3199	-9.19983	0	-56.3199	86.8002	0	-56.3199	54.8002	0	-56.3199	22.8002	0
2018-04-06	14-16	40	159	700	19.716	86.8002	0	19.716	54.8002	0	19.716	22.8002	0	19.716	-9.19983	0	-12.284	86.8002	0	-12.284	54.8002	0	-12.284	22.8002	4	-12.284	-9.19983	0	-44.284	86.8002	0	-44.284	54.8002	0	-44.284	22.8002	1	-44.284	-9.19983	0	-76.284	86.8002	0	-76.284	54.8002	0	-76.284	22.8002	0
2018-04-06	16-18	41	441	699	54.6841	86.6762	0	54.6841	54.6762	0	54.6841	22.6762	0	54.6841	-9.32383	2	22.6841	86.6762	0	22.6841	54.6762	0	22.6841	22.6762	2	22.6841	-9.32383	0	-9.31589	86.6762	0	-9.31589	54.6762	0	-9.31589	22.6762	0	-9.31589	-9.32383	0	-41.3159	86.6762	0	-41.3159	54.6762	1	-41.3159	22.6762	0
2018-04-06	18-20	42	441	690	54.6841	85.5602	0	54.6841	53.5602	0	54.6841	21.5602	0	54.6841	-10.4398	2	22.6841	85.5602	0	22.6841	53.5602	1	22.6841	21.5602	2	22.6841	-10.4398	0	-9.31589	85.5602	0	-9.31589	53.5602	0	-9.31589	21.5602	1	-9.31589	-10.4398	0	-41.3159	85.5602	0	-41.3159	53.5602	1	-41.3159	21.5602	0
2018-04-06	20-22	43	487	694	60.3881	86.0562	0	60.3881	54.0562	0	60.3881	22.0562	0	60.3881	-9.94383	0	28.3881	86.0562	0	28.3881	54.0562	0	28.3881	22.0562	4	28.3881	-9.94383	0	-3.61188	86.0562	0	-3.61188	54.0562	1	-3.61188	22.0562	3	-3.61188	-9.94383	0	-35.6119	86.0562	0	-35.6119	54.0562	2	-35.6119	22.0562	0
2018-04-06	22-24	44	150	693	18.6	85.9322	0	18.6	53.9322	0	18.6	21.9322	0	18.6	-10.0678	0	-13.4	85.9322	0	-13.4	53.9322	0	-13.4	21.9322	1	-13.4	-10.0678	1	-45.4	85.9322	0	-45.4	53.9322	0	-45.4	21.9322	1	-45.4	-10.0678	0	-77.4	85.9322	0	-77.4	53.9322	5	-77.4	21.9322	0
2018-04-06	24-26	45	498	685	61.7521	84.9402	0	61.7521	52.9402	0	61.7521	20.9402	0	61.7521	-11.0598	0	29.7521	84.9402	0	29.7521	52.9402	0	29.7521	20.9402	1	29.7521	-11.0598	0	-2.24788	84.9402	0	-2.24788	52.9402	0	-2.24788	20.9402	1	-2.24788	-11.0598	0	-34.2479	84.9402	0	-34.2479	52.9402	1	-34.2479	20.9402	0
2018-04-06	26-28	46	303	685	37.5721	84.9402	0	37.5721	52.9402	0	37.5721	20.9402	0	37.5721	-11.0598	3	5.57208	84.9402	0	5.57208	52.9402	0	5.57208	20.9402	2	5.57208	-11.0598	2	-26.4279	84.9402	0	-26.4279	52.9402	0	-26.4279	20.9402	1	-26.4279	-11.0598	0	-58.4279	84.9402	0	-58.4279	52.9402	2	-58.4279	20.9402	0
2018-04-06	28-30	47	405	685	50.2201	84.9402	0	50.2201	52.9402	0	50.2201	20.9402	2	50.2201	-11.0598	0	18.2201	84.9402	0	18.2201	52.9402	0	18.2201	20.9402	2	18.2201	-11.0598	1	-13.7799	84.9402	0	-13.7799	52.9402	0	-13.7799	20.9402	0	-13.7799	-11.0598	0	-45.7799	84.9402	0	-45.7799	52.9402	1	-45.7799	20.9402	0
2018-04-06	30-32	48	419	681	51.9561	84.4442	0	51.9561	52.4442	0	51.9561	20.4442	3	51.9561	-11.5558	2	19.9561	84.4442	0	19.9561	52.4442	0	19.9561	20.4442	1	19.9561	-11.5558	1	-12.0439	84.4442	0	-12.0439	52.4442	2	-12.0439	20.4442	3	-12.0439	-11.5558	0	-44.0439	84.4442	0	-44.0439	52.4442	2	-44.0439	20.4442	0
2018-06-08	0-2	49	259	682	32.1161	84.5682	0	32.1161	52.5682	0	32.1161	20.5682	0	32.1161	-11.4318	2	0.116064	84.5682	0	0.116064	52.5682	0	0.116064	20.5682	0	0.116064	-11.4318	2	-31.8839	84.5682	0	-31.8839	52.5682	0	-31.8839	20.5682	0	-31.8839	-11.4318	0	-63.8839	84.5682	0	-63.8839	52.5682	0	-63.8839	20.5682	0
2018-06-08	2018-02-04	50	256	682	31.7441	84.5682	0	31.7441	52.5682	0	31.7441	20.5682	0	31.7441	-11.4318	1	-0.255937	84.5682	1	-0.255937	52.5682	0	-0.255937	20.5682	0	-0.255937	-11.4318	0	-32.2559	84.5682	0	-32.2559	52.5682	0	-32.2559	20.5682	1	-32.2559	-11.4318	0	-64.2559	84.5682	0	-64.2559	52.5682	0	-64.2559	20.5682	1
2018-06-08	2018-04-06	51	313	679	38.8121	84.1962	0	38.8121	52.1962	0	38.8121	20.1962	0	38.8121	-11.8038	0	6.81208	84.1962	0	6.81208	52.1962	0	6.81208	20.1962	2	6.81208	-11.8038	0	-25.1879	84.1962	0	-25.1879	52.1962	0	-25.1879	20.1962	0	-25.1879	-11.8038	0	-57.1879	84.1962	0	-57.1879	52.1962	0	-57.1879	20.1962	1
2018-06-08	2018-06-08	52	406	678	50.3441	84.0722	0	50.3441	52.0722	0	50.3441	20.0722	0	50.3441	-11.9278	1	18.3441	84.0722	0	18.3441	52.0722	0	18.3441	20.0722	3	18.3441	-11.9278	0	-13.6559	84.0722	0	-13.6559	52.0722	0	-13.6559	20.0722	3	-13.6559	-11.9278	0	-45.6559	84.0722	0	-45.6559	52.0722	0	-45.6559	20.0722	0
2018-06-08	2018-08-10	53	357	675	44.2681	83.7002	0	44.2681	51.7002	0	44.2681	19.7002	0	44.2681	-12.2998	2	12.2681	83.7002	1	12.2681	51.7002	0	12.2681	19.7002	2	12.2681	-12.2998	0	-19.7319	83.7002	0	-19.7319	51.7002	0	-19.7319	19.7002	3	-19.7319	-12.2998	0	-51.7319	83.7002	0	-51.7319	51.7002	0	-51.7319	19.7002	0
2018-06-08	2018-10-12	54	426	674	52.8241	83.5762	0	52.8241	51.5762	0	52.8241	19.5762	0	52.8241	-12.4238	2	20.8241	83.5762	0	20.8241	51.5762	0	20.8241	19.5762	2	20.8241	-12.4238	0	-11.1759	83.5762	0	-11.1759	51.5762	0	-11.1759	19.5762	1	-11.1759	-12.4238	0	-43.1759	83.5762	0	-43.1759	51.5762	0	-43.1759	19.5762	1
2018-06-08	2018-12-14	55	497	667	61.6281	82.7082	0	61.6281	50.7082	0	61.6281	18.7082	0	61.6281	-13.2918	1	29.6281	82.7082	0	29.6281	50.7082	0	29.6281	18.7082	2	29.6281	-13.2918	0	-2.37188	82.7082	0	-2.37188	50.7082	0	-2.37188	18.7082	3	-2.37188	-13.2918	0	-34.3719	82.7082	0	-34.3719	50.7082	0	-34.3719	18.7082	0
2018-06-08	14-16	56	430	666	53.3201	82.5842	0	53.3201	50.5842	0	53.3201	18.5842	0	53.3201	-13.4158	0	21.3201	82.5842	0	21.3201	50.5842	0	21.3201	18.5842	2	21.3201	-13.4158	0	-10.6799	82.5842	0	-10.6799	50.5842	0	-10.6799	18.5842	1	-10.6799	-13.4158	0	-42.6799	82.5842	0	-42.6799	50.5842	1	-42.6799	18.5842	0
2018-06-08	16-18	57	299	656	37.0761	81.3442	0	37.0761	49.3442	0	37.0761	17.3442	0	37.0761	-14.6558	1	5.07607	81.3442	0	5.07607	49.3442	0	5.07607	17.3442	1	5.07607	-14.6558	0	-26.9239	81.3442	0	-26.9239	49.3442	0	-26.9239	17.3442	3	-26.9239	-14.6558	1	-58.9239	81.3442	0	-58.9239	49.3442	1	-58.9239	17.3442	0
2018-06-08	18-20	58	399	653	49.4761	80.9722	0	49.4761	48.9722	0	49.4761	16.9722	0	49.4761	-15.0278	0	17.4761	80.9722	0	17.4761	48.9722	0	17.4761	16.9722	1	17.4761	-15.0278	0	-14.5239	80.9722	0	-14.5239	48.9722	0	-14.5239	16.9722	1	-14.5239	-15.0278	0	-46.5239	80.9722	0	-46.5239	48.9722	1	-46.5239	16.9722	0
2018-06-08	20-22	59	512	654	63.4881	81.0962	0	63.4881	49.0962	0	63.4881	17.0962	0	63.4881	-14.9038	1	31.4881	81.0962	0	31.4881	49.0962	0	31.4881	17.0962	1	31.4881	-14.9038	0	-0.511873	81.0962	0	-0.511873	49.0962	0	-0.511873	17.0962	0	-0.511873	-14.9038	0	-32.5119	81.0962	0	-32.5119	49.0962	1	-32.5119	17.0962	0
2018-06-08	22-24	60	308	652	38.1921	80.8482	0	38.1921	48.8482	0	38.1921	16.8482	0	38.1921	-15.1518	1	6.19208	80.8482	0	6.19208	48.8482	0	6.19208	16.8482	2	6.19208	-15.1518	0	-25.8079	80.8482	0	-25.8079	48.8482	0	-25.8079	16.8482	2	-25.8079	-15.1518	0	-57.8079	80.8482	0	-57.8079	48.8482	1	-57.8079	16.8482	0
2018-06-08	24-26	61	368	648	45.6321	80.3522	0	45.6321	48.3522	0	45.6321	16.3522	0	45.6321	-15.6478	2	13.6321	80.3522	0	13.6321	48.3522	0	13.6321	16.3522	3	13.6321	-15.6478	0	-18.3679	80.3522	0	-18.3679	48.3522	1	-18.3679	16.3522	2	-18.3679	-15.6478	0	-50.3679	80.3522	0	-50.3679	48.3522	0	-50.3679	16.3522	0
2018-06-08	26-28	62	294	648	36.4561	80.3522	0	36.4561	48.3522	0	36.4561	16.3522	0	36.4561	-15.6478	1	4.45607	80.3522	0	4.45607	48.3522	0	4.45607	16.3522	1	4.45607	-15.6478	0	-27.5439	80.3522	0	-27.5439	48.3522	1	-27.5439	16.3522	2	-27.5439	-15.6478	0	-59.5439	80.3522	0	-59.5439	48.3522	4	-59.5439	16.3522	0
2018-06-08	28-30	63	391	646	48.4841	80.1042	0	48.4841	48.1042	0	48.4841	16.1042	1	48.4841	-15.8958	1	16.4841	80.1042	0	16.4841	48.1042	0	16.4841	16.1042	0	16.4841	-15.8958	3	-15.5159	80.1042	0	-15.5159	48.1042	0	-15.5159	16.1042	1	-15.5159	-15.8958	0	-47.5159	80.1042	0	-47.5159	48.1042	3	-47.5159	16.1042	0
2018-06-08	30-32	64	497	641	61.6281	79.4842	0	61.6281	47.4842	0	61.6281	15.4842	1	61.6281	-16.5158	1	29.6281	79.4842	0	29.6281	47.4842	0	29.6281	15.4842	2	29.6281	-16.5158	1	-2.37188	79.4842	0	-2.37188	47.4842	0	-2.37188	15.4842	2	-2.37188	-16.5158	0	-34.3719	79.4842	0	-34.3719	47.4842	1	-34.3719	15.4842	0
2018-08-10	0-2	65	461	639	57.1641	79.2362	0	57.1641	47.2362	0	57.1641	15.2362	0	57.1641	-16.7638	2	25.1641	79.2362	0	25.1641	47.2362	0	25.1641	15.2362	0	25.1641	-16.7638	0	-6.83589	79.2362	0	-6.83589	47.2362	0	-6.83589	15.2362	0	-6.83589	-16.7638	2	-38.8359	79.2362	0	-38.8359	47.2362	0	-38.8359	15.2362	0
2018-08-10	2018-02-04	66	346	635	42.9041	78.7402	0	42.9041	46.7402	0	42.9041	14.7402	0	42.9041	-17.2598	2	10.9041	78.7402	0	10.9041	46.7402	0	10.9041	14.7402	0	10.9041	-17.2598	0	-21.0959	78.7402	0	-21.0959	46.7402	0	-21.0959	14.7402	2	-21.0959	-17.2598	0	-53.0959	78.7402	0	-53.0959	46.7402	0	-53.0959	14.7402	0
2018-08-10	2018-04-06	67	515	635	63.8601	78.7402	0	63.8601	46.7402	0	63.8601	14.7402	0	63.8601	-17.2598	0	31.8601	78.7402	0	31.8601	46.7402	2	31.8601	14.7402	2	31.8601	-17.2598	0	-0.139872	78.7402	0	-0.139872	46.7402	0	-0.139872	14.7402	0	-0.139872	-17.2598	0	-32.1399	78.7402	0	-32.1399	46.7402	0	-32.1399	14.7402	0
2018-08-10	2018-06-08	68	177	637	21.948	78.9882	0	21.948	46.9882	0	21.948	14.9882	0	21.948	-17.0118	2	-10.052	78.9882	0	-10.052	46.9882	1	-10.052	14.9882	3	-10.052	-17.0118	0	-42.052	78.9882	0	-42.052	46.9882	0	-42.052	14.9882	0	-42.052	-17.0118	0	-74.052	78.9882	0	-74.052	46.9882	0	-74.052	14.9882	0
2018-08-10	2018-08-10	69	552	633	68.4481	78.4922	0	68.4481	46.4922	0	68.4481	14.4922	0	68.4481	-17.5078	1	36.4481	78.4922	0	36.4481	46.4922	0	36.4481	14.4922	1	36.4481	-17.5078	0	4.44814	78.4922	0	4.44814	46.4922	0	4.44814	14.4922	3	4.44814	-17.5078	0	-27.5519	78.4922	0	-27.5519	46.4922	0	-27.5519	14.4922	0
2018-08-10	2018-10-12	70	522	633	64.7281	78.4922	0	64.7281	46.4922	0	64.7281	14.4922	0	64.7281	-17.5078	1	32.7281	78.4922	0	32.7281	46.4922	0	32.7281	14.4922	1	32.7281	-17.5078	0	0.728129	78.4922	0	0.728129	46.4922	0	0.728129	14.4922	1	0.728129	-17.5078	0	-31.2719	78.4922	0	-31.2719	46.4922	0	-31.2719	14.4922	0
2018-08-10	2018-12-14	71	626	629	77.6242	77.9962	0	77.6242	45.9962	0	77.6242	13.9962	0	77.6242	-18.0038	1	45.6242	77.9962	0	45.6242	45.9962	0	45.6242	13.9962	3	45.6242	-18.0038	0	13.6242	77.9962	0	13.6242	45.9962	0	13.6242	13.9962	0	13.6242	-18.0038	0	-18.3758	77.9962	0	-18.3758	45.9962	0	-18.3758	13.9962	0
2018-08-10	14-16	72	341	628	42.2841	77.8722	0	42.2841	45.8722	0	42.2841	13.8722	0	42.2841	-18.1278	1	10.2841	77.8722	0	10.2841	45.8722	0	10.2841	13.8722	2	10.2841	-18.1278	0	-21.7159	77.8722	0	-21.7159	45.8722	0	-21.7159	13.8722	1	-21.7159	-18.1278	0	-53.7159	77.8722	0	-53.7159	45.8722	0	-53.7159	13.8722	0
2018-08-10	16-18	73	510	626	63.2401	77.6242	0	63.2401	45.6242	0	63.2401	13.6242	0	63.2401	-18.3758	0	31.2401	77.6242	0	31.2401	45.6242	0	31.2401	13.6242	0	31.2401	-18.3758	0	-0.759874	77.6242	0	-0.759874	45.6242	0	-0.759874	13.6242	2	-0.759874	-18.3758	0	-32.7599	77.6242	0	-32.7599	45.6242	1	-32.7599	13.6242	0
2018-08-10	18-20	74	271	621	33.6041	77.0042	0	33.6041	45.0042	0	33.6041	13.0042	0	33.6041	-18.9958	3	1.60407	77.0042	0	1.60407	45.0042	0	1.60407	13.0042	0	1.60407	-18.9958	0	-30.3959	77.0042	0	-30.3959	45.0042	0	-30.3959	13.0042	0	-30.3959	-18.9958	0	-62.3959	77.0042	0	-62.3959	45.0042	2	-62.3959	13.0042	0
2018-08-10	20-22	75	296	621	36.7041	77.0042	0	36.7041	45.0042	0	36.7041	13.0042	0	36.7041	-18.9958	3	4.70407	77.0042	0	4.70407	45.0042	0	4.70407	13.0042	1	4.70407	-18.9958	0	-27.2959	77.0042	0	-27.2959	45.0042	0	-27.2959	13.0042	3	-27.2959	-18.9958	0	-59.2959	77.0042	0	-59.2959	45.0042	1	-59.2959	13.0042	0
2018-08-10	22-24	76	318	619	39.4321	76.7562	0	39.4321	44.7562	0	39.4321	12.7562	0	39.4321	-19.2438	1	7.43208	76.7562	0	7.43208	44.7562	0	7.43208	12.7562	4	7.43208	-19.2438	0	-24.5679	76.7562	0	-24.5679	44.7562	0	-24.5679	12.7562	2	-24.5679	-19.2438	0	-56.5679	76.7562	0	-56.5679	44.7562	3	-56.5679	12.7562	0
2018-08-10	24-26	77	276	612	34.2241	75.8882	0	34.2241	43.8882	0	34.2241	11.8882	0	34.2241	-20.1118	0	2.22407	75.8882	0	2.22407	43.8882	0	2.22407	11.8882	0	2.22407	-20.1118	0	-29.7759	75.8882	0	-29.7759	43.8882	0	-29.7759	11.8882	3	-29.7759	-20.1118	0	-61.7759	75.8882	0	-61.7759	43.8882	0	-61.7759	11.8882	0
2018-08-10	26-28	78	377	610	46.7481	75.6402	0	46.7481	43.6402	0	46.7481	11.6402	1	46.7481	-20.3598	1	14.7481	75.6402	0	14.7481	43.6402	0	14.7481	11.6402	1	14.7481	-20.3598	4	-17.2519	75.6402	0	-17.2519	43.6402	1	-17.2519	11.6402	1	-17.2519	-20.3598	0	-49.2519	75.6402	0	-49.2519	43.6402	1	-49.2519	11.6402	0
2018-08-10	28-30	79	388	607	48.1121	75.2682	0	48.1121	43.2682	0	48.1121	11.2682	1	48.1121	-20.7318	3	16.1121	75.2682	0	16.1121	43.2682	0	16.1121	11.2682	3	16.1121	-20.7318	3	-15.8879	75.2682	0	-15.8879	43.2682	0	-15.8879	11.2682	3	-15.8879	-20.7318	0	-47.8879	75.2682	0	-47.8879	43.2682	1	-47.8879	11.2682	0
2018-08-10	30-32	80	509	606	63.1161	75.1442	0	63.1161	43.1442	0	63.1161	11.1442	0	63.1161	-20.8558	0	31.1161	75.1442	0	31.1161	43.1442	0	31.1161	11.1442	1	31.1161	-20.8558	1	-0.883874	75.1442	0	-0.883874	43.1442	1	-0.883874	11.1442	1	-0.883874	-20.8558	0	-32.8839	75.1442	0	-32.8839	43.1442	0	-32.8839	11.1442	0
2018-10-12	0-2	81	281	605	34.8441	75.0202	0	34.8441	43.0202	0	34.8441	11.0202	0	34.8441	-20.9798	2	2.84407	75.0202	0	2.84407	43.0202	0	2.84407	11.0202	0	2.84407	-20.9798	0	-29.1559	75.0202	0	-29.1559	43.0202	0	-29.1559	11.0202	3	-29.1559	-20.9798	0	-61.1559	75.0202	0	-61.1559	43.0202	0	-61.1559	11.0202	0
2018-10-12	2018-02-04	82	271	605	33.6041	75.0202	0	33.6041	43.0202	0	33.6041	11.0202	0	33.6041	-20.9798	0	1.60407	75.0202	0	1.60407	43.0202	0	1.60407	11.0202	1	1.60407	-20.9798	0	-30.3959	75.0202	0	-30.3959	43.0202	0	-30.3959	11.0202	0	-30.3959	-20.9798	0	-62.3959	75.0202	0	-62.3959	43.0202	0	-62.3959	11.0202	0
2018-10-12	2018-04-06	83	426	603	52.8241	74.7721	0	52.8241	42.7721	0	52.8241	10.7721	0	52.8241	-21.2279	0	20.8241	74.7721	0	20.8241	42.7721	0	20.8241	10.7721	1	20.8241	-21.2279	1	-11.1759	74.7721	0	-11.1759	42.7721	0	-11.1759	10.7721	1	-11.1759	-21.2279	0	-43.1759	74.7721	0	-43.1759	42.7721	0	-43.1759	10.7721	0
2018-10-12	2018-06-08	84	565	603	70.0601	74.7721	0	70.0601	42.7721	0	70.0601	10.7721	0	70.0601	-21.2279	0	38.0601	74.7721	0	38.0601	42.7721	0	38.0601	10.7721	1	38.0601	-21.2279	1	6.06014	74.7721	0	6.06014	42.7721	0	6.06014	10.7721	0	6.06014	-21.2279	0	-25.9399	74.7721	0	-25.9399	42.7721	0	-25.9399	10.7721	0
2018-10-12	2018-08-10	85	608	602	75.3922	74.6481	0	75.3922	42.6481	0	75.3922	10.6481	0	75.3922	-21.3519	0	43.3922	74.6481	0	43.3922	42.6481	0	43.3922	10.6481	3	43.3922	-21.3519	0	11.3922	74.6481	0	11.3922	42.6481	0	11.3922	10.6481	2	11.3922	-21.3519	0	-20.6078	74.6481	0	-20.6078	42.6481	0	-20.6078	10.6481	0
2018-10-12	2018-10-12	86	524	597	64.9761	74.0281	0	64.9761	42.0281	0	64.9761	10.0281	0	64.9761	-21.9719	1	32.9761	74.0281	0	32.9761	42.0281	0	32.9761	10.0281	2	32.9761	-21.9719	0	0.97613	74.0281	0	0.97613	42.0281	0	0.97613	10.0281	2	0.97613	-21.9719	0	-31.0239	74.0281	0	-31.0239	42.0281	0	-31.0239	10.0281	0
2018-10-12	2018-12-14	87	467	595	57.9081	73.7801	0	57.9081	41.7801	0	57.9081	9.78015	0	57.9081	-22.2199	1	25.9081	73.7801	0	25.9081	41.7801	0	25.9081	9.78015	2	25.9081	-22.2199	0	-6.09188	73.7801	0	-6.09188	41.7801	0	-6.09188	9.78015	1	-6.09188	-22.2199	0	-38.0919	73.7801	0	-38.0919	41.7801	0	-38.0919	9.78015	0
2018-10-12	14-16	88	555	590	68.8201	73.1601	0	68.8201	41.1601	0	68.8201	9.16015	0	68.8201	-22.8399	2	36.8201	73.1601	0	36.8201	41.1601	0	36.8201	9.16015	1	36.8201	-22.8399	0	4.82014	73.1601	0	4.82014	41.1601	0	4.82014	9.16015	0	4.82014	-22.8399	0	-27.1799	73.1601	0	-27.1799	41.1601	1	-27.1799	9.16015	0
2018-10-12	16-18	89	412	589	51.0881	73.0361	0	51.0881	41.0361	0	51.0881	9.03615	0	51.0881	-22.9639	3	19.0881	73.0361	0	19.0881	41.0361	0	19.0881	9.03615	0	19.0881	-22.9639	0	-12.9119	73.0361	0	-12.9119	41.0361	0	-12.9119	9.03615	1	-12.9119	-22.9639	0	-44.9119	73.0361	0	-44.9119	41.0361	1	-44.9119	9.03615	0
2018-10-12	18-20	90	503	590	62.3721	73.1601	0	62.3721	41.1601	0	62.3721	9.16015	0	62.3721	-22.8399	1	30.3721	73.1601	0	30.3721	41.1601	0	30.3721	9.16015	1	30.3721	-22.8399	0	-1.62788	73.1601	0	-1.62788	41.1601	0	-1.62788	9.16015	3	-1.62788	-22.8399	0	-33.6279	73.1601	0	-33.6279	41.1601	2	-33.6279	9.16015	0
2018-10-12	20-22	91	531	581	65.8441	72.0441	0	65.8441	40.0441	0	65.8441	8.04414	0	65.8441	-23.9559	0	33.8441	72.0441	0	33.8441	40.0441	0	33.8441	8.04414	3	33.8441	-23.9559	1	1.84413	72.0441	0	1.84413	40.0441	0	1.84413	8.04414	0	1.84413	-23.9559	0	-30.1559	72.0441	0	-30.1559	40.0441	0	-30.1559	8.04414	0
2018-10-12	22-24	92	433	579	53.6921	71.7961	0	53.6921	39.7961	0	53.6921	7.79614	2	53.6921	-24.2039	0	21.6921	71.7961	0	21.6921	39.7961	0	21.6921	7.79614	3	21.6921	-24.2039	0	-10.3079	71.7961	0	-10.3079	39.7961	2	-10.3079	7.79614	1	-10.3079	-24.2039	0	-42.3079	71.7961	0	-42.3079	39.7961	0	-42.3079	7.79614	0
2018-10-12	24-26	93	373	578	46.2521	71.6721	0	46.2521	39.6721	0	46.2521	7.67214	1	46.2521	-24.3279	2	14.2521	71.6721	0	14.2521	39.6721	0	14.2521	7.67214	1	14.2521	-24.3279	1	-17.7479	71.6721	0	-17.7479	39.6721	0	-17.7479	7.67214	2	-17.7479	-24.3279	0	-49.7479	71.6721	1	-49.7479	39.6721	0	-49.7479	7.67214	0
2018-10-12	26-28	94	562	575	69.6881	71.3001	0	69.6881	39.3001	0	69.6881	7.30014	1	69.6881	-24.6999	1	37.6881	71.3001	0	37.6881	39.3001	0	37.6881	7.30014	0	37.6881	-24.6999	1	5.68814	71.3001	0	5.68814	39.3001	1	5.68814	7.30014	2	5.68814	-24.6999	0	-26.3119	71.3001	0	-26.3119	39.3001	0	-26.3119	7.30014	0
2018-10-12	28-30	95	309	573	38.3161	71.0521	0	38.3161	39.0521	0	38.3161	7.05214	0	38.3161	-24.9479	1	6.31608	71.0521	0	6.31608	39.0521	0	6.31608	7.05214	0	6.31608	-24.9479	1	-25.6839	71.0521	0	-25.6839	39.0521	1	-25.6839	7.05214	0	-25.6839	-24.9479	0	-57.6839	71.0521	0	-57.6839	39.0521	0	-57.6839	7.05214	0
2018-10-12	30-32	96	633	571	78.4922	70.8041	0	78.4922	38.8041	0	78.4922	6.80414	0	78.4922	-25.1959	0	46.4922	70.8041	0	46.4922	38.8041	0	46.4922	6.80414	0	46.4922	-25.1959	0	14.4922	70.8041	0	14.4922	38.8041	1	14.4922	6.80414	0	14.4922	-25.1959	0	-17.5078	70.8041	0	-17.5078	38.8041	0	-17.5078	6.80414	0
2018-12-14	0-2	97	465	559	57.6601	69.3161	0	57.6601	37.3161	0	57.6601	5.31614	0	57.6601	-26.6839	0	25.6601	69.3161	0	25.6601	37.3161	0	25.6601	5.31614	0	25.6601	-26.6839	0	-6.33988	69.3161	0	-6.33988	37.3161	0	-6.33988	5.31614	1	-6.33988	-26.6839	0	-38.3399	69.3161	0	-38.3399	37.3161	0	-38.3399	5.31614	0
2018-12-14	2018-02-04	98	836	559	103.664	69.3161	0	103.664	37.3161	0	103.664	5.31614	0	103.664	-26.6839	1	71.6642	69.3161	0	71.6642	37.3161	0	71.6642	5.31614	1	71.6642	-26.6839	0	39.6642	69.3161	0	39.6642	37.3161	0	39.6642	5.31614	0	39.6642	-26.6839	0	7.66421	69.3161	0	7.66421	37.3161	0	7.66421	5.31614	0
2018-12-14	2018-04-06	99	306	555	37.9441	68.8201	0	37.9441	36.8201	0	37.9441	4.82014	0	37.9441	-27.1799	1	5.94408	68.8201	0	5.94408	36.8201	0	5.94408	4.82014	1	5.94408	-27.1799	0	-26.0559	68.8201	0	-26.0559	36.8201	0	-26.0559	4.82014	0	-26.0559	-27.1799	0	-58.0559	68.8201	0	-58.0559	36.8201	0	-58.0559	4.82014	0
2018-12-14	2018-06-08	100	445	553	55.1801	68.5721	0	55.1801	36.5721	0	55.1801	4.57214	0	55.1801	-27.4279	0	23.1801	68.5721	0	23.1801	36.5721	0	23.1801	4.57214	1	23.1801	-27.4279	2	-8.81989	68.5721	0	-8.81989	36.5721	0	-8.81989	4.57214	3	-8.81989	-27.4279	0	-40.8199	68.5721	0	-40.8199	36.5721	0	-40.8199	4.57214	0
2018-12-14	2018-08-10	101	588	547	72.9121	67.8281	0	72.9121	35.8281	0	72.9121	3.82814	0	72.9121	-28.1719	3	40.9121	67.8281	0	40.9121	35.8281	0	40.9121	3.82814	3	40.9121	-28.1719	1	8.91215	67.8281	0	8.91215	35.8281	0	8.91215	3.82814	1	8.91215	-28.1719	0	-23.0879	67.8281	0	-23.0879	35.8281	0	-23.0879	3.82814	0
2018-12-14	2018-10-12	102	427	543	52.9481	67.3321	0	52.9481	35.3321	0	52.9481	3.33213	0	52.9481	-28.6679	3	20.9481	67.3321	0	20.9481	35.3321	0	20.9481	3.33213	3	20.9481	-28.6679	0	-11.0519	67.3321	0	-11.0519	35.3321	0	-11.0519	3.33213	1	-11.0519	-28.6679	0	-43.0519	67.3321	0	-43.0519	35.3321	0	-43.0519	3.33213	0
2018-12-14	2018-12-14	103	411	540	50.9641	66.9601	0	50.9641	34.9601	0	50.9641	2.96013	0	50.9641	-29.0399	3	18.9641	66.9601	0	18.9641	34.9601	0	18.9641	2.96013	4	18.9641	-29.0399	0	-13.0359	66.9601	0	-13.0359	34.9601	0	-13.0359	2.96013	2	-13.0359	-29.0399	0	-45.0359	66.9601	0	-45.0359	34.9601	0	-45.0359	2.96013	0
2018-12-14	14-16	104	590	541	73.1601	67.0841	0	73.1601	35.0841	0	73.1601	3.08413	0	73.1601	-28.9159	0	41.1601	67.0841	0	41.1601	35.0841	0	41.1601	3.08413	0	41.1601	-28.9159	1	9.16015	67.0841	0	9.16015	35.0841	0	9.16015	3.08413	1	9.16015	-28.9159	0	-22.8399	67.0841	0	-22.8399	35.0841	0	-22.8399	3.08413	0
2018-12-14	16-18	105	390	541	48.3601	67.0841	0	48.3601	35.0841	0	48.3601	3.08413	0	48.3601	-28.9159	2	16.3601	67.0841	0	16.3601	35.0841	0	16.3601	3.08413	2	16.3601	-28.9159	2	-15.6399	67.0841	0	-15.6399	35.0841	1	-15.6399	3.08413	1	-15.6399	-28.9159	0	-47.6399	67.0841	0	-47.6399	35.0841	0	-47.6399	3.08413	0
2018-12-14	18-20	106	549	537	68.0761	66.5881	0	68.0761	34.5881	0	68.0761	2.58813	0	68.0761	-29.4119	3	36.0761	66.5881	0	36.0761	34.5881	0	36.0761	2.58813	2	36.0761	-29.4119	1	4.07614	66.5881	0	4.07614	34.5881	1	4.07614	2.58813	0	4.07614	-29.4119	0	-27.9239	66.5881	0	-27.9239	34.5881	0	-27.9239	2.58813	0
2018-12-14	20-22	107	430	535	53.3201	66.3401	0	53.3201	34.3401	0	53.3201	2.34013	0	53.3201	-29.6599	0	21.3201	66.3401	0	21.3201	34.3401	0	21.3201	2.34013	1	21.3201	-29.6599	1	-10.6799	66.3401	0	-10.6799	34.3401	0	-10.6799	2.34013	2	-10.6799	-29.6599	0	-42.6799	66.3401	0	-42.6799	34.3401	0	-42.6799	2.34013	0
2018-12-14	22-24	108	542	532	67.2081	65.9681	0	67.2081	33.9681	0	67.2081	1.96813	0	67.2081	-30.0319	1	35.2081	65.9681	0	35.2081	33.9681	0	35.2081	1.96813	0	35.2081	-30.0319	1	3.20813	65.9681	0	3.20813	33.9681	2	3.20813	1.96813	3	3.20813	-30.0319	0	-28.7919	65.9681	0	-28.7919	33.9681	0	-28.7919	1.96813	0
2018-12-14	24-26	109	599	528	74.2761	65.4721	0	74.2761	33.4721	0	74.2761	1.47213	2	74.2761	-30.5279	0	42.2761	65.4721	0	42.2761	33.4721	0	42.2761	1.47213	1	42.2761	-30.5279	2	10.2761	65.4721	0	10.2761	33.4721	1	10.2761	1.47213	1	10.2761	-30.5279	0	-21.7239	65.4721	0	-21.7239	33.4721	0	-21.7239	1.47213	0
2018-12-14	26-28	110	616	506	76.3842	62.7441	0	76.3842	30.7441	0	76.3842	-1.25587	0	76.3842	-33.2559	2	44.3842	62.7441	0	44.3842	30.7441	0	44.3842	-1.25587	2	44.3842	-33.2559	1	12.3842	62.7441	0	12.3842	30.7441	2	12.3842	-1.25587	0	12.3842	-33.2559	0	-19.6158	62.7441	0	-19.6158	30.7441	0	-19.6158	-1.25587	0
2018-12-14	28-30	111	513	505	63.6121	62.6201	0	63.6121	30.6201	0	63.6121	-1.37987	1	63.6121	-33.3799	1	31.6121	62.6201	0	31.6121	30.6201	0	31.6121	-1.37987	1	31.6121	-33.3799	0	-0.387873	62.6201	1	-0.387873	30.6201	1	-0.387873	-1.37987	0	-0.387873	-33.3799	0	-32.3879	62.6201	0	-32.3879	30.6201	0	-32.3879	-1.37987	0
2018-12-14	30-32	112	647	505	80.2282	62.6201	0	80.2282	30.6201	0	80.2282	-1.37987	2	80.2282	-33.3799	1	48.2282	62.6201	0	48.2282	30.6201	0	48.2282	-1.37987	0	48.2282	-33.3799	0	16.2282	62.6201	0	16.2282	30.6201	2	16.2282	-1.37987	0	16.2282	-33.3799	0	-15.7718	62.6201	0	-15.7718	30.6201	0	-15.7718	-1.37987	0
14-16	0-2	113	525	502	65.1001	62.2481	0	65.1001	30.2481	0	65.1001	-1.75188	0	65.1001	-33.7519	0	33.1001	62.2481	0	33.1001	30.2481	0	33.1001	-1.75188	0	33.1001	-33.7519	0	1.10013	62.2481	0	1.10013	30.2481	0	1.10013	-1.75188	2	1.10013	-33.7519	0	-30.8999	62.2481	0	-30.8999	30.2481	0	-30.8999	-1.75188	0
14-16	2018-02-04	114	835	495	103.54	61.3801	0	103.54	29.3801	0	103.54	-2.61988	0	103.54	-34.6199	0	71.5402	61.3801	0	71.5402	29.3801	0	71.5402	-2.61988	1	71.5402	-34.6199	1	39.5402	61.3801	0	39.5402	29.3801	0	39.5402	-2.61988	0	39.5402	-34.6199	0	7.54021	61.3801	0	7.54021	29.3801	0	7.54021	-2.61988	0
14-16	2018-04-06	115	783	495	97.0922	61.3801	0	97.0922	29.3801	1	97.0922	-2.61988	0	97.0922	-34.6199	0	65.0922	61.3801	0	65.0922	29.3801	0	65.0922	-2.61988	1	65.0922	-34.6199	2	33.0922	61.3801	0	33.0922	29.3801	0	33.0922	-2.61988	1	33.0922	-34.6199	0	1.09219	61.3801	0	1.09219	29.3801	0	1.09219	-2.61988	0
14-16	2018-06-08	116	781	492	96.8442	61.0081	0	96.8442	29.0081	1	96.8442	-2.99188	0	96.8442	-34.9919	1	64.8442	61.0081	0	64.8442	29.0081	0	64.8442	-2.99188	1	64.8442	-34.9919	1	32.8442	61.0081	0	32.8442	29.0081	0	32.8442	-2.99188	1	32.8442	-34.9919	0	0.844194	61.0081	0	0.844194	29.0081	0	0.844194	-2.99188	0
14-16	2018-08-10	117	587	477	72.7881	59.1481	0	72.7881	27.1481	1	72.7881	-4.85188	0	72.7881	-36.8519	2	40.7881	59.1481	0	40.7881	27.1481	0	40.7881	-4.85188	2	40.7881	-36.8519	1	8.78815	59.1481	0	8.78815	27.1481	0	8.78815	-4.85188	1	8.78815	-36.8519	0	-23.2119	59.1481	0	-23.2119	27.1481	0	-23.2119	-4.85188	0
14-16	2018-10-12	118	646	456	80.1042	56.5441	0	80.1042	24.5441	0	80.1042	-7.45589	0	80.1042	-39.4559	1	48.1042	56.5441	0	48.1042	24.5441	0	48.1042	-7.45589	2	48.1042	-39.4559	0	16.1042	56.5441	0	16.1042	24.5441	0	16.1042	-7.45589	2	16.1042	-39.4559	0	-15.8958	56.5441	0	-15.8958	24.5441	0	-15.8958	-7.45589	1
14-16	2018-12-14	119	813	428	100.812	53.0721	0	100.812	21.0721	0	100.812	-10.9279	0	100.812	-42.9279	1	68.8122	53.0721	0	68.8122	21.0721	0	68.8122	-10.9279	1	68.8122	-42.9279	2	36.8122	53.0721	0	36.8122	21.0721	0	36.8122	-10.9279	4	36.8122	-42.9279	0	4.8122	53.0721	0	4.8122	21.0721	0	4.8122	-10.9279	1
14-16	14-16	120	843	427	104.532	52.9481	0	104.532	20.9481	0	104.532	-11.0519	0	104.532	-43.0519	1	72.5322	52.9481	0	72.5322	20.9481	0	72.5322	-11.0519	1	72.5322	-43.0519	3	40.5322	52.9481	0	40.5322	20.9481	1	40.5322	-11.0519	0	40.5322	-43.0519	0	8.53221	52.9481	0	8.53221	20.9481	0	8.53221	-11.0519	0
14-16	16-18	121	825	425	102.3	52.7001	0	102.3	20.7001	2	102.3	-11.2999	0	102.3	-43.2999	1	70.3002	52.7001	0	70.3002	20.7001	0	70.3002	-11.2999	0	70.3002	-43.2999	2	38.3002	52.7001	0	38.3002	20.7001	1	38.3002	-11.2999	2	38.3002	-43.2999	0	6.3002	52.7001	0	6.3002	20.7001	0	6.3002	-11.2999	0
14-16	18-20	122	685	423	84.9402	52.4521	0	84.9402	20.4521	0	84.9402	-11.5479	0	84.9402	-43.5479	1	52.9402	52.4521	0	52.9402	20.4521	0	52.9402	-11.5479	0	52.9402	-43.5479	1	20.9402	52.4521	0	20.9402	20.4521	0	20.9402	-11.5479	1	20.9402	-43.5479	0	-11.0598	52.4521	0	-11.0598	20.4521	0	-11.0598	-11.5479	0
14-16	20-22	123	119	388	14.756	48.1121	0	14.756	16.1121	0	14.756	-15.8879	1	14.756	-47.8879	0	-17.244	48.1121	0	-17.244	16.1121	0	-17.244	-15.8879	3	-17.244	-47.8879	2	-49.244	48.1121	0	-49.244	16.1121	0	-49.244	-15.8879	1	-49.244	-47.8879	0	-81.244	48.1121	0	-81.244	16.1121	0	-81.244	-15.8879	0
14-16	22-24	124	864	375	107.136	46.5001	0	107.136	14.5001	0	107.136	-17.4999	1	107.136	-49.4999	1	75.1362	46.5001	0	75.1362	14.5001	0	75.1362	-17.4999	1	75.1362	-49.4999	3	43.1362	46.5001	0	43.1362	14.5001	0	43.1362	-17.4999	1	43.1362	-49.4999	0	11.1362	46.5001	0	11.1362	14.5001	0	11.1362	-17.4999	0
14-16	24-26	125	177	362	21.948	44.8881	0	21.948	12.8881	0	21.948	-19.1119	3	21.948	-51.1119	0	-10.052	44.8881	0	-10.052	12.8881	0	-10.052	-19.1119	2	-10.052	-51.1119	1	-42.052	44.8881	0	-42.052	12.8881	0	-42.052	-19.1119	0	-42.052	-51.1119	0	-74.052	44.8881	0	-74.052	12.8881	0	-74.052	-19.1119	0
14-16	26-28	126	186	354	23.064	43.8961	0	23.064	11.8961	0	23.064	-20.1039	0	23.064	-52.1039	1	-8.93595	43.8961	0	-8.93595	11.8961	0	-8.93595	-20.1039	1	-8.93595	-52.1039	0	-40.936	43.8961	0	-40.936	11.8961	1	-40.936	-20.1039	0	-40.936	-52.1039	0	-72.936	43.8961	0	-72.936	11.8961	0	-72.936	-20.1039	0
14-16	28-30	127	158	315	19.592	39.0601	0	19.592	7.06008	0	19.592	-24.9399	2	19.592	-56.9399	0	-12.408	39.0601	0	-12.408	7.06008	0	-12.408	-24.9399	1	-12.408	-56.9399	0	-44.408	39.0601	0	-44.408	7.06008	2	-44.408	-24.9399	0	-44.408	-56.9399	0	-76.408	39.0601	0	-76.408	7.06008	0	-76.408	-24.9399	0
14-16	30-32	128	142	316	17.608	39.1841	0	17.608	7.18408	0	17.608	-24.8159	4	17.608	-56.8159	1	-14.392	39.1841	0	-14.392	7.18408	0	-14.392	-24.8159	0	-14.392	-56.8159	1	-46.392	39.1841	0	-46.392	7.18408	2	-46.392	-24.8159	0	-46.392	-56.8159	0	-78.392	39.1841	0	-78.392	7.18408	0	-78.392	-24.8159	0
16-18	0-2	129	220	312	27.2801	38.6881	0	27.2801	6.68808	0	27.2801	-25.3119	0	27.2801	-57.3119	1	-4.71995	38.6881	0	-4.71995	6.68808	0	-4.71995	-25.3119	0	-4.71995	-57.3119	3	-36.7199	38.6881	0	-36.7199	6.68808	0	-36.7199	-25.3119	1	-36.7199	-57.3119	0	-68.7199	38.6881	1	-68.7199	6.68808	0	-68.7199	-25.3119	0
16-18	2018-02-04	130	231	295	28.6441	36.5801	0	28.6441	4.58007	0	28.6441	-27.4199	0	28.6441	-59.4199	0	-3.35594	36.5801	0	-3.35594	4.58007	0	-3.35594	-27.4199	2	-3.35594	-59.4199	0	-35.3559	36.5801	0	-35.3559	4.58007	0	-35.3559	-27.4199	1	-35.3559	-59.4199	0	-67.3559	36.5801	0	-67.3559	4.58007	0	-67.3559	-27.4199	0
16-18	2018-04-06	131	198	275	24.552	34.1001	0	24.552	2.10007	0	24.552	-29.8999	0	24.552	-61.8999	1	-7.44795	34.1001	0	-7.44795	2.10007	0	-7.44795	-29.8999	1	-7.44795	-61.8999	0	-39.448	34.1001	0	-39.448	2.10007	0	-39.448	-29.8999	0	-39.448	-61.8999	0	-71.448	34.1001	0	-71.448	2.10007	0	-71.448	-29.8999	0
16-18	2018-06-08	132	211	259	26.1641	32.1161	0	26.1641	0.116064	3	26.1641	-31.8839	0	26.1641	-63.8839	0	-5.83595	32.1161	0	-5.83595	0.116064	0	-5.83595	-31.8839	2	-5.83595	-63.8839	2	-37.8359	32.1161	0	-37.8359	0.116064	0	-37.8359	-31.8839	1	-37.8359	-63.8839	0	-69.8359	32.1161	0	-69.8359	0.116064	0	-69.8359	-31.8839	0
16-18	2018-08-10	133	192	261	23.808	32.3641	0	23.808	0.364065	0	23.808	-31.6359	0	23.808	-63.6359	2	-8.19195	32.3641	0	-8.19195	0.364065	0	-8.19195	-31.6359	0	-8.19195	-63.6359	2	-40.192	32.3641	0	-40.192	0.364065	0	-40.192	-31.6359	1	-40.192	-63.6359	0	-72.192	32.3641	0	-72.192	0.364065	0	-72.192	-31.6359	0
16-18	2018-10-12	134	981	170	121.644	21.08	0	121.644	-10.92	0	121.644	-42.92	0	121.644	-74.92	1	89.6442	21.08	0	89.6442	-10.92	0	89.6442	-42.92	2	89.6442	-74.92	0	57.6442	21.08	0	57.6442	-10.92	0	57.6442	-42.92	2	57.6442	-74.92	0	25.6442	21.08	0	25.6442	-10.92	0	25.6442	-42.92	0
16-18	2018-12-14	135	439	818	54.4361	101.432	0	54.4361	69.4322	0	54.4361	37.4322	0	54.4361	5.4322	0	22.4361	101.432	0	22.4361	69.4322	0	22.4361	37.4322	1	22.4361	5.4322	1	-9.56389	101.432	0	-9.56389	69.4322	0	-9.56389	37.4322	0	-9.56389	5.4322	0	-41.5639	101.432	0	-41.5639	69.4322	0	-41.5639	37.4322	0
16-18	14-16	136	575	760	71.3001	94.2402	0	71.3001	62.2402	0	71.3001	30.2402	0	71.3001	-1.75981	2	39.3001	94.2402	0	39.3001	62.2402	0	39.3001	30.2402	0	39.3001	-1.75981	1	7.30014	94.2402	0	7.30014	62.2402	1	7.30014	30.2402	3	7.30014	-1.75981	0	-24.6999	94.2402	0	-24.6999	62.2402	0	-24.6999	30.2402	0
16-18	16-18	137	730	557	90.5202	69.0681	0	90.5202	37.0681	1	90.5202	5.06814	0	90.5202	-26.9319	1	58.5202	69.0681	0	58.5202	37.0681	0	58.5202	5.06814	2	58.5202	-26.9319	1	26.5202	69.0681	0	26.5202	37.0681	0	26.5202	5.06814	3	26.5202	-26.9319	0	-5.47982	69.0681	0	-5.47982	37.0681	0	-5.47982	5.06814	0
16-18	18-20	138	568	470	70.4321	58.2801	0	70.4321	26.2801	1	70.4321	-5.71988	3	70.4321	-37.7199	0	38.4321	58.2801	0	38.4321	26.2801	0	38.4321	-5.71988	0	38.4321	-37.7199	4	6.43214	58.2801	0	6.43214	26.2801	2	6.43214	-5.71988	1	6.43214	-37.7199	0	-25.5679	58.2801	0	-25.5679	26.2801	0	-25.5679	-5.71988	0
16-18	20-22	139	986	198	122.264	24.552	0	122.264	-7.44795	0	122.264	-39.448	4	122.264	-71.448	0	90.2642	24.552	0	90.2642	-7.44795	0	90.2642	-39.448	1	90.2642	-71.448	1	58.2642	24.552	0	58.2642	-7.44795	1	58.2642	-39.448	1	58.2642	-71.448	0	26.2642	24.552	0	26.2642	-7.44795	0	26.2642	-39.448	0
16-18	22-24	140	519	869	64.3561	107.756	0	64.3561	75.7562	0	64.3561	43.7562	2	64.3561	11.7562	0	32.3561	107.756	0	32.3561	75.7562	0	32.3561	43.7562	0	32.3561	11.7562	0	0.356129	107.756	0	0.356129	75.7562	0	0.356129	43.7562	1	0.356129	11.7562	0	-31.6439	107.756	0	-31.6439	75.7562	0	-31.6439	43.7562	0
16-18	24-26	141	266	724	32.9841	89.7762	0	32.9841	57.7762	0	32.9841	25.7762	1	32.9841	-6.22382	1	0.984066	89.7762	0	0.984066	57.7762	0	0.984066	25.7762	2	0.984066	-6.22382	4	-31.0159	89.7762	0	-31.0159	57.7762	1	-31.0159	25.7762	0	-31.0159	-6.22382	0	-63.0159	89.7762	0	-63.0159	57.7762	0	-63.0159	25.7762	0
16-18	26-28	142	785	594	97.3402	73.6561	0	97.3402	41.6561	0	97.3402	9.65615	2	97.3402	-22.3439	0	65.3402	73.6561	0	65.3402	41.6561	0	65.3402	9.65615	0	65.3402	-22.3439	1	33.3402	73.6561	0	33.3402	41.6561	1	33.3402	9.65615	0	33.3402	-22.3439	0	1.34019	73.6561	0	1.34019	41.6561	0	1.34019	9.65615	0
16-18	28-30	143	692	575	85.8082	71.3001	0	85.8082	39.3001	0	85.8082	7.30014	2	85.8082	-24.6999	0	53.8082	71.3001	0	53.8082	39.3001	0	53.8082	7.30014	0	53.8082	-24.6999	1	21.8082	71.3001	0	21.8082	39.3001	0	21.8082	7.30014	0	21.8082	-24.6999	0	-10.1918	71.3001	0	-10.1918	39.3001	0	-10.1918	7.30014	0
16-18	30-32	144	328	554	40.6721	68.6961	0	40.6721	36.6961	0	40.6721	4.69614	0	40.6721	-27.3039	1	8.67208	68.6961	0	8.67208	36.6961	0	8.67208	4.69614	1	8.67208	-27.3039	0	-23.3279	68.6961	0	-23.3279	36.6961	2	-23.3279	4.69614	0	-23.3279	-27.3039	0	-55.3279	68.6961	0	-55.3279	36.6961	0	-55.3279	4.69614	0
18-20	0-2	145	587	516	72.7881	63.9841	0	72.7881	31.9841	0	72.7881	-0.015872	0	72.7881	-32.0159	1	40.7881	63.9841	0	40.7881	31.9841	0	40.7881	-0.015872	0	40.7881	-32.0159	2	8.78815	63.9841	0	8.78815	31.9841	0	8.78815	-0.015872	1	8.78815	-32.0159	0	-23.2119	63.9841	0	-23.2119	31.9841	0	-23.2119	-0.015872	0
18-20	2018-02-04	146	807	471	100.068	58.4041	0	100.068	26.4041	0	100.068	-5.59588	0	100.068	-37.5959	1	68.0682	58.4041	0	68.0682	26.4041	0	68.0682	-5.59588	1	68.0682	-37.5959	2	36.0682	58.4041	0	36.0682	26.4041	0	36.0682	-5.59588	0	36.0682	-37.5959	0	4.0682	58.4041	0	4.0682	26.4041	0	4.0682	-5.59588	0
18-20	2018-04-06	147	300	1014	37.2001	125.736	0	37.2001	93.7363	0	37.2001	61.7363	0	37.2001	29.7363	3	5.20007	125.736	0	5.20007	93.7363	0	5.20007	61.7363	2	5.20007	29.7363	1	-26.7999	125.736	0	-26.7999	93.7363	0	-26.7999	61.7363	0	-26.7999	29.7363	0	-58.7999	125.736	0	-58.7999	93.7363	0	-58.7999	61.7363	0
18-20	2018-06-08	148	404	939	50.0961	116.436	0	50.0961	84.4362	2	50.0961	52.4362	0	50.0961	20.4362	1	18.0961	116.436	0	18.0961	84.4362	0	18.0961	52.4362	2	18.0961	20.4362	2	-13.9039	116.436	0	-13.9039	84.4362	0	-13.9039	52.4362	1	-13.9039	20.4362	0	-45.9039	116.436	0	-45.9039	84.4362	0	-45.9039	52.4362	0
18-20	2018-08-10	149	593	709	73.5321	87.9162	0	73.5321	55.9162	1	73.5321	23.9162	0	73.5321	-8.08382	1	41.5321	87.9162	0	41.5321	55.9162	0	41.5321	23.9162	2	41.5321	-8.08382	1	9.53215	87.9162	0	9.53215	55.9162	0	9.53215	23.9162	0	9.53215	-8.08382	0	-22.4679	87.9162	0	-22.4679	55.9162	0	-22.4679	23.9162	0
18-20	2018-10-12	150	239	692	29.6361	85.8082	0	29.6361	53.8082	0	29.6361	21.8082	0	29.6361	-10.1918	0	-2.36394	85.8082	0	-2.36394	53.8082	0	-2.36394	21.8082	0	-2.36394	-10.1918	0	-34.3639	85.8082	0	-34.3639	53.8082	0	-34.3639	21.8082	2	-34.3639	-10.1918	0	-66.3639	85.8082	0	-66.3639	53.8082	0	-66.3639	21.8082	0
18-20	2018-12-14	151	512	679	63.4881	84.1962	0	63.4881	52.1962	0	63.4881	20.1962	0	63.4881	-11.8038	1	31.4881	84.1962	0	31.4881	52.1962	0	31.4881	20.1962	0	31.4881	-11.8038	1	-0.511873	84.1962	0	-0.511873	52.1962	0	-0.511873	20.1962	2	-0.511873	-11.8038	0	-32.5119	84.1962	0	-32.5119	52.1962	0	-32.5119	20.1962	0
18-20	14-16	152	263	648	32.6121	80.3522	0	32.6121	48.3522	0	32.6121	16.3522	0	32.6121	-15.6478	4	0.612065	80.3522	0	0.612065	48.3522	0	0.612065	16.3522	1	0.612065	-15.6478	0	-31.3879	80.3522	0	-31.3879	48.3522	0	-31.3879	16.3522	5	-31.3879	-15.6478	0	-63.3879	80.3522	0	-63.3879	48.3522	0	-63.3879	16.3522	0
18-20	16-18	153	834	444	103.416	55.0561	0	103.416	23.0561	0	103.416	-8.94389	0	103.416	-40.9439	0	71.4162	55.0561	0	71.4162	23.0561	0	71.4162	-8.94389	0	71.4162	-40.9439	1	39.4162	55.0561	0	39.4162	23.0561	0	39.4162	-8.94389	2	39.4162	-40.9439	1	7.41621	55.0561	0	7.41621	23.0561	0	7.41621	-8.94389	0
18-20	18-20	154	107	882	13.268	109.368	0	13.268	77.3682	0	13.268	45.3682	0	13.268	13.3682	0	-18.732	109.368	0	-18.732	77.3682	1	-18.732	45.3682	0	-18.732	13.3682	1	-50.732	109.368	0	-50.732	77.3682	1	-50.732	45.3682	1	-50.732	13.3682	1	-82.732	109.368	0	-82.732	77.3682	0	-82.732	45.3682	0
18-20	20-22	155	293	759	36.3321	94.1162	0	36.3321	62.1162	0	36.3321	30.1162	3	36.3321	-1.88381	0	4.33207	94.1162	0	4.33207	62.1162	0	4.33207	30.1162	4	4.33207	-1.88381	2	-27.6679	94.1162	0	-27.6679	62.1162	2	-27.6679	30.1162	2	-27.6679	-1.88381	0	-59.6679	94.1162	0	-59.6679	62.1162	0	-59.6679	30.1162	0
18-20	22-24	156	671	694	83.2042	86.0562	0	83.2042	54.0562	0	83.2042	22.0562	1	83.2042	-9.94383	0	51.2042	86.0562	0	51.2042	54.0562	0	51.2042	22.0562	3	51.2042	-9.94383	2	19.2042	86.0562	0	19.2042	54.0562	0	19.2042	22.0562	4	19.2042	-9.94383	0	-12.7958	86.0562	0	-12.7958	54.0562	0	-12.7958	22.0562	0
18-20	24-26	157	143	689	17.732	85.4362	0	17.732	53.4362	0	17.732	21.4362	1	17.732	-10.5638	0	-14.268	85.4362	0	-14.268	53.4362	0	-14.268	21.4362	1	-14.268	-10.5638	2	-46.268	85.4362	0	-46.268	53.4362	0	-46.268	21.4362	0	-46.268	-10.5638	0	-78.268	85.4362	0	-78.268	53.4362	0	-78.268	21.4362	0
18-20	26-28	158	188	662	23.312	82.0882	0	23.312	50.0882	0	23.312	18.0882	2	23.312	-13.9118	0	-8.68795	82.0882	0	-8.68795	50.0882	0	-8.68795	18.0882	1	-8.68795	-13.9118	0	-40.688	82.0882	0	-40.688	50.0882	0	-40.688	18.0882	0	-40.688	-13.9118	0	-72.688	82.0882	0	-72.688	50.0882	0	-72.688	18.0882	0
18-20	28-30	159	363	656	45.0121	81.3442	0	45.0121	49.3442	0	45.0121	17.3442	1	45.0121	-14.6558	0	13.0121	81.3442	0	13.0121	49.3442	0	13.0121	17.3442	1	13.0121	-14.6558	0	-18.9879	81.3442	0	-18.9879	49.3442	0	-18.9879	17.3442	0	-18.9879	-14.6558	0	-50.9879	81.3442	0	-50.9879	49.3442	0	-50.9879	17.3442	0
18-20	30-32	160	526	567	65.2241	70.3081	0	65.2241	38.3081	0	65.2241	6.30814	2	65.2241	-25.6919	0	33.2241	70.3081	0	33.2241	38.3081	0	33.2241	6.30814	1	33.2241	-25.6919	0	1.22413	70.3081	0	1.22413	38.3081	0	1.22413	6.30814	0	1.22413	-25.6919	0	-30.7759	70.3081	1	-30.7759	38.3081	0	-30.7759	6.30814	0
20-22	0-2	161	822	507	101.928	62.8681	0	101.928	30.8681	1	101.928	-1.13187	0	101.928	-33.1319	2	69.9282	62.8681	0	69.9282	30.8681	0	69.9282	-1.13187	0	69.9282	-33.1319	0	37.9282	62.8681	0	37.9282	30.8681	0	37.9282	-1.13187	0	37.9282	-33.1319	0	5.9282	62.8681	0	5.9282	30.8681	0	5.9282	-1.13187	0
20-22	2018-02-04	162	484	505	60.0161	62.6201	0	60.0161	30.6201	0	60.0161	-1.37987	0	60.0161	-33.3799	0	28.0161	62.6201	0	28.0161	30.6201	0	28.0161	-1.37987	2	28.0161	-33.3799	1	-3.98388	62.6201	0	-3.98388	30.6201	0	-3.98388	-1.37987	1	-3.98388	-33.3799	0	-35.9839	62.6201	0	-35.9839	30.6201	0	-35.9839	-1.37987	0
20-22	2018-04-06	163	280	690	34.7201	85.5602	0	34.7201	53.5602	0	34.7201	21.5602	0	34.7201	-10.4398	0	2.72007	85.5602	0	2.72007	53.5602	0	2.72007	21.5602	2	2.72007	-10.4398	1	-29.2799	85.5602	0	-29.2799	53.5602	0	-29.2799	21.5602	1	-29.2799	-10.4398	0	-61.2799	85.5602	0	-61.2799	53.5602	0	-61.2799	21.5602	0
20-22	2018-06-08	164	314	642	38.9361	79.6082	0	38.9361	47.6082	0	38.9361	15.6082	0	38.9361	-16.3918	0	6.93608	79.6082	0	6.93608	47.6082	0	6.93608	15.6082	1	6.93608	-16.3918	1	-25.0639	79.6082	0	-25.0639	47.6082	0	-25.0639	15.6082	3	-25.0639	-16.3918	0	-57.0639	79.6082	0	-57.0639	47.6082	0	-57.0639	15.6082	0
20-22	2018-08-10	165	464	608	57.5361	75.3922	0	57.5361	43.3922	0	57.5361	11.3922	0	57.5361	-20.6078	0	25.5361	75.3922	0	25.5361	43.3922	0	25.5361	11.3922	0	25.5361	-20.6078	1	-6.46388	75.3922	0	-6.46388	43.3922	0	-6.46388	11.3922	0	-6.46388	-20.6078	0	-38.4639	75.3922	0	-38.4639	43.3922	0	-38.4639	11.3922	0
20-22	2018-10-12	166	346	586	42.9041	72.6641	0	42.9041	40.6641	1	42.9041	8.66415	0	42.9041	-23.3359	1	10.9041	72.6641	0	10.9041	40.6641	0	10.9041	8.66415	3	10.9041	-23.3359	0	-21.0959	72.6641	0	-21.0959	40.6641	0	-21.0959	8.66415	4	-21.0959	-23.3359	0	-53.0959	72.6641	0	-53.0959	40.6641	0	-53.0959	8.66415	0
20-22	2018-12-14	167	691	573	85.6842	71.0521	0	85.6842	39.0521	2	85.6842	7.05214	0	85.6842	-24.9479	0	53.6842	71.0521	0	53.6842	39.0521	0	53.6842	7.05214	0	53.6842	-24.9479	1	21.6842	71.0521	0	21.6842	39.0521	0	21.6842	7.05214	3	21.6842	-24.9479	0	-10.3158	71.0521	0	-10.3158	39.0521	0	-10.3158	7.05214	0
20-22	14-16	168	176	351	21.824	43.5241	1	21.824	11.5241	2	21.824	-20.4759	1	21.824	-52.4759	0	-10.176	43.5241	0	-10.176	11.5241	0	-10.176	-20.4759	3	-10.176	-52.4759	1	-42.176	43.5241	0	-42.176	11.5241	0	-42.176	-20.4759	1	-42.176	-52.4759	0	-74.176	43.5241	0	-74.176	11.5241	0	-74.176	-20.4759	0
20-22	16-18	169	414	853	51.3361	105.772	0	51.3361	73.7722	0	51.3361	41.7722	1	51.3361	9.77221	1	19.3361	105.772	0	19.3361	73.7722	0	19.3361	41.7722	3	19.3361	9.77221	0	-12.6639	105.772	0	-12.6639	73.7722	0	-12.6639	41.7722	1	-12.6639	9.77221	0	-44.6639	105.772	0	-44.6639	73.7722	0	-44.6639	41.7722	0
20-22	18-20	170	258	701	31.9921	86.9242	0	31.9921	54.9242	0	31.9921	22.9242	0	31.9921	-9.07583	1	-0.00793602	86.9242	0	-0.00793602	54.9242	0	-0.00793602	22.9242	3	-0.00793602	-9.07583	0	-32.0079	86.9242	0	-32.0079	54.9242	0	-32.0079	22.9242	0	-32.0079	-9.07583	0	-64.0079	86.9242	0	-64.0079	54.9242	0	-64.0079	22.9242	0
20-22	20-22	171	148	683	18.352	84.6922	0	18.352	52.6922	0	18.352	20.6922	0	18.352	-11.3078	0	-13.648	84.6922	0	-13.648	52.6922	0	-13.648	20.6922	1	-13.648	-11.3078	1	-45.648	84.6922	0	-45.648	52.6922	1	-45.648	20.6922	3	-45.648	-11.3078	0	-77.648	84.6922	0	-77.648	52.6922	0	-77.648	20.6922	0
20-22	22-24	172	568	672	70.4321	83.3282	0	70.4321	51.3282	0	70.4321	19.3282	0	70.4321	-12.6718	1	38.4321	83.3282	0	38.4321	51.3282	0	38.4321	19.3282	1	38.4321	-12.6718	1	6.43214	83.3282	0	6.43214	51.3282	1	6.43214	19.3282	0	6.43214	-12.6718	0	-25.5679	83.3282	0	-25.5679	51.3282	0	-25.5679	19.3282	0
20-22	24-26	173	531	634	65.8441	78.6162	0	65.8441	46.6162	0	65.8441	14.6162	2	65.8441	-17.3838	0	33.8441	78.6162	0	33.8441	46.6162	0	33.8441	14.6162	3	33.8441	-17.3838	0	1.84413	78.6162	0	1.84413	46.6162	0	1.84413	14.6162	0	1.84413	-17.3838	0	-30.1559	78.6162	0	-30.1559	46.6162	0	-30.1559	14.6162	0
20-22	26-28	174	528	629	65.4721	77.9962	0	65.4721	45.9962	0	65.4721	13.9962	2	65.4721	-18.0038	0	33.4721	77.9962	0	33.4721	45.9962	0	33.4721	13.9962	2	33.4721	-18.0038	0	1.47213	77.9962	0	1.47213	45.9962	0	1.47213	13.9962	0	1.47213	-18.0038	0	-30.5279	77.9962	2	-30.5279	45.9962	0	-30.5279	13.9962	0
20-22	28-30	175	526	595	65.2241	73.7801	0	65.2241	41.7801	0	65.2241	9.78015	3	65.2241	-22.2199	0	33.2241	73.7801	0	33.2241	41.7801	0	33.2241	9.78015	0	33.2241	-22.2199	0	1.22413	73.7801	0	1.22413	41.7801	0	1.22413	9.78015	0	1.22413	-22.2199	0	-30.7759	73.7801	1	-30.7759	41.7801	0	-30.7759	9.78015	0
20-22	30-32	176	450	830	55.8001	102.92	0	55.8001	70.9202	0	55.8001	38.9202	2	55.8001	6.92021	0	23.8001	102.92	0	23.8001	70.9202	0	23.8001	38.9202	0	23.8001	6.92021	0	-8.19989	102.92	0	-8.19989	70.9202	0	-8.19989	38.9202	0	-8.19989	6.92021	0	-40.1999	102.92	0	-40.1999	70.9202	0	-40.1999	38.9202	0
22-24	0-2	177	35	820	4.34001	101.68	0	4.34001	69.6802	1	4.34001	37.6802	0	4.34001	5.6802	0	-27.66	101.68	0	-27.66	69.6802	0	-27.66	37.6802	1	-27.66	5.6802	1	-59.66	101.68	0	-59.66	69.6802	0	-59.66	37.6802	0	-59.66	5.6802	0	-91.66	101.68	0	-91.66	69.6802	0	-91.66	37.6802	0
22-24	2018-02-04	178	448	647	55.5521	80.2282	0	55.5521	48.2282	0	55.5521	16.2282	0	55.5521	-15.7718	3	23.5521	80.2282	0	23.5521	48.2282	0	23.5521	16.2282	1	23.5521	-15.7718	1	-8.44789	80.2282	0	-8.44789	48.2282	0	-8.44789	16.2282	3	-8.44789	-15.7718	0	-40.4479	80.2282	0	-40.4479	48.2282	0	-40.4479	16.2282	0
22-24	2018-04-06	179	289	705	35.8361	87.4202	0	35.8361	55.4202	0	35.8361	23.4202	0	35.8361	-8.57983	2	3.83607	87.4202	0	3.83607	55.4202	0	3.83607	23.4202	3	3.83607	-8.57983	3	-28.1639	87.4202	0	-28.1639	55.4202	0	-28.1639	23.4202	1	-28.1639	-8.57983	0	-60.1639	87.4202	0	-60.1639	55.4202	0	-60.1639	23.4202	0
22-24	2018-06-08	180	241	691	29.8841	85.6842	0	29.8841	53.6842	1	29.8841	21.6842	0	29.8841	-10.3158	0	-2.11594	85.6842	0	-2.11594	53.6842	0	-2.11594	21.6842	4	-2.11594	-10.3158	2	-34.1159	85.6842	0	-34.1159	53.6842	0	-34.1159	21.6842	1	-34.1159	-10.3158	0	-66.1159	85.6842	0	-66.1159	53.6842	0	-66.1159	21.6842	0
22-24	2018-08-10	181	300	666	37.2001	82.5842	0	37.2001	50.5842	2	37.2001	18.5842	0	37.2001	-13.4158	1	5.20007	82.5842	0	5.20007	50.5842	0	5.20007	18.5842	2	5.20007	-13.4158	0	-26.7999	82.5842	0	-26.7999	50.5842	0	-26.7999	18.5842	1	-26.7999	-13.4158	0	-58.7999	82.5842	0	-58.7999	50.5842	0	-58.7999	18.5842	0
22-24	2018-10-12	182	381	588	47.2441	72.9121	0	47.2441	40.9121	2	47.2441	8.91215	0	47.2441	-23.0879	0	15.2441	72.9121	0	15.2441	40.9121	0	15.2441	8.91215	1	15.2441	-23.0879	4	-16.7559	72.9121	0	-16.7559	40.9121	0	-16.7559	8.91215	1	-16.7559	-23.0879	0	-48.7559	72.9121	0	-48.7559	40.9121	0	-48.7559	8.91215	0
22-24	2018-12-14	183	609	531	75.5162	65.8441	0	75.5162	33.8441	1	75.5162	1.84413	0	75.5162	-30.1559	0	43.5162	65.8441	0	43.5162	33.8441	0	43.5162	1.84413	1	43.5162	-30.1559	2	11.5162	65.8441	0	11.5162	33.8441	0	11.5162	1.84413	0	11.5162	-30.1559	0	-20.4838	65.8441	0	-20.4838	33.8441	0	-20.4838	1.84413	0
22-24	14-16	184	649	514	80.4762	63.7361	0	80.4762	31.7361	1	80.4762	-0.263873	0	80.4762	-32.2639	0	48.4762	63.7361	0	48.4762	31.7361	0	48.4762	-0.263873	1	48.4762	-32.2639	1	16.4762	63.7361	0	16.4762	31.7361	0	16.4762	-0.263873	0	16.4762	-32.2639	0	-15.5238	63.7361	0	-15.5238	31.7361	0	-15.5238	-0.263873	0
22-24	16-18	185	838	472	103.912	58.5281	0	103.912	26.5281	0	103.912	-5.47188	0	103.912	-37.4719	1	71.9122	58.5281	0	71.9122	26.5281	0	71.9122	-5.47188	2	71.9122	-37.4719	0	39.9122	58.5281	0	39.9122	26.5281	0	39.9122	-5.47188	1	39.9122	-37.4719	0	7.91221	58.5281	0	7.91221	26.5281	0	7.91221	-5.47188	0
22-24	18-20	186	21	978	2.60401	121.272	0	2.60401	89.2722	0	2.60401	57.2722	3	2.60401	25.2722	1	-29.396	121.272	0	-29.396	89.2722	0	-29.396	57.2722	0	-29.396	25.2722	0	-61.396	121.272	0	-61.396	89.2722	0	-61.396	57.2722	2	-61.396	25.2722	0	-93.396	121.272	0	-93.396	89.2722	0	-93.396	57.2722	1
22-24	20-22	187	140	677	17.36	83.9482	0	17.36	51.9482	0	17.36	19.9482	2	17.36	-12.0518	0	-14.64	83.9482	0	-14.64	51.9482	0	-14.64	19.9482	2	-14.64	-12.0518	1	-46.64	83.9482	0	-46.64	51.9482	0	-46.64	19.9482	1	-46.64	-12.0518	0	-78.64	83.9482	0	-78.64	51.9482	0	-78.64	19.9482	0
22-24	22-24	188	568	614	70.4321	76.1362	0	70.4321	44.1362	0	70.4321	12.1362	1	70.4321	-19.8638	0	38.4321	76.1362	0	38.4321	44.1362	0	38.4321	12.1362	3	38.4321	-19.8638	0	6.43214	76.1362	0	6.43214	44.1362	0	6.43214	12.1362	0	6.43214	-19.8638	0	-25.5679	76.1362	0	-25.5679	44.1362	0	-25.5679	12.1362	0
22-24	24-26	189	320	1004	39.6801	124.496	0	39.6801	92.4962	0	39.6801	60.4962	1	39.6801	28.4962	0	7.68008	124.496	0	7.68008	92.4962	0	7.68008	60.4962	1	7.68008	28.4962	0	-24.3199	124.496	0	-24.3199	92.4962	0	-24.3199	60.4962	0	-24.3199	28.4962	0	-56.3199	124.496	0	-56.3199	92.4962	0	-56.3199	60.4962	0
22-24	26-28	190	255	809	31.6201	100.316	0	31.6201	68.3162	0	31.6201	36.3162	2	31.6201	4.3162	0	-0.379937	100.316	0	-0.379937	68.3162	0	-0.379937	36.3162	1	-0.379937	4.3162	0	-32.3799	100.316	0	-32.3799	68.3162	0	-32.3799	36.3162	0	-32.3799	4.3162	0	-64.3799	100.316	0	-64.3799	68.3162	0	-64.3799	36.3162	0
22-24	28-30	191	559	776	69.3161	96.2242	0	69.3161	64.2242	0	69.3161	32.2242	1	69.3161	0.224192	0	37.3161	96.2242	0	37.3161	64.2242	0	37.3161	32.2242	0	37.3161	0.224192	0	5.31614	96.2242	0	5.31614	64.2242	0	5.31614	32.2242	0	5.31614	0.224192	0	-26.6839	96.2242	1	-26.6839	64.2242	0	-26.6839	32.2242	0
22-24	30-32	192	259	658	32.1161	81.5922	0	32.1161	49.5922	0	32.1161	17.5922	2	32.1161	-14.4078	0	0.116064	81.5922	0	0.116064	49.5922	0	0.116064	17.5922	0	0.116064	-14.4078	0	-31.8839	81.5922	0	-31.8839	49.5922	0	-31.8839	17.5922	0	-31.8839	-14.4078	0	-63.8839	81.5922	1	-63.8839	49.5922	0	-63.8839	17.5922	0
24-26	0-2	193	718	576	89.0322	71.4241	0	89.0322	39.4241	0	89.0322	7.42414	0	89.0322	-24.5759	0	57.0322	71.4241	0	57.0322	39.4241	0	57.0322	7.42414	0	57.0322	-24.5759	0	25.0322	71.4241	0	25.0322	39.4241	0	25.0322	7.42414	1	25.0322	-24.5759	0	-6.96782	71.4241	0	-6.96782	39.4241	0	-6.96782	7.42414	0
24-26	2018-02-04	194	318	569	39.4321	70.5561	0	39.4321	38.5561	1	39.4321	6.55614	0	39.4321	-25.4439	2	7.43208	70.5561	0	7.43208	38.5561	0	7.43208	6.55614	2	7.43208	-25.4439	0	-24.5679	70.5561	0	-24.5679	38.5561	0	-24.5679	6.55614	0	-24.5679	-25.4439	0	-56.5679	70.5561	0	-56.5679	38.5561	0	-56.5679	6.55614	0
24-26	2018-04-06	195	330	560	40.9201	69.4401	0	40.9201	37.4401	0	40.9201	5.44014	0	40.9201	-26.5599	2	8.92008	69.4401	0	8.92008	37.4401	0	8.92008	5.44014	3	8.92008	-26.5599	4	-23.0799	69.4401	0	-23.0799	37.4401	0	-23.0799	5.44014	3	-23.0799	-26.5599	0	-55.0799	69.4401	0	-55.0799	37.4401	0	-55.0799	5.44014	0
24-26	2018-06-08	196	433	553	53.6921	68.5721	0	53.6921	36.5721	2	53.6921	4.57214	0	53.6921	-27.4279	0	21.6921	68.5721	0	21.6921	36.5721	0	21.6921	4.57214	0	21.6921	-27.4279	3	-10.3079	68.5721	0	-10.3079	36.5721	0	-10.3079	4.57214	2	-10.3079	-27.4279	0	-42.3079	68.5721	0	-42.3079	36.5721	0	-42.3079	4.57214	0
24-26	2018-08-10	197	694	538	86.0562	66.7121	0	86.0562	34.7121	1	86.0562	2.71213	0	86.0562	-29.2879	1	54.0562	66.7121	0	54.0562	34.7121	0	54.0562	2.71213	1	54.0562	-29.2879	0	22.0562	66.7121	0	22.0562	34.7121	0	22.0562	2.71213	1	22.0562	-29.2879	0	-9.94383	66.7121	0	-9.94383	34.7121	0	-9.94383	2.71213	0
24-26	2018-10-12	198	836	474	103.664	58.7761	0	103.664	26.7761	3	103.664	-5.22388	0	103.664	-37.2239	0	71.6642	58.7761	0	71.6642	26.7761	0	71.6642	-5.22388	2	71.6642	-37.2239	0	39.6642	58.7761	0	39.6642	26.7761	0	39.6642	-5.22388	1	39.6642	-37.2239	0	7.66421	58.7761	0	7.66421	26.7761	0	7.66421	-5.22388	0
24-26	2018-12-14	199	763	454	94.6122	56.2961	0	94.6122	24.2961	0	94.6122	-7.70389	1	94.6122	-39.7039	0	62.6122	56.2961	0	62.6122	24.2961	0	62.6122	-7.70389	0	62.6122	-39.7039	1	30.6122	56.2961	0	30.6122	24.2961	0	30.6122	-7.70389	4	30.6122	-39.7039	0	-1.38781	56.2961	0	-1.38781	24.2961	1	-1.38781	-7.70389	0
24-26	14-16	200	381	714	47.2441	88.5362	0	47.2441	56.5362	0	47.2441	24.5362	1	47.2441	-7.46382	0	15.2441	88.5362	0	15.2441	56.5362	0	15.2441	24.5362	1	15.2441	-7.46382	1	-16.7559	88.5362	0	-16.7559	56.5362	0	-16.7559	24.5362	0	-16.7559	-7.46382	1	-48.7559	88.5362	0	-48.7559	56.5362	0	-48.7559	24.5362	0
24-26	16-18	201	139	680	17.236	84.3202	0	17.236	52.3202	0	17.236	20.3202	2	17.236	-11.6798	0	-14.764	84.3202	0	-14.764	52.3202	0	-14.764	20.3202	1	-14.764	-11.6798	1	-46.764	84.3202	0	-46.764	52.3202	0	-46.764	20.3202	0	-46.764	-11.6798	0	-78.764	84.3202	0	-78.764	52.3202	0	-78.764	20.3202	0
24-26	18-20	202	579	644	71.7961	79.8562	0	71.7961	47.8562	0	71.7961	15.8562	1	71.7961	-16.1438	1	39.7961	79.8562	0	39.7961	47.8562	0	39.7961	15.8562	2	39.7961	-16.1438	0	7.79614	79.8562	0	7.79614	47.8562	0	7.79614	15.8562	1	7.79614	-16.1438	0	-24.2039	79.8562	0	-24.2039	47.8562	0	-24.2039	15.8562	0
24-26	20-22	203	391	972	48.4841	120.528	0	48.4841	88.5282	0	48.4841	56.5282	0	48.4841	24.5282	0	16.4841	120.528	0	16.4841	88.5282	0	16.4841	56.5282	0	16.4841	24.5282	0	-15.5159	120.528	0	-15.5159	88.5282	0	-15.5159	56.5282	0	-15.5159	24.5282	0	-47.5159	120.528	1	-47.5159	88.5282	0	-47.5159	56.5282	0
24-26	22-24	204	500	839	62.0001	104.036	0	62.0001	72.0362	0	62.0001	40.0362	1	62.0001	8.03621	0	30.0001	104.036	0	30.0001	72.0362	0	30.0001	40.0362	2	30.0001	8.03621	0	-1.99988	104.036	0	-1.99988	72.0362	0	-1.99988	40.0362	0	-1.99988	8.03621	0	-33.9999	104.036	2	-33.9999	72.0362	0	-33.9999	40.0362	0
24-26	24-26	205	537	765	66.5881	94.8602	0	66.5881	62.8602	0	66.5881	30.8602	1	66.5881	-1.13981	0	34.5881	94.8602	0	34.5881	62.8602	0	34.5881	30.8602	1	34.5881	-1.13981	0	2.58813	94.8602	0	2.58813	62.8602	0	2.58813	30.8602	0	2.58813	-1.13981	0	-29.4119	94.8602	0	-29.4119	62.8602	0	-29.4119	30.8602	0
24-26	26-28	206	265	710	32.8601	88.0402	0	32.8601	56.0402	0	32.8601	24.0402	1	32.8601	-7.95982	0	0.860066	88.0402	0	0.860066	56.0402	0	0.860066	24.0402	3	0.860066	-7.95982	0	-31.1399	88.0402	0	-31.1399	56.0402	0	-31.1399	24.0402	0	-31.1399	-7.95982	0	-63.1399	88.0402	1	-63.1399	56.0402	0	-63.1399	24.0402	0
24-26	28-30	207	258	693	31.9921	85.9322	0	31.9921	53.9322	0	31.9921	21.9322	2	31.9921	-10.0678	0	-0.00793602	85.9322	0	-0.00793602	53.9322	0	-0.00793602	21.9322	0	-0.00793602	-10.0678	0	-32.0079	85.9322	0	-32.0079	53.9322	0	-32.0079	21.9322	0	-32.0079	-10.0678	0	-64.0079	85.9322	0	-64.0079	53.9322	0	-64.0079	21.9322	0
24-26	30-32	208	288	587	35.7121	72.7881	0	35.7121	40.7881	0	35.7121	8.78815	1	35.7121	-23.2119	1	3.71207	72.7881	0	3.71207	40.7881	1	3.71207	8.78815	1	3.71207	-23.2119	0	-28.2879	72.7881	0	-28.2879	40.7881	0	-28.2879	8.78815	0	-28.2879	-23.2119	0	-60.2879	72.7881	0	-60.2879	40.7881	0	-60.2879	8.78815	0
26-28	0-2	209	269	770	33.3561	95.4802	0	33.3561	63.4802	1	33.3561	31.4802	0	33.3561	-0.519809	1	1.35607	95.4802	0	1.35607	63.4802	0	1.35607	31.4802	0	1.35607	-0.519809	3	-30.6439	95.4802	0	-30.6439	63.4802	0	-30.6439	31.4802	0	-30.6439	-0.519809	0	-62.6439	95.4802	0	-62.6439	63.4802	0	-62.6439	31.4802	0
26-28	2018-02-04	210	353	707	43.7721	87.6682	0	43.7721	55.6682	0	43.7721	23.6682	0	43.7721	-8.33182	0	11.7721	87.6682	0	11.7721	55.6682	0	11.7721	23.6682	1	11.7721	-8.33182	0	-20.2279	87.6682	0	-20.2279	55.6682	0	-20.2279	23.6682	0	-20.2279	-8.33182	0	-52.2279	87.6682	0	-52.2279	55.6682	0	-52.2279	23.6682	0
26-28	2018-04-06	211	782	476	96.9682	59.0241	0	96.9682	27.0241	0	96.9682	-4.97588	0	96.9682	-36.9759	2	64.9682	59.0241	0	64.9682	27.0241	0	64.9682	-4.97588	1	64.9682	-36.9759	2	32.9682	59.0241	0	32.9682	27.0241	0	32.9682	-4.97588	2	32.9682	-36.9759	0	0.968194	59.0241	0	0.968194	27.0241	0	0.968194	-4.97588	0
26-28	2018-06-08	212	603	741	74.7721	91.8842	0	74.7721	59.8842	2	74.7721	27.8842	0	74.7721	-4.11582	1	42.7721	91.8842	0	42.7721	59.8842	0	42.7721	27.8842	0	42.7721	-4.11582	1	10.7721	91.8842	0	10.7721	59.8842	0	10.7721	27.8842	1	10.7721	-4.11582	0	-21.2279	91.8842	0	-21.2279	59.8842	0	-21.2279	27.8842	0
26-28	2018-08-10	213	451	721	55.9241	89.4042	0	55.9241	57.4042	1	55.9241	25.4042	0	55.9241	-6.59582	1	23.9241	89.4042	0	23.9241	57.4042	0	23.9241	25.4042	1	23.9241	-6.59582	1	-8.07589	89.4042	0	-8.07589	57.4042	0	-8.07589	25.4042	1	-8.07589	-6.59582	0	-40.0759	89.4042	0	-40.0759	57.4042	0	-40.0759	25.4042	0
26-28	2018-10-12	214	484	633	60.0161	78.4922	0	60.0161	46.4922	0	60.0161	14.4922	0	60.0161	-17.5078	1	28.0161	78.4922	0	28.0161	46.4922	0	28.0161	14.4922	1	28.0161	-17.5078	2	-3.98388	78.4922	0	-3.98388	46.4922	0	-3.98388	14.4922	0	-3.98388	-17.5078	0	-35.9839	78.4922	0	-35.9839	46.4922	1	-35.9839	14.4922	0
26-28	2018-12-14	215	349	595	43.2761	73.7801	0	43.2761	41.7801	0	43.2761	9.78015	0	43.2761	-22.2199	0	11.2761	73.7801	0	11.2761	41.7801	0	11.2761	9.78015	1	11.2761	-22.2199	1	-20.7239	73.7801	0	-20.7239	41.7801	0	-20.7239	9.78015	1	-20.7239	-22.2199	1	-52.7239	73.7801	0	-52.7239	41.7801	0	-52.7239	9.78015	0
26-28	14-16	216	508	535	62.9921	66.3401	0	62.9921	34.3401	1	62.9921	2.34013	1	62.9921	-29.6599	0	30.9921	66.3401	0	30.9921	34.3401	0	30.9921	2.34013	2	30.9921	-29.6599	0	-1.00787	66.3401	0	-1.00787	34.3401	0	-1.00787	2.34013	0	-1.00787	-29.6599	1	-33.0079	66.3401	0	-33.0079	34.3401	0	-33.0079	2.34013	0
26-28	16-18	217	498	529	61.7521	65.5961	0	61.7521	33.5961	0	61.7521	1.59613	3	61.7521	-30.4039	0	29.7521	65.5961	0	29.7521	33.5961	0	29.7521	1.59613	1	29.7521	-30.4039	0	-2.24788	65.5961	0	-2.24788	33.5961	0	-2.24788	1.59613	0	-2.24788	-30.4039	2	-34.2479	65.5961	0	-34.2479	33.5961	0	-34.2479	1.59613	0
26-28	18-20	218	781	506	96.8442	62.7441	0	96.8442	30.7441	0	96.8442	-1.25587	2	96.8442	-33.2559	0	64.8442	62.7441	0	64.8442	30.7441	0	64.8442	-1.25587	0	64.8442	-33.2559	1	32.8442	62.7441	0	32.8442	30.7441	0	32.8442	-1.25587	2	32.8442	-33.2559	0	0.844194	62.7441	0	0.844194	30.7441	0	0.844194	-1.25587	0
26-28	20-22	219	731	889	90.6442	110.236	0	90.6442	78.2362	0	90.6442	46.2362	2	90.6442	14.2362	0	58.6442	110.236	0	58.6442	78.2362	0	58.6442	46.2362	0	58.6442	14.2362	0	26.6442	110.236	0	26.6442	78.2362	0	26.6442	46.2362	0	26.6442	14.2362	0	-5.35582	110.236	0	-5.35582	78.2362	0	-5.35582	46.2362	0
26-28	22-24	220	248	724	30.7521	89.7762	0	30.7521	57.7762	0	30.7521	25.7762	0	30.7521	-6.22382	0	-1.24794	89.7762	0	-1.24794	57.7762	0	-1.24794	25.7762	0	-1.24794	-6.22382	0	-33.2479	89.7762	0	-33.2479	57.7762	0	-33.2479	25.7762	0	-33.2479	-6.22382	0	-65.2479	89.7762	0	-65.2479	57.7762	0	-65.2479	25.7762	0
26-28	24-26	221	222	651	27.5281	80.7242	0	27.5281	48.7242	0	27.5281	16.7242	0	27.5281	-15.2758	0	-4.47194	80.7242	0	-4.47194	48.7242	0	-4.47194	16.7242	1	-4.47194	-15.2758	0	-36.4719	80.7242	0	-36.4719	48.7242	0	-36.4719	16.7242	0	-36.4719	-15.2758	0	-68.4719	80.7242	1	-68.4719	48.7242	0	-68.4719	16.7242	0
26-28	26-28	222	724	628	89.7762	77.8722	0	89.7762	45.8722	0	89.7762	13.8722	2	89.7762	-18.1278	1	57.7762	77.8722	0	57.7762	45.8722	0	57.7762	13.8722	2	57.7762	-18.1278	0	25.7762	77.8722	0	25.7762	45.8722	0	25.7762	13.8722	0	25.7762	-18.1278	0	-6.22382	77.8722	0	-6.22382	45.8722	0	-6.22382	13.8722	0
26-28	28-30	223	677	616	83.9482	76.3842	0	83.9482	44.3842	0	83.9482	12.3842	3	83.9482	-19.6158	0	51.9482	76.3842	0	51.9482	44.3842	0	51.9482	12.3842	1	51.9482	-19.6158	0	19.9482	76.3842	0	19.9482	44.3842	0	19.9482	12.3842	0	19.9482	-19.6158	0	-12.0518	76.3842	0	-12.0518	44.3842	0	-12.0518	12.3842	0
26-28	30-32	224	768	610	95.2322	75.6402	0	95.2322	43.6402	0	95.2322	11.6402	0	95.2322	-20.3598	0	63.2322	75.6402	0	63.2322	43.6402	0	63.2322	11.6402	0	63.2322	-20.3598	0	31.2322	75.6402	0	31.2322	43.6402	0	31.2322	11.6402	0	31.2322	-20.3598	0	-0.76781	75.6402	0	-0.76781	43.6402	0	-0.76781	11.6402	0
28-30	0-2	225	781	503	96.8442	62.3721	0	96.8442	30.3721	0	96.8442	-1.62788	0	96.8442	-33.6279	0	64.8442	62.3721	0	64.8442	30.3721	0	64.8442	-1.62788	3	64.8442	-33.6279	1	32.8442	62.3721	0	32.8442	30.3721	0	32.8442	-1.62788	0	32.8442	-33.6279	0	0.844194	62.3721	0	0.844194	30.3721	0	0.844194	-1.62788	0
28-30	2018-02-04	226	447	703	55.4281	87.1722	0	55.4281	55.1722	1	55.4281	23.1722	0	55.4281	-8.82783	0	23.4281	87.1722	0	23.4281	55.1722	0	23.4281	23.1722	0	23.4281	-8.82783	2	-8.57189	87.1722	0	-8.57189	55.1722	0	-8.57189	23.1722	0	-8.57189	-8.82783	0	-40.5719	87.1722	0	-40.5719	55.1722	0	-40.5719	23.1722	0
28-30	2018-04-06	227	183	662	22.692	82.0882	0	22.692	50.0882	2	22.692	18.0882	0	22.692	-13.9118	1	-9.30795	82.0882	0	-9.30795	50.0882	0	-9.30795	18.0882	1	-9.30795	-13.9118	0	-41.308	82.0882	0	-41.308	50.0882	0	-41.308	18.0882	0	-41.308	-13.9118	0	-73.308	82.0882	0	-73.308	50.0882	0	-73.308	18.0882	0
28-30	2018-06-08	228	344	622	42.6561	77.1282	0	42.6561	45.1282	0	42.6561	13.1282	0	42.6561	-18.8718	0	10.6561	77.1282	0	10.6561	45.1282	0	10.6561	13.1282	0	10.6561	-18.8718	1	-21.3439	77.1282	0	-21.3439	45.1282	0	-21.3439	13.1282	2	-21.3439	-18.8718	0	-53.3439	77.1282	0	-53.3439	45.1282	0	-53.3439	13.1282	0
28-30	2018-08-10	229	290	584	35.9601	72.4161	0	35.9601	40.4161	0	35.9601	8.41614	0	35.9601	-23.5839	1	3.96007	72.4161	0	3.96007	40.4161	0	3.96007	8.41614	3	3.96007	-23.5839	1	-28.0399	72.4161	0	-28.0399	40.4161	0	-28.0399	8.41614	0	-28.0399	-23.5839	0	-60.0399	72.4161	0	-60.0399	40.4161	0	-60.0399	8.41614	0
28-30	2018-10-12	230	352	574	43.6481	71.1761	0	43.6481	39.1761	0	43.6481	7.17614	0	43.6481	-24.8239	0	11.6481	71.1761	0	11.6481	39.1761	0	11.6481	7.17614	0	11.6481	-24.8239	1	-20.3519	71.1761	0	-20.3519	39.1761	0	-20.3519	7.17614	2	-20.3519	-24.8239	0	-52.3519	71.1761	0	-52.3519	39.1761	0	-52.3519	7.17614	0
28-30	2018-12-14	231	786	538	97.4642	66.7121	0	97.4642	34.7121	0	97.4642	2.71213	1	97.4642	-29.2879	0	65.4642	66.7121	0	65.4642	34.7121	0	65.4642	2.71213	0	65.4642	-29.2879	2	33.4642	66.7121	0	33.4642	34.7121	0	33.4642	2.71213	1	33.4642	-29.2879	1	1.46419	66.7121	0	1.46419	34.7121	0	1.46419	2.71213	0
28-30	14-16	232	809	447	100.316	55.4281	0	100.316	23.4281	0	100.316	-8.57189	3	100.316	-40.5719	0	68.3162	55.4281	0	68.3162	23.4281	0	68.3162	-8.57189	2	68.3162	-40.5719	0	36.3162	55.4281	0	36.3162	23.4281	0	36.3162	-8.57189	1	36.3162	-40.5719	0	4.3162	55.4281	0	4.3162	23.4281	0	4.3162	-8.57189	0
28-30	16-18	233	165	267	20.46	33.1081	0	20.46	1.10807	0	20.46	-30.8919	1	20.46	-62.8919	0	-11.54	33.1081	0	-11.54	1.10807	0	-11.54	-30.8919	0	-11.54	-62.8919	0	-43.54	33.1081	0	-43.54	1.10807	0	-43.54	-30.8919	0	-43.54	-62.8919	0	-75.54	33.1081	0	-75.54	1.10807	0	-75.54	-30.8919	0
28-30	18-20	234	20	1016	2.48	125.984	0	2.48	93.9843	0	2.48	61.9843	2	2.48	29.9843	0	-29.52	125.984	0	-29.52	93.9843	0	-29.52	61.9843	4	-29.52	29.9843	0	-61.52	125.984	0	-61.52	93.9843	0	-61.52	61.9843	0	-61.52	29.9843	1	-93.52	125.984	0	-93.52	93.9843	0	-93.52	61.9843	0
28-30	20-22	235	32	979	3.96801	121.396	0	3.96801	89.3962	0	3.96801	57.3962	2	3.96801	25.3962	0	-28.032	121.396	0	-28.032	89.3962	0	-28.032	57.3962	2	-28.032	25.3962	0	-60.032	121.396	0	-60.032	89.3962	0	-60.032	57.3962	0	-60.032	25.3962	0	-92.032	121.396	0	-92.032	89.3962	0	-92.032	57.3962	0
28-30	22-24	236	209	807	25.9161	100.068	0	25.9161	68.0682	0	25.9161	36.0682	6	25.9161	4.0682	0	-6.08395	100.068	0	-6.08395	68.0682	0	-6.08395	36.0682	3	-6.08395	4.0682	0	-38.0839	100.068	0	-38.0839	68.0682	0	-38.0839	36.0682	0	-38.0839	4.0682	0	-70.0839	100.068	0	-70.0839	68.0682	0	-70.0839	36.0682	0
28-30	24-26	237	292	581	36.2081	72.0441	0	36.2081	40.0441	0	36.2081	8.04414	1	36.2081	-23.9559	0	4.20807	72.0441	0	4.20807	40.0441	0	4.20807	8.04414	0	4.20807	-23.9559	0	-27.7919	72.0441	0	-27.7919	40.0441	0	-27.7919	8.04414	0	-27.7919	-23.9559	0	-59.7919	72.0441	0	-59.7919	40.0441	0	-59.7919	8.04414	0
28-30	26-28	238	378	544	46.8721	67.4561	0	46.8721	35.4561	0	46.8721	3.45613	2	46.8721	-28.5439	0	14.8721	67.4561	0	14.8721	35.4561	0	14.8721	3.45613	0	14.8721	-28.5439	0	-17.1279	67.4561	0	-17.1279	35.4561	2	-17.1279	3.45613	0	-17.1279	-28.5439	0	-49.1279	67.4561	0	-49.1279	35.4561	0	-49.1279	3.45613	0
28-30	28-30	239	837	470	103.788	58.2801	1	103.788	26.2801	0	103.788	-5.71988	0	103.788	-37.7199	0	71.7882	58.2801	0	71.7882	26.2801	1	71.7882	-5.71988	1	71.7882	-37.7199	0	39.7882	58.2801	0	39.7882	26.2801	0	39.7882	-5.71988	0	39.7882	-37.7199	0	7.78821	58.2801	0	7.78821	26.2801	0	7.78821	-5.71988	0
28-30	30-32	240	113	389	14.012	48.2361	0	14.012	16.2361	0	14.012	-15.7639	0	14.012	-47.7639	1	-17.988	48.2361	0	-17.988	16.2361	2	-17.988	-15.7639	1	-17.988	-47.7639	0	-49.988	48.2361	0	-49.988	16.2361	0	-49.988	-15.7639	0	-49.988	-47.7639	0	-81.988	48.2361	0	-81.988	16.2361	0	-81.988	-15.7639	0
30-32	0-2	241	492	676	61.0081	83.8242	0	61.0081	51.8242	1	61.0081	19.8242	0	61.0081	-12.1758	3	29.0081	83.8242	0	29.0081	51.8242	0	29.0081	19.8242	0	29.0081	-12.1758	0	-2.99188	83.8242	0	-2.99188	51.8242	0	-2.99188	19.8242	0	-2.99188	-12.1758	0	-34.9919	83.8242	0	-34.9919	51.8242	0	-34.9919	19.8242	0
30-32	2018-02-04	242	486	668	60.2641	82.8322	0	60.2641	50.8322	0	60.2641	18.8322	0	60.2641	-13.1678	1	28.2641	82.8322	0	28.2641	50.8322	0	28.2641	18.8322	2	28.2641	-13.1678	1	-3.73588	82.8322	0	-3.73588	50.8322	0	-3.73588	18.8322	0	-3.73588	-13.1678	0	-35.7359	82.8322	0	-35.7359	50.8322	0	-35.7359	18.8322	0
30-32	2018-04-06	243	223	653	27.6521	80.9722	0	27.6521	48.9722	0	27.6521	16.9722	0	27.6521	-15.0278	2	-4.34794	80.9722	1	-4.34794	48.9722	0	-4.34794	16.9722	2	-4.34794	-15.0278	2	-36.3479	80.9722	0	-36.3479	48.9722	0	-36.3479	16.9722	2	-36.3479	-15.0278	0	-68.3479	80.9722	0	-68.3479	48.9722	0	-68.3479	16.9722	0
30-32	2018-06-08	244	531	527	65.8441	65.3481	0	65.8441	33.3481	0	65.8441	1.34813	0	65.8441	-30.6519	2	33.8441	65.3481	0	33.8441	33.3481	0	33.8441	1.34813	2	33.8441	-30.6519	1	1.84413	65.3481	0	1.84413	33.3481	0	1.84413	1.34813	1	1.84413	-30.6519	0	-30.1559	65.3481	0	-30.1559	33.3481	0	-30.1559	1.34813	0
30-32	2018-08-10	245	809	445	100.316	55.1801	0	100.316	23.1801	0	100.316	-8.81989	0	100.316	-40.8199	1	68.3162	55.1801	0	68.3162	23.1801	0	68.3162	-8.81989	1	68.3162	-40.8199	2	36.3162	55.1801	0	36.3162	23.1801	0	36.3162	-8.81989	1	36.3162	-40.8199	0	4.3162	55.1801	0	4.3162	23.1801	0	4.3162	-8.81989	0
30-32	2018-10-12	246	186	336	23.064	41.6641	0	23.064	9.66408	0	23.064	-22.3359	0	23.064	-54.3359	0	-8.93595	41.6641	0	-8.93595	9.66408	0	-8.93595	-22.3359	1	-8.93595	-54.3359	1	-40.936	41.6641	0	-40.936	9.66408	0	-40.936	-22.3359	2	-40.936	-54.3359	0	-72.936	41.6641	0	-72.936	9.66408	0	-72.936	-22.3359	0
30-32	2018-12-14	247	483	855	59.8921	106.02	0	59.8921	74.0202	0	59.8921	42.0202	1	59.8921	10.0202	0	27.8921	106.02	0	27.8921	74.0202	0	27.8921	42.0202	1	27.8921	10.0202	0	-4.10788	106.02	0	-4.10788	74.0202	0	-4.10788	42.0202	1	-4.10788	10.0202	1	-36.1079	106.02	0	-36.1079	74.0202	0	-36.1079	42.0202	0
30-32	14-16	248	543	803	67.3321	99.5722	0	67.3321	67.5722	0	67.3321	35.5722	1	67.3321	3.5722	0	35.3321	99.5722	0	35.3321	67.5722	0	35.3321	35.5722	3	35.3321	3.5722	2	3.33213	99.5722	0	3.33213	67.5722	0	3.33213	35.5722	0	3.33213	3.5722	0	-28.6679	99.5722	0	-28.6679	67.5722	0	-28.6679	35.5722	0
30-32	16-18	249	792	493	98.2082	61.1321	0	98.2082	29.1321	0	98.2082	-2.86788	0	98.2082	-34.8679	0	66.2082	61.1321	0	66.2082	29.1321	0	66.2082	-2.86788	1	66.2082	-34.8679	0	34.2082	61.1321	0	34.2082	29.1321	0	34.2082	-2.86788	0	34.2082	-34.8679	1	2.2082	61.1321	0	2.2082	29.1321	0	2.2082	-2.86788	0
30-32	18-20	250	219	335	27.1561	41.5401	0	27.1561	9.54008	0	27.1561	-22.4599	2	27.1561	-54.4599	0	-4.84395	41.5401	0	-4.84395	9.54008	0	-4.84395	-22.4599	1	-4.84395	-54.4599	0	-36.8439	41.5401	0	-36.8439	9.54008	0	-36.8439	-22.4599	0	-36.8439	-54.4599	0	-68.8439	41.5401	0	-68.8439	9.54008	0	-68.8439	-22.4599	0
30-32	20-22	251	44	1023	5.45601	126.852	0	5.45601	94.8523	0	5.45601	62.8523	3	5.45601	30.8523	0	-26.544	126.852	0	-26.544	94.8523	0	-26.544	62.8523	2	-26.544	30.8523	0	-58.544	126.852	0	-58.544	94.8523	0	-58.544	62.8523	0	-58.544	30.8523	0	-90.544	126.852	0	-90.544	94.8523	0	-90.544	62.8523	0
30-32	22-24	252	513	733	63.6121	90.8922	0	63.6121	58.8922	0	63.6121	26.8922	3	63.6121	-5.10782	0	31.6121	90.8922	0	31.6121	58.8922	0	31.6121	26.8922	1	31.6121	-5.10782	0	-0.387873	90.8922	0	-0.387873	58.8922	0	-0.387873	26.8922	0	-0.387873	-5.10782	0	-32.3879	90.8922	0	-32.3879	58.8922	0	-32.3879	26.8922	0
30-32	24-26	253	443	638	54.9321	79.1122	0	54.9321	47.1122	0	54.9321	15.1122	2	54.9321	-16.8878	0	22.9321	79.1122	0	22.9321	47.1122	0	22.9321	15.1122	2	22.9321	-16.8878	0	-9.06789	79.1122	0	-9.06789	47.1122	2	-9.06789	15.1122	0	-9.06789	-16.8878	0	-41.0679	79.1122	0	-41.0679	47.1122	0	-41.0679	15.1122	0
30-32	26-28	254	774	508	95.9762	62.9921	0	95.9762	30.9921	0	95.9762	-1.00787	0	95.9762	-33.0079	0	63.9762	62.9921	0	63.9762	30.9921	0	63.9762	-1.00787	1	63.9762	-33.0079	0	31.9762	62.9921	0	31.9762	30.9921	2	31.9762	-1.00787	0	31.9762	-33.0079	0	-0.023808	62.9921	0	-0.023808	30.9921	0	-0.023808	-1.00787	0
30-32	28-30	255	143	313	17.732	38.8121	1	17.732	6.81208	0	17.732	-25.1879	0	17.732	-57.1879	0	-14.268	38.8121	0	-14.268	6.81208	0	-14.268	-25.1879	0	-14.268	-57.1879	0	-46.268	38.8121	0	-46.268	6.81208	1	-46.268	-25.1879	0	-46.268	-57.1879	0	-78.268	38.8121	0	-78.268	6.81208	0	-78.268	-25.1879	0
30-32	30-32	256	512	864	63.4881	107.136	1	63.4881	75.1362	0	63.4881	43.1362	0	63.4881	11.1362	0	31.4881	107.136	0	31.4881	75.1362	1	31.4881	43.1362	0	31.4881	11.1362	0	-0.511873	107.136	0	-0.511873	75.1362	1	-0.511873	43.1362	0	-0.511873	11.1362	0	-32.5119	107.136	0	-32.5119	75.1362	0	-32.5119	43.1362	0
		257	218	818	27.0321	101.432		27.0321	69.4322		27.0321	37.4322		27.0321	5.4322		-4.96795	101.432		-4.96795	69.4322		-4.96795	37.4322		-4.96795	5.4322		-36.9679	101.432		-36.9679	69.4322		-36.9679	37.4322		-36.9679	5.4322		-68.9679	101.432		-68.9679	69.4322		-68.9679	37.4322
		258	331	708	41.0441	87.7922		41.0441	55.7922		41.0441	23.7922		41.0441	-8.20782		9.04408	87.7922		9.04408	55.7922		9.04408	23.7922		9.04408	-8.20782		-22.9559	87.7922		-22.9559	55.7922		-22.9559	23.7922		-22.9559	-8.20782		-54.9559	87.7922		-54.9559	55.7922		-54.9559	23.7922
		259	406	692	50.3441	85.8082		50.3441	53.8082		50.3441	21.8082		50.3441	-10.1918		18.3441	85.8082		18.3441	53.8082		18.3441	21.8082		18.3441	-10.1918		-13.6559	85.8082		-13.6559	53.8082		-13.6559	21.8082		-13.6559	-10.1918		-45.6559	85.8082		-45.6559	53.8082		-45.6559	21.8082
		260	294	679	36.4561	84.1962		36.4561	52.1962		36.4561	20.1962		36.4561	-11.8038		4.45607	84.1962		4.45607	52.1962		4.45607	20.1962		4.45607	-11.8038		-27.5439	84.1962		-27.5439	52.1962		-27.5439	20.1962		-27.5439	-11.8038		-59.5439	84.1962		-59.5439	52.1962		-59.5439	20.1962
		261	762	616	94.4882	76.3842		94.4882	44.3842		94.4882	12.3842		94.4882	-19.6158		62.4882	76.3842		62.4882	44.3842		62.4882	12.3842		62.4882	-19.6158		30.4882	76.3842		30.4882	44.3842		30.4882	12.3842		30.4882	-19.6158		-1.51181	76.3842		-1.51181	44.3842		-1.51181	12.3842
		262	195	341	24.18	42.2841		24.18	10.2841		24.18	-21.7159		24.18	-53.7159		-7.81995	42.2841		-7.81995	10.2841		-7.81995	-21.7159		-7.81995	-53.7159		-39.82	42.2841		-39.82	10.2841		-39.82	-21.7159		-39.82	-53.7159		-71.82	42.2841		-71.82	10.2841		-71.82	-21.7159
		263	215	819	26.6601	101.556		26.6601	69.5562		26.6601	37.5562		26.6601	5.5562		-5.33995	101.556		-5.33995	69.5562		-5.33995	37.5562		-5.33995	5.5562		-37.3399	101.556		-37.3399	69.5562		-37.3399	37.5562		-37.3399	5.5562		-69.3399	101.556		-69.3399	69.5562		-69.3399	37.5562
		264	330	706	40.9201	87.5442		40.9201	55.5442		40.9201	23.5442		40.9201	-8.45582		8.92008	87.5442		8.92008	55.5442		8.92008	23.5442		8.92008	-8.45582		-23.0799	87.5442		-23.0799	55.5442		-23.0799	23.5442		-23.0799	-8.45582		-55.0799	87.5442		-55.0799	55.5442		-55.0799	23.5442
		265	336	574	41.6641	71.1761		41.6641	39.1761		41.6641	7.17614		41.6641	-24.8239		9.66408	71.1761		9.66408	39.1761		9.66408	7.17614		9.66408	-24.8239		-22.3359	71.1761		-22.3359	39.1761		-22.3359	7.17614		-22.3359	-24.8239		-54.3359	71.1761		-54.3359	39.1761		-54.3359	7.17614
		266	147	312	18.228	38.6881		18.228	6.68808		18.228	-25.3119		18.228	-57.3119		-13.772	38.6881		-13.772	6.68808		-13.772	-25.3119		-13.772	-57.3119		-45.772	38.6881		-45.772	6.68808		-45.772	-25.3119		-45.772	-57.3119		-77.772	38.6881		-77.772	6.68808		-77.772	-25.3119
		267	514	816	63.7361	101.184		63.7361	69.1842		63.7361	37.1842		63.7361	5.1842		31.7361	101.184		31.7361	69.1842		31.7361	37.1842		31.7361	5.1842		-0.263873	101.184		-0.263873	69.1842		-0.263873	37.1842		-0.263873	5.1842		-32.2639	101.184		-32.2639	69.1842		-32.2639	37.1842
		268	349	714	43.2761	88.5362		43.2761	56.5362		43.2761	24.5362		43.2761	-7.46382		11.2761	88.5362		11.2761	56.5362		11.2761	24.5362		11.2761	-7.46382		-20.7239	88.5362		-20.7239	56.5362		-20.7239	24.5362		-20.7239	-7.46382		-52.7239	88.5362		-52.7239	56.5362		-52.7239	24.5362
		269	416	704	51.5841	87.2962		51.5841	55.2962		51.5841	23.2962		51.5841	-8.70383		19.5841	87.2962		19.5841	55.2962		19.5841	23.2962		19.5841	-8.70383		-12.4159	87.2962		-12.4159	55.2962		-12.4159	23.2962		-12.4159	-8.70383		-44.4159	87.2962		-44.4159	55.2962		-44.4159	23.2962
		270	300	567	37.2001	70.3081		37.2001	38.3081		37.2001	6.30814		37.2001	-25.6919		5.20007	70.3081		5.20007	38.3081		5.20007	6.30814		5.20007	-25.6919		-26.7999	70.3081		-26.7999	38.3081		-26.7999	6.30814		-26.7999	-25.6919		-58.7999	70.3081		-58.7999	38.3081		-58.7999	6.30814
		271	686	562	85.0642	69.6881		85.0642	37.6881		85.0642	5.68814		85.0642	-26.3119		53.0642	69.6881		53.0642	37.6881		53.0642	5.68814		53.0642	-26.3119		21.0642	69.6881		21.0642	37.6881		21.0642	5.68814		21.0642	-26.3119		-10.9358	69.6881		-10.9358	37.6881		-10.9358	5.68814
		272	808	443	100.192	54.9321		100.192	22.9321		100.192	-9.06789		100.192	-41.0679		68.1922	54.9321		68.1922	22.9321		68.1922	-9.06789		68.1922	-41.0679		36.1922	54.9321		36.1922	22.9321		36.1922	-9.06789		36.1922	-41.0679		4.1922	54.9321		4.1922	22.9321		4.1922	-9.06789
		273	215	319	26.6601	39.5561		26.6601	7.55608		26.6601	-24.4439		26.6601	-56.4439		-5.33995	39.5561		-5.33995	7.55608		-5.33995	-24.4439		-5.33995	-56.4439		-37.3399	39.5561		-37.3399	7.55608		-37.3399	-24.4439		-37.3399	-56.4439		-69.3399	39.5561		-69.3399	7.55608		-69.3399	-24.4439
		274	296	732	36.7041	90.7682		36.7041	58.7682		36.7041	26.7682		36.7041	-5.23182		4.70407	90.7682		4.70407	58.7682		4.70407	26.7682		4.70407	-5.23182		-27.2959	90.7682		-27.2959	58.7682		-27.2959	26.7682		-27.2959	-5.23182		-59.2959	90.7682		-59.2959	58.7682		-59.2959	26.7682
		275	416	702	51.5841	87.0482		51.5841	55.0482		51.5841	23.0482		51.5841	-8.95183		19.5841	87.0482		19.5841	55.0482		19.5841	23.0482		19.5841	-8.95183		-12.4159	87.0482		-12.4159	55.0482		-12.4159	23.0482		-12.4159	-8.95183		-44.4159	87.0482		-44.4159	55.0482		-44.4159	23.0482
		276	430	636	53.3201	78.8642		53.3201	46.8642		53.3201	14.8642		53.3201	-17.1358		21.3201	78.8642		21.3201	46.8642		21.3201	14.8642		21.3201	-17.1358		-10.6799	78.8642		-10.6799	46.8642		-10.6799	14.8642		-10.6799	-17.1358		-42.6799	78.8642		-42.6799	46.8642		-42.6799	14.8642
		277	372	587	46.1281	72.7881		46.1281	40.7881		46.1281	8.78815		46.1281	-23.2119		14.1281	72.7881		14.1281	40.7881		14.1281	8.78815		14.1281	-23.2119		-17.8719	72.7881		-17.8719	40.7881		-17.8719	8.78815		-17.8719	-23.2119		-49.8719	72.7881		-49.8719	40.7881		-49.8719	8.78815
		278	324	578	40.1761	71.6721		40.1761	39.6721		40.1761	7.67214		40.1761	-24.3279		8.17608	71.6721		8.17608	39.6721		8.17608	7.67214		8.17608	-24.3279		-23.8239	71.6721		-23.8239	39.6721		-23.8239	7.67214		-23.8239	-24.3279		-55.8239	71.6721		-55.8239	39.6721		-55.8239	7.67214
		279	269	687	33.3561	85.1882		33.3561	53.1882		33.3561	21.1882		33.3561	-10.8118		1.35607	85.1882		1.35607	53.1882		1.35607	21.1882		1.35607	-10.8118		-30.6439	85.1882		-30.6439	53.1882		-30.6439	21.1882		-30.6439	-10.8118		-62.6439	85.1882		-62.6439	53.1882		-62.6439	21.1882
		280	378	823	46.8721	102.052		46.8721	70.0522		46.8721	38.0522		46.8721	6.0522		14.8721	102.052		14.8721	70.0522		14.8721	38.0522		14.8721	6.0522		-17.1279	102.052		-17.1279	70.0522		-17.1279	38.0522		-17.1279	6.0522		-49.1279	102.052		-49.1279	70.0522		-49.1279	38.0522
		281	353	697	43.7721	86.4282		43.7721	54.4282		43.7721	22.4282		43.7721	-9.57183		11.7721	86.4282		11.7721	54.4282		11.7721	22.4282		11.7721	-9.57183		-20.2279	86.4282		-20.2279	54.4282		-20.2279	22.4282		-20.2279	-9.57183		-52.2279	86.4282		-52.2279	54.4282		-52.2279	22.4282
		282	421	646	52.2041	80.1042		52.2041	48.1042		52.2041	16.1042		52.2041	-15.8958		20.2041	80.1042		20.2041	48.1042		20.2041	16.1042		20.2041	-15.8958		-11.7959	80.1042		-11.7959	48.1042		-11.7959	16.1042		-11.7959	-15.8958		-43.7959	80.1042		-43.7959	48.1042		-43.7959	16.1042
		283	326	642	40.4241	79.6082		40.4241	47.6082		40.4241	15.6082		40.4241	-16.3918		8.42408	79.6082		8.42408	47.6082		8.42408	15.6082		8.42408	-16.3918		-23.5759	79.6082		-23.5759	47.6082		-23.5759	15.6082		-23.5759	-16.3918		-55.5759	79.6082		-55.5759	47.6082		-55.5759	15.6082
		284	369	626	45.7561	77.6242		45.7561	45.6242		45.7561	13.6242		45.7561	-18.3758		13.7561	77.6242		13.7561	45.6242		13.7561	13.6242		13.7561	-18.3758		-18.2439	77.6242		-18.2439	45.6242		-18.2439	13.6242		-18.2439	-18.3758		-50.2439	77.6242		-50.2439	45.6242		-50.2439	13.6242
		285	622	595	77.1282	73.7801		77.1282	41.7801		77.1282	9.78015		77.1282	-22.2199		45.1282	73.7801		45.1282	41.7801		45.1282	9.78015		45.1282	-22.2199		13.1282	73.7801		13.1282	41.7801		13.1282	9.78015		13.1282	-22.2199		-18.8718	73.7801		-18.8718	41.7801		-18.8718	9.78015
		286	318	555	39.4321	68.8201		39.4321	36.8201		39.4321	4.82014		39.4321	-27.1799		7.43208	68.8201		7.43208	36.8201		7.43208	4.82014		7.43208	-27.1799		-24.5679	68.8201		-24.5679	36.8201		-24.5679	4.82014		-24.5679	-27.1799		-56.5679	68.8201		-56.5679	36.8201		-56.5679	4.82014
		287	320	714	39.6801	88.5362		39.6801	56.5362		39.6801	24.5362		39.6801	-7.46382		7.68008	88.5362		7.68008	56.5362		7.68008	24.5362		7.68008	-7.46382		-24.3199	88.5362		-24.3199	56.5362		-24.3199	24.5362		-24.3199	-7.46382		-56.3199	88.5362		-56.3199	56.5362		-56.3199	24.5362
		288	418	708	51.8321	87.7922		51.8321	55.7922		51.8321	23.7922		51.8321	-8.20782		19.8321	87.7922		19.8321	55.7922		19.8321	23.7922		19.8321	-8.20782		-12.1679	87.7922		-12.1679	55.7922		-12.1679	23.7922		-12.1679	-8.20782		-44.1679	87.7922		-44.1679	55.7922		-44.1679	23.7922
		289	500	696	62.0001	86.3042		62.0001	54.3042		62.0001	22.3042		62.0001	-9.69583		30.0001	86.3042		30.0001	54.3042		30.0001	22.3042		30.0001	-9.69583		-1.99988	86.3042		-1.99988	54.3042		-1.99988	22.3042		-1.99988	-9.69583		-33.9999	86.3042		-33.9999	54.3042		-33.9999	22.3042
		290	291	671	36.0841	83.2042		36.0841	51.2042		36.0841	19.2042		36.0841	-12.7958		4.08407	83.2042		4.08407	51.2042		4.08407	19.2042		4.08407	-12.7958		-27.9159	83.2042		-27.9159	51.2042		-27.9159	19.2042		-27.9159	-12.7958		-59.9159	83.2042		-59.9159	51.2042		-59.9159	19.2042
		291	521	635	64.6041	78.7402		64.6041	46.7402		64.6041	14.7402		64.6041	-17.2598		32.6041	78.7402		32.6041	46.7402		32.6041	14.7402		32.6041	-17.2598		0.604129	78.7402		0.604129	46.7402		0.604129	14.7402		0.604129	-17.2598		-31.3959	78.7402		-31.3959	46.7402		-31.3959	14.7402
		292	690	544	85.5602	67.4561		85.5602	35.4561		85.5602	3.45613		85.5602	-28.5439		53.5602	67.4561		53.5602	35.4561		53.5602	3.45613		53.5602	-28.5439		21.5602	67.4561		21.5602	35.4561		21.5602	3.45613		21.5602	-28.5439		-10.4398	67.4561		-10.4398	35.4561		-10.4398	3.45613
		293	821	442	101.804	54.8081		101.804	22.8081		101.804	-9.19189		101.804	-41.1919		69.8042	54.8081		69.8042	22.8081		69.8042	-9.19189		69.8042	-41.1919		37.8042	54.8081		37.8042	22.8081		37.8042	-9.19189		37.8042	-41.1919		5.8042	54.8081		5.8042	22.8081		5.8042	-9.19189
		294	477	783	59.1481	97.0922		59.1481	65.0922		59.1481	33.0922		59.1481	1.09219		27.1481	97.0922		27.1481	65.0922		27.1481	33.0922		27.1481	1.09219		-4.85188	97.0922		-4.85188	65.0922		-4.85188	33.0922		-4.85188	1.09219		-36.8519	97.0922		-36.8519	65.0922		-36.8519	33.0922
		295	587	754	72.7881	93.4962		72.7881	61.4962		72.7881	29.4962		72.7881	-2.50381		40.7881	93.4962		40.7881	61.4962		40.7881	29.4962		40.7881	-2.50381		8.78815	93.4962		8.78815	61.4962		8.78815	29.4962		8.78815	-2.50381		-23.2119	93.4962		-23.2119	61.4962		-23.2119	29.4962
		296	581	753	72.0441	93.3722		72.0441	61.3722		72.0441	29.3722		72.0441	-2.62781		40.0441	93.3722		40.0441	61.3722		40.0441	29.3722		40.0441	-2.62781		8.04414	93.3722		8.04414	61.3722		8.04414	29.3722		8.04414	-2.62781		-23.9559	93.3722		-23.9559	61.3722		-23.9559	29.3722
		297	319	724	39.5561	89.7762		39.5561	57.7762		39.5561	25.7762		39.5561	-6.22382		7.55608	89.7762		7.55608	57.7762		7.55608	25.7762		7.55608	-6.22382		-24.4439	89.7762		-24.4439	57.7762		-24.4439	25.7762		-24.4439	-6.22382		-56.4439	89.7762		-56.4439	57.7762		-56.4439	25.7762
		298	530	545	65.7201	67.5801		65.7201	35.5801		65.7201	3.58014		65.7201	-28.4199		33.7201	67.5801		33.7201	35.5801		33.7201	3.58014		33.7201	-28.4199		1.72013	67.5801		1.72013	35.5801		1.72013	3.58014		1.72013	-28.4199		-30.2799	67.5801		-30.2799	35.5801		-30.2799	3.58014
		299	299	706	37.0761	87.5442		37.0761	55.5442		37.0761	23.5442		37.0761	-8.45582		5.07607	87.5442		5.07607	55.5442		5.07607	23.5442		5.07607	-8.45582		-26.9239	87.5442		-26.9239	55.5442		-26.9239	23.5442		-26.9239	-8.45582		-58.9239	87.5442		-58.9239	55.5442		-58.9239	23.5442
		300	561	691	69.5641	85.6842		69.5641	53.6842		69.5641	21.6842		69.5641	-10.3158		37.5641	85.6842		37.5641	53.6842		37.5641	21.6842		37.5641	-10.3158		5.56414	85.6842		5.56414	53.6842		5.56414	21.6842		5.56414	-10.3158		-26.4359	85.6842		-26.4359	53.6842		-26.4359	21.6842
		301	680	689	84.3202	85.4362		84.3202	53.4362		84.3202	21.4362		84.3202	-10.5638		52.3202	85.4362		52.3202	53.4362		52.3202	21.4362		52.3202	-10.5638		20.3202	85.4362		20.3202	53.4362		20.3202	21.4362		20.3202	-10.5638		-11.6798	85.4362		-11.6798	53.4362		-11.6798	21.4362
		302	378	556	46.8721	68.9441		46.8721	36.9441		46.8721	4.94414		46.8721	-27.0559		14.8721	68.9441		14.8721	36.9441		14.8721	4.94414		14.8721	-27.0559		-17.1279	68.9441		-17.1279	36.9441		-17.1279	4.94414		-17.1279	-27.0559		-49.1279	68.9441		-49.1279	36.9441		-49.1279	4.94414
		303	659	521	81.7162	64.6041		81.7162	32.6041		81.7162	0.604129		81.7162	-31.3959		49.7162	64.6041		49.7162	32.6041		49.7162	0.604129		49.7162	-31.3959		17.7162	64.6041		17.7162	32.6041		17.7162	0.604129		17.7162	-31.3959		-14.2838	64.6041		-14.2838	32.6041		-14.2838	0.604129
		304	525	477	65.1001	59.1481		65.1001	27.1481		65.1001	-4.85188		65.1001	-36.8519		33.1001	59.1481		33.1001	27.1481		33.1001	-4.85188		33.1001	-36.8519		1.10013	59.1481		1.10013	27.1481		1.10013	-4.85188		1.10013	-36.8519		-30.8999	59.1481		-30.8999	27.1481		-30.8999	-4.85188
		305	790	429	97.9602	53.1961		97.9602	21.1961		97.9602	-10.8039		97.9602	-42.8039		65.9602	53.1961		65.9602	21.1961		65.9602	-10.8039		65.9602	-42.8039		33.9602	53.1961		33.9602	21.1961		33.9602	-10.8039		33.9602	-42.8039		1.9602	53.1961		1.9602	21.1961		1.9602	-10.8039
		306	285	999	35.3401	123.876		35.3401	91.8762		35.3401	59.8762		35.3401	27.8762		3.34007	123.876		3.34007	91.8762		3.34007	59.8762		3.34007	27.8762		-28.6599	123.876		-28.6599	91.8762		-28.6599	59.8762		-28.6599	27.8762		-60.6599	123.876		-60.6599	91.8762		-60.6599	59.8762
		307	369	961	45.7561	119.164		45.7561	87.1642		45.7561	55.1642		45.7561	23.1642		13.7561	119.164		13.7561	87.1642		13.7561	55.1642		13.7561	23.1642		-18.2439	119.164		-18.2439	87.1642		-18.2439	55.1642		-18.2439	23.1642		-50.2439	119.164		-50.2439	87.1642		-50.2439	55.1642
		308	538	823	66.7121	102.052		66.7121	70.0522		66.7121	38.0522		66.7121	6.0522		34.7121	102.052		34.7121	70.0522		34.7121	38.0522		34.7121	6.0522		2.71213	102.052		2.71213	70.0522		2.71213	38.0522		2.71213	6.0522		-29.2879	102.052		-29.2879	70.0522		-29.2879	38.0522
		309	245	778	30.3801	96.4722		30.3801	64.4722		30.3801	32.4722		30.3801	0.472193		-1.61994	96.4722		-1.61994	64.4722		-1.61994	32.4722		-1.61994	0.472193		-33.6199	96.4722		-33.6199	64.4722		-33.6199	32.4722		-33.6199	0.472193		-65.6199	96.4722		-65.6199	64.4722		-65.6199	32.4722
		310	302	757	37.4481	93.8682		37.4481	61.8682		37.4481	29.8682		37.4481	-2.13181		5.44807	93.8682		5.44807	61.8682		5.44807	29.8682		5.44807	-2.13181		-26.5519	93.8682		-26.5519	61.8682		-26.5519	29.8682		-26.5519	-2.13181		-58.5519	93.8682		-58.5519	61.8682		-58.5519	29.8682
		311	476	635	59.0241	78.7402		59.0241	46.7402		59.0241	14.7402		59.0241	-17.2598		27.0241	78.7402		27.0241	46.7402		27.0241	14.7402		27.0241	-17.2598		-4.97588	78.7402		-4.97588	46.7402		-4.97588	14.7402		-4.97588	-17.2598		-36.9759	78.7402		-36.9759	46.7402		-36.9759	14.7402
		312	483	560	59.8921	69.4401		59.8921	37.4401		59.8921	5.44014		59.8921	-26.5599		27.8921	69.4401		27.8921	37.4401		27.8921	5.44014		27.8921	-26.5599		-4.10788	69.4401		-4.10788	37.4401		-4.10788	5.44014		-4.10788	-26.5599		-36.1079	69.4401		-36.1079	37.4401		-36.1079	5.44014
		313	319	557	39.5561	69.0681		39.5561	37.0681		39.5561	5.06814		39.5561	-26.9319		7.55608	69.0681		7.55608	37.0681		7.55608	5.06814		7.55608	-26.9319		-24.4439	69.0681		-24.4439	37.0681		-24.4439	5.06814		-24.4439	-26.9319		-56.4439	69.0681		-56.4439	37.0681		-56.4439	5.06814
		314	828	388	102.672	48.1121		102.672	16.1121		102.672	-15.8879		102.672	-47.8879		70.6722	48.1121		70.6722	16.1121		70.6722	-15.8879		70.6722	-47.8879		38.6722	48.1121		38.6722	16.1121		38.6722	-15.8879		38.6722	-47.8879		6.67221	48.1121		6.67221	16.1121		6.67221	-15.8879
		315	639	385	79.2362	47.7401		79.2362	15.7401		79.2362	-16.2599		79.2362	-48.2599		47.2362	47.7401		47.2362	15.7401		47.2362	-16.2599		47.2362	-48.2599		15.2362	47.7401		15.2362	15.7401		15.2362	-16.2599		15.2362	-48.2599		-16.7638	47.7401		-16.7638	15.7401		-16.7638	-16.2599
		316	100	757	12.4	93.8682		12.4	61.8682		12.4	29.8682		12.4	-2.13181		-19.6	93.8682		-19.6	61.8682		-19.6	29.8682		-19.6	-2.13181		-51.6	93.8682		-51.6	61.8682		-51.6	29.8682		-51.6	-2.13181		-83.6	93.8682		-83.6	61.8682		-83.6	29.8682
		317	537	735	66.5881	91.1402		66.5881	59.1402		66.5881	27.1402		66.5881	-4.85982		34.5881	91.1402		34.5881	59.1402		34.5881	27.1402		34.5881	-4.85982		2.58813	91.1402		2.58813	59.1402		2.58813	27.1402		2.58813	-4.85982		-29.4119	91.1402		-29.4119	59.1402		-29.4119	27.1402
		318	294	733	36.4561	90.8922		36.4561	58.8922		36.4561	26.8922		36.4561	-5.10782		4.45607	90.8922		4.45607	58.8922		4.45607	26.8922		4.45607	-5.10782		-27.5439	90.8922		-27.5439	58.8922		-27.5439	26.8922		-27.5439	-5.10782		-59.5439	90.8922		-59.5439	58.8922		-59.5439	26.8922
		319	294	638	36.4561	79.1122		36.4561	47.1122		36.4561	15.1122		36.4561	-16.8878		4.45607	79.1122		4.45607	47.1122		4.45607	15.1122		4.45607	-16.8878		-27.5439	79.1122		-27.5439	47.1122		-27.5439	15.1122		-27.5439	-16.8878		-59.5439	79.1122		-59.5439	47.1122		-59.5439	15.1122
		320	634	629	78.6162	77.9962		78.6162	45.9962		78.6162	13.9962		78.6162	-18.0038		46.6162	77.9962		46.6162	45.9962		46.6162	13.9962		46.6162	-18.0038		14.6162	77.9962		14.6162	45.9962		14.6162	13.9962		14.6162	-18.0038		-17.3838	77.9962		-17.3838	45.9962		-17.3838	13.9962
		321	708	536	87.7922	66.4641		87.7922	34.4641		87.7922	2.46413		87.7922	-29.5359		55.7922	66.4641		55.7922	34.4641		55.7922	2.46413		55.7922	-29.5359		23.7922	66.4641		23.7922	34.4641		23.7922	2.46413		23.7922	-29.5359		-8.20782	66.4641		-8.20782	34.4641		-8.20782	2.46413
		322	272	739	33.7281	91.6362		33.7281	59.6362		33.7281	27.6362		33.7281	-4.36382		1.72807	91.6362		1.72807	59.6362		1.72807	27.6362		1.72807	-4.36382		-30.2719	91.6362		-30.2719	59.6362		-30.2719	27.6362		-30.2719	-4.36382		-62.2719	91.6362		-62.2719	59.6362		-62.2719	27.6362
		323	424	712	52.5761	88.2882		52.5761	56.2882		52.5761	24.2882		52.5761	-7.71182		20.5761	88.2882		20.5761	56.2882		20.5761	24.2882		20.5761	-7.71182		-11.4239	88.2882		-11.4239	56.2882		-11.4239	24.2882		-11.4239	-7.71182		-43.4239	88.2882		-43.4239	56.2882		-43.4239	24.2882
		324	379	680	46.9961	84.3202		46.9961	52.3202		46.9961	20.3202		46.9961	-11.6798		14.9961	84.3202		14.9961	52.3202		14.9961	20.3202		14.9961	-11.6798		-17.0039	84.3202		-17.0039	52.3202		-17.0039	20.3202		-17.0039	-11.6798		-49.0039	84.3202		-49.0039	52.3202		-49.0039	20.3202
		325	270	678	33.4801	84.0722		33.4801	52.0722		33.4801	20.0722		33.4801	-11.9278		1.48007	84.0722		1.48007	52.0722		1.48007	20.0722		1.48007	-11.9278		-30.5199	84.0722		-30.5199	52.0722		-30.5199	20.0722		-30.5199	-11.9278		-62.5199	84.0722		-62.5199	52.0722		-62.5199	20.0722
		326	728	672	90.2722	83.3282		90.2722	51.3282		90.2722	19.3282		90.2722	-12.6718		58.2722	83.3282		58.2722	51.3282		58.2722	19.3282		58.2722	-12.6718		26.2722	83.3282		26.2722	51.3282		26.2722	19.3282		26.2722	-12.6718		-5.72782	83.3282		-5.72782	51.3282		-5.72782	19.3282
		327	227	661	28.1481	81.9642		28.1481	49.9642		28.1481	17.9642		28.1481	-14.0358		-3.85194	81.9642		-3.85194	49.9642		-3.85194	17.9642		-3.85194	-14.0358		-35.8519	81.9642		-35.8519	49.9642		-35.8519	17.9642		-35.8519	-14.0358		-67.8519	81.9642		-67.8519	49.9642		-67.8519	17.9642
		328	687	566	85.1882	70.1841		85.1882	38.1841		85.1882	6.18414		85.1882	-25.8159		53.1882	70.1841		53.1882	38.1841		53.1882	6.18414		53.1882	-25.8159		21.1882	70.1841		21.1882	38.1841		21.1882	6.18414		21.1882	-25.8159		-10.8118	70.1841		-10.8118	38.1841		-10.8118	6.18414
		329	766	468	94.9842	58.0321		94.9842	26.0321		94.9842	-5.96788		94.9842	-37.9679		62.9842	58.0321		62.9842	26.0321		62.9842	-5.96788		62.9842	-37.9679		30.9842	58.0321		30.9842	26.0321		30.9842	-5.96788		30.9842	-37.9679		-1.01581	58.0321		-1.01581	26.0321		-1.01581	-5.96788
		330	629	452	77.9962	56.0481		77.9962	24.0481		77.9962	-7.95189		77.9962	-39.9519		45.9962	56.0481		45.9962	24.0481		45.9962	-7.95189		45.9962	-39.9519		13.9962	56.0481		13.9962	24.0481		13.9962	-7.95189		13.9962	-39.9519		-18.0038	56.0481		-18.0038	24.0481		-18.0038	-7.95189
		331	346	974	42.9041	120.776		42.9041	88.7762		42.9041	56.7762		42.9041	24.7762		10.9041	120.776		10.9041	88.7762		10.9041	56.7762		10.9041	24.7762		-21.0959	120.776		-21.0959	88.7762		-21.0959	56.7762		-21.0959	24.7762		-53.0959	120.776		-53.0959	88.7762		-53.0959	56.7762
		332	729	904	90.3962	112.096		90.3962	80.0962		90.3962	48.0962		90.3962	16.0962		58.3962	112.096		58.3962	80.0962		58.3962	48.0962		58.3962	16.0962		26.3962	112.096		26.3962	80.0962		26.3962	48.0962		26.3962	16.0962		-5.60382	112.096		-5.60382	80.0962		-5.60382	48.0962
		333	189	791	23.436	98.0842		23.436	66.0842		23.436	34.0842		23.436	2.0842		-8.56395	98.0842		-8.56395	66.0842		-8.56395	34.0842		-8.56395	2.0842		-40.564	98.0842		-40.564	66.0842		-40.564	34.0842		-40.564	2.0842		-72.564	98.0842		-72.564	66.0842		-72.564	34.0842
		334	205	752	25.4201	93.2482		25.4201	61.2482		25.4201	29.2482		25.4201	-2.75181		-6.57995	93.2482		-6.57995	61.2482		-6.57995	29.2482		-6.57995	-2.75181		-38.5799	93.2482		-38.5799	61.2482		-38.5799	29.2482		-38.5799	-2.75181		-70.5799	93.2482		-70.5799	61.2482		-70.5799	29.2482
		335	673	697	83.4522	86.4282		83.4522	54.4282		83.4522	22.4282		83.4522	-9.57183		51.4522	86.4282		51.4522	54.4282		51.4522	22.4282		51.4522	-9.57183		19.4522	86.4282		19.4522	54.4282		19.4522	22.4282		19.4522	-9.57183		-12.5478	86.4282		-12.5478	54.4282		-12.5478	22.4282
		336	551	686	68.3241	85.0642		68.3241	53.0642		68.3241	21.0642		68.3241	-10.9358		36.3241	85.0642		36.3241	53.0642		36.3241	21.0642		36.3241	-10.9358		4.32414	85.0642		4.32414	53.0642		4.32414	21.0642		4.32414	-10.9358		-27.6759	85.0642		-27.6759	53.0642		-27.6759	21.0642
		337	209	633	25.9161	78.4922		25.9161	46.4922		25.9161	14.4922		25.9161	-17.5078		-6.08395	78.4922		-6.08395	46.4922		-6.08395	14.4922		-6.08395	-17.5078		-38.0839	78.4922		-38.0839	46.4922		-38.0839	14.4922		-38.0839	-17.5078		-70.0839	78.4922		-70.0839	46.4922		-70.0839	14.4922
		338	369	586	45.7561	72.6641		45.7561	40.6641		45.7561	8.66415		45.7561	-23.3359		13.7561	72.6641		13.7561	40.6641		13.7561	8.66415		13.7561	-23.3359		-18.2439	72.6641		-18.2439	40.6641		-18.2439	8.66415		-18.2439	-23.3359		-50.2439	72.6641		-50.2439	40.6641		-50.2439	8.66415
		339	513	835	63.6121	103.54		63.6121	71.5402		63.6121	39.5402		63.6121	7.54021		31.6121	103.54		31.6121	71.5402		31.6121	39.5402		31.6121	7.54021		-0.387873	103.54		-0.387873	71.5402		-0.387873	39.5402		-0.387873	7.54021		-32.3879	103.54		-32.3879	71.5402		-32.3879	39.5402
		340	431	835	53.4441	103.54		53.4441	71.5402		53.4441	39.5402		53.4441	7.54021		21.4441	103.54		21.4441	71.5402		21.4441	39.5402		21.4441	7.54021		-10.5559	103.54		-10.5559	71.5402		-10.5559	39.5402		-10.5559	7.54021		-42.5559	103.54		-42.5559	71.5402		-42.5559	39.5402
		341	560	766	69.4401	94.9842		69.4401	62.9842		69.4401	30.9842		69.4401	-1.01581		37.4401	94.9842		37.4401	62.9842		37.4401	30.9842		37.4401	-1.01581		5.44014	94.9842		5.44014	62.9842		5.44014	30.9842		5.44014	-1.01581		-26.5599	94.9842		-26.5599	62.9842		-26.5599	30.9842
		342	595	732	73.7801	90.7682		73.7801	58.7682		73.7801	26.7682		73.7801	-5.23182		41.7801	90.7682		41.7801	58.7682		41.7801	26.7682		41.7801	-5.23182		9.78015	90.7682		9.78015	58.7682		9.78015	26.7682		9.78015	-5.23182		-22.2199	90.7682		-22.2199	58.7682		-22.2199	26.7682
		343	308	662	38.1921	82.0882		38.1921	50.0882		38.1921	18.0882		38.1921	-13.9118		6.19208	82.0882		6.19208	50.0882		6.19208	18.0882		6.19208	-13.9118		-25.8079	82.0882		-25.8079	50.0882		-25.8079	18.0882		-25.8079	-13.9118		-57.8079	82.0882		-57.8079	50.0882		-57.8079	18.0882
		344	709	543	87.9162	67.3321		87.9162	35.3321		87.9162	3.33213		87.9162	-28.6679		55.9162	67.3321		55.9162	35.3321		55.9162	3.33213		55.9162	-28.6679		23.9162	67.3321		23.9162	35.3321		23.9162	3.33213		23.9162	-28.6679		-8.08382	67.3321		-8.08382	35.3321		-8.08382	3.33213
		345	308	1009	38.1921	125.116		38.1921	93.1163		38.1921	61.1163		38.1921	29.1163		6.19208	125.116		6.19208	93.1163		6.19208	61.1163		6.19208	29.1163		-25.8079	125.116		-25.8079	93.1163		-25.8079	61.1163		-25.8079	29.1163		-57.8079	125.116		-57.8079	93.1163		-57.8079	61.1163
		346	255	806	31.6201	99.9442		31.6201	67.9442		31.6201	35.9442		31.6201	3.9442		-0.379937	99.9442		-0.379937	67.9442		-0.379937	35.9442		-0.379937	3.9442		-32.3799	99.9442		-32.3799	67.9442		-32.3799	35.9442		-32.3799	3.9442		-64.3799	99.9442		-64.3799	67.9442		-64.3799	35.9442
		347	434	793	53.8161	98.3322		53.8161	66.3322		53.8161	34.3322		53.8161	2.3322		21.8161	98.3322		21.8161	66.3322		21.8161	34.3322		21.8161	2.3322		-10.1839	98.3322		-10.1839	66.3322		-10.1839	34.3322		-10.1839	2.3322		-42.1839	98.3322		-42.1839	66.3322		-42.1839	34.3322
		348	356	723	44.1441	89.6522		44.1441	57.6522		44.1441	25.6522		44.1441	-6.34782		12.1441	89.6522		12.1441	57.6522		12.1441	25.6522		12.1441	-6.34782		-19.8559	89.6522		-19.8559	57.6522		-19.8559	25.6522		-19.8559	-6.34782		-51.8559	89.6522		-51.8559	57.6522		-51.8559	25.6522
		349	227	632	28.1481	78.3682		28.1481	46.3682		28.1481	14.3682		28.1481	-17.6318		-3.85194	78.3682		-3.85194	46.3682		-3.85194	14.3682		-3.85194	-17.6318		-35.8519	78.3682		-35.8519	46.3682		-35.8519	14.3682		-35.8519	-17.6318		-67.8519	78.3682		-67.8519	46.3682		-67.8519	14.3682
		350	327	622	40.5481	77.1282		40.5481	45.1282		40.5481	13.1282		40.5481	-18.8718		8.54808	77.1282		8.54808	45.1282		8.54808	13.1282		8.54808	-18.8718		-23.4519	77.1282		-23.4519	45.1282		-23.4519	13.1282		-23.4519	-18.8718		-55.4519	77.1282		-55.4519	45.1282		-55.4519	13.1282
		351	714	618	88.5362	76.6322		88.5362	44.6322		88.5362	12.6322		88.5362	-19.3678		56.5362	76.6322		56.5362	44.6322		56.5362	12.6322		56.5362	-19.3678		24.5362	76.6322		24.5362	44.6322		24.5362	12.6322		24.5362	-19.3678		-7.46382	76.6322		-7.46382	44.6322		-7.46382	12.6322
		352	299	603	37.0761	74.7721		37.0761	42.7721		37.0761	10.7721		37.0761	-21.2279		5.07607	74.7721		5.07607	42.7721		5.07607	10.7721		5.07607	-21.2279		-26.9239	74.7721		-26.9239	42.7721		-26.9239	10.7721		-26.9239	-21.2279		-58.9239	74.7721		-58.9239	42.7721		-58.9239	10.7721
		353	790	597	97.9602	74.0281		97.9602	42.0281		97.9602	10.0281		97.9602	-21.9719		65.9602	74.0281		65.9602	42.0281		65.9602	10.0281		65.9602	-21.9719		33.9602	74.0281		33.9602	42.0281		33.9602	10.0281		33.9602	-21.9719		1.9602	74.0281		1.9602	42.0281		1.9602	10.0281
		354	631	388	78.2442	48.1121		78.2442	16.1121		78.2442	-15.8879		78.2442	-47.8879		46.2442	48.1121		46.2442	16.1121		46.2442	-15.8879		46.2442	-47.8879		14.2442	48.1121		14.2442	16.1121		14.2442	-15.8879		14.2442	-47.8879		-17.7558	48.1121		-17.7558	16.1121		-17.7558	-15.8879
		355	467	807	57.9081	100.068		57.9081	68.0682		57.9081	36.0682		57.9081	4.0682		25.9081	100.068		25.9081	68.0682		25.9081	36.0682		25.9081	4.0682		-6.09188	100.068		-6.09188	68.0682		-6.09188	36.0682		-6.09188	4.0682		-38.0919	100.068		-38.0919	68.0682		-38.0919	36.0682
		356	281	708	34.8441	87.7922		34.8441	55.7922		34.8441	23.7922		34.8441	-8.20782		2.84407	87.7922		2.84407	55.7922		2.84407	23.7922		2.84407	-8.20782		-29.1559	87.7922		-29.1559	55.7922		-29.1559	23.7922		-29.1559	-8.20782		-61.1559	87.7922		-61.1559	55.7922		-61.1559	23.7922
		357	283	681	35.0921	84.4442		35.0921	52.4442		35.0921	20.4442		35.0921	-11.5558		3.09207	84.4442		3.09207	52.4442		3.09207	20.4442		3.09207	-11.5558		-28.9079	84.4442		-28.9079	52.4442		-28.9079	20.4442		-28.9079	-11.5558		-60.9079	84.4442		-60.9079	52.4442		-60.9079	20.4442
		358	525	639	65.1001	79.2362		65.1001	47.2362		65.1001	15.2362		65.1001	-16.7638		33.1001	79.2362		33.1001	47.2362		33.1001	15.2362		33.1001	-16.7638		1.10013	79.2362		1.10013	47.2362		1.10013	15.2362		1.10013	-16.7638		-30.8999	79.2362		-30.8999	47.2362		-30.8999	15.2362
		359	561	599	69.5641	74.2761		69.5641	42.2761		69.5641	10.2761		69.5641	-21.7239		37.5641	74.2761		37.5641	42.2761		37.5641	10.2761		37.5641	-21.7239		5.56414	74.2761		5.56414	42.2761		5.56414	10.2761		5.56414	-21.7239		-26.4359	74.2761		-26.4359	42.2761		-26.4359	10.2761
		360	537	549	66.5881	68.0761		66.5881	36.0761		66.5881	4.07614		66.5881	-27.9239		34.5881	68.0761		34.5881	36.0761		34.5881	4.07614		34.5881	-27.9239		2.58813	68.0761		2.58813	36.0761		2.58813	4.07614		2.58813	-27.9239		-29.4119	68.0761		-29.4119	36.0761		-29.4119	4.07614
		361	241	807	29.8841	100.068		29.8841	68.0682		29.8841	36.0682		29.8841	4.0682		-2.11594	100.068		-2.11594	68.0682		-2.11594	36.0682		-2.11594	4.0682		-34.1159	100.068		-34.1159	68.0682		-34.1159	36.0682		-34.1159	4.0682		-66.1159	100.068		-66.1159	68.0682		-66.1159	36.0682
		362	366	736	45.3841	91.2642		45.3841	59.2642		45.3841	27.2642		45.3841	-4.73582		13.3841	91.2642		13.3841	59.2642		13.3841	27.2642		13.3841	-4.73582		-18.6159	91.2642		-18.6159	59.2642		-18.6159	27.2642		-18.6159	-4.73582		-50.6159	91.2642		-50.6159	59.2642		-50.6159	27.2642
		363	453	732	56.1721	90.7682		56.1721	58.7682		56.1721	26.7682		56.1721	-5.23182		24.1721	90.7682		24.1721	58.7682		24.1721	26.7682		24.1721	-5.23182		-7.82789	90.7682		-7.82789	58.7682		-7.82789	26.7682		-7.82789	-5.23182		-39.8279	90.7682		-39.8279	58.7682		-39.8279	26.7682
		364	180	662	22.32	82.0882		22.32	50.0882		22.32	18.0882		22.32	-13.9118		-9.67996	82.0882		-9.67996	50.0882		-9.67996	18.0882		-9.67996	-13.9118		-41.68	82.0882		-41.68	50.0882		-41.68	18.0882		-41.68	-13.9118		-73.68	82.0882		-73.68	50.0882		-73.68	18.0882
		365	302	645	37.4481	79.9802		37.4481	47.9802		37.4481	15.9802		37.4481	-16.0198		5.44807	79.9802		5.44807	47.9802		5.44807	15.9802		5.44807	-16.0198		-26.5519	79.9802		-26.5519	47.9802		-26.5519	15.9802		-26.5519	-16.0198		-58.5519	79.9802		-58.5519	47.9802		-58.5519	15.9802
		366	301	598	37.3241	74.1521		37.3241	42.1521		37.3241	10.1521		37.3241	-21.8479		5.32407	74.1521		5.32407	42.1521		5.32407	10.1521		5.32407	-21.8479		-26.6759	74.1521		-26.6759	42.1521		-26.6759	10.1521		-26.6759	-21.8479		-58.6759	74.1521		-58.6759	42.1521		-58.6759	10.1521
		367	352	590	43.6481	73.1601		43.6481	41.1601		43.6481	9.16015		43.6481	-22.8399		11.6481	73.1601		11.6481	41.1601		11.6481	9.16015		11.6481	-22.8399		-20.3519	73.1601		-20.3519	41.1601		-20.3519	9.16015		-20.3519	-22.8399		-52.3519	73.1601		-52.3519	41.1601		-52.3519	9.16015
		368	550	567	68.2001	70.3081		68.2001	38.3081		68.2001	6.30814		68.2001	-25.6919		36.2001	70.3081		36.2001	38.3081		36.2001	6.30814		36.2001	-25.6919		4.20014	70.3081		4.20014	38.3081		4.20014	6.30814		4.20014	-25.6919		-27.7999	70.3081		-27.7999	38.3081		-27.7999	6.30814
		369	456	564	56.5441	69.9361		56.5441	37.9361		56.5441	5.93614		56.5441	-26.0639		24.5441	69.9361		24.5441	37.9361		24.5441	5.93614		24.5441	-26.0639		-7.45589	69.9361		-7.45589	37.9361		-7.45589	5.93614		-7.45589	-26.0639		-39.4559	69.9361		-39.4559	37.9361		-39.4559	5.93614
		370	767	557	95.1082	69.0681		95.1082	37.0681		95.1082	5.06814		95.1082	-26.9319		63.1082	69.0681		63.1082	37.0681		63.1082	5.06814		63.1082	-26.9319		31.1082	69.0681		31.1082	37.0681		31.1082	5.06814		31.1082	-26.9319		-0.89181	69.0681		-0.89181	37.0681		-0.89181	5.06814
		371	721	531	89.4042	65.8441		89.4042	33.8441		89.4042	1.84413		89.4042	-30.1559		57.4042	65.8441		57.4042	33.8441		57.4042	1.84413		57.4042	-30.1559		25.4042	65.8441		25.4042	33.8441		25.4042	1.84413		25.4042	-30.1559		-6.59582	65.8441		-6.59582	33.8441		-6.59582	1.84413
		372	783	878	97.0922	108.872		97.0922	76.8722		97.0922	44.8722		97.0922	12.8722		65.0922	108.872		65.0922	76.8722		65.0922	44.8722		65.0922	12.8722		33.0922	108.872		33.0922	76.8722		33.0922	44.8722		33.0922	12.8722		1.09219	108.872		1.09219	76.8722		1.09219	44.8722
		373	300	693	37.2001	85.9322		37.2001	53.9322		37.2001	21.9322		37.2001	-10.0678		5.20007	85.9322		5.20007	53.9322		5.20007	21.9322		5.20007	-10.0678		-26.7999	85.9322		-26.7999	53.9322		-26.7999	21.9322		-26.7999	-10.0678		-58.7999	85.9322		-58.7999	53.9322		-58.7999	21.9322
		374	262	684	32.4881	84.8162		32.4881	52.8162		32.4881	20.8162		32.4881	-11.1838		0.488065	84.8162		0.488065	52.8162		0.488065	20.8162		0.488065	-11.1838		-31.5119	84.8162		-31.5119	52.8162		-31.5119	20.8162		-31.5119	-11.1838		-63.5119	84.8162		-63.5119	52.8162		-63.5119	20.8162
		375	542	572	67.2081	70.9281		67.2081	38.9281		67.2081	6.92814		67.2081	-25.0719		35.2081	70.9281		35.2081	38.9281		35.2081	6.92814		35.2081	-25.0719		3.20813	70.9281		3.20813	38.9281		3.20813	6.92814		3.20813	-25.0719		-28.7919	70.9281		-28.7919	38.9281		-28.7919	6.92814
		376	733	912	90.8922	113.088		90.8922	81.0882		90.8922	49.0882		90.8922	17.0882		58.8922	113.088		58.8922	81.0882		58.8922	49.0882		58.8922	17.0882		26.8922	113.088		26.8922	81.0882		26.8922	49.0882		26.8922	17.0882		-5.10782	113.088		-5.10782	81.0882		-5.10782	49.0882
		377	497	804	61.6281	99.6962		61.6281	67.6962		61.6281	35.6962		61.6281	3.6962		29.6281	99.6962		29.6281	67.6962		29.6281	35.6962		29.6281	3.6962		-2.37188	99.6962		-2.37188	67.6962		-2.37188	35.6962		-2.37188	3.6962		-34.3719	99.6962		-34.3719	67.6962		-34.3719	35.6962
		378	457	721	56.6681	89.4042		56.6681	57.4042		56.6681	25.4042		56.6681	-6.59582		24.6681	89.4042		24.6681	57.4042		24.6681	25.4042		24.6681	-6.59582		-7.33189	89.4042		-7.33189	57.4042		-7.33189	25.4042		-7.33189	-6.59582		-39.3319	89.4042		-39.3319	57.4042		-39.3319	25.4042
		379	627	580	77.7482	71.9201		77.7482	39.9201		77.7482	7.92014		77.7482	-24.0799		45.7482	71.9201		45.7482	39.9201		45.7482	7.92014		45.7482	-24.0799		13.7482	71.9201		13.7482	39.9201		13.7482	7.92014		13.7482	-24.0799		-18.2518	71.9201		-18.2518	39.9201		-18.2518	7.92014
		380	446	869	55.3041	107.756		55.3041	75.7562		55.3041	43.7562		55.3041	11.7562		23.3041	107.756		23.3041	75.7562		23.3041	43.7562		23.3041	11.7562		-8.69589	107.756		-8.69589	75.7562		-8.69589	43.7562		-8.69589	11.7562		-40.6959	107.756		-40.6959	75.7562		-40.6959	43.7562
		381	492	775	61.0081	96.1002		61.0081	64.1002		61.0081	32.1002		61.0081	0.100192		29.0081	96.1002		29.0081	64.1002		29.0081	32.1002		29.0081	0.100192		-2.99188	96.1002		-2.99188	64.1002		-2.99188	32.1002		-2.99188	0.100192		-34.9919	96.1002		-34.9919	64.1002		-34.9919	32.1002
		382	250	704	31.0001	87.2962		31.0001	55.2962		31.0001	23.2962		31.0001	-8.70383		-0.999938	87.2962		-0.999938	55.2962		-0.999938	23.2962		-0.999938	-8.70383		-32.9999	87.2962		-32.9999	55.2962		-32.9999	23.2962		-32.9999	-8.70383		-64.9999	87.2962		-64.9999	55.2962		-64.9999	23.2962
		383	365	683	45.2601	84.6922		45.2601	52.6922		45.2601	20.6922		45.2601	-11.3078		13.2601	84.6922		13.2601	52.6922		13.2601	20.6922		13.2601	-11.3078		-18.7399	84.6922		-18.7399	52.6922		-18.7399	20.6922		-18.7399	-11.3078		-50.7399	84.6922		-50.7399	52.6922		-50.7399	20.6922
		384	304	645	37.6961	79.9802		37.6961	47.9802		37.6961	15.9802		37.6961	-16.0198		5.69608	79.9802		5.69608	47.9802		5.69608	15.9802		5.69608	-16.0198		-26.3039	79.9802		-26.3039	47.9802		-26.3039	15.9802		-26.3039	-16.0198		-58.3039	79.9802		-58.3039	47.9802		-58.3039	15.9802
		385	783	556	97.0922	68.9441		97.0922	36.9441		97.0922	4.94414		97.0922	-27.0559		65.0922	68.9441		65.0922	36.9441		65.0922	4.94414		65.0922	-27.0559		33.0922	68.9441		33.0922	36.9441		33.0922	4.94414		33.0922	-27.0559		1.09219	68.9441		1.09219	36.9441		1.09219	4.94414
		386	771	554	95.6042	68.6961		95.6042	36.6961		95.6042	4.69614		95.6042	-27.3039		63.6042	68.6961		63.6042	36.6961		63.6042	4.69614		63.6042	-27.3039		31.6042	68.6961		31.6042	36.6961		31.6042	4.69614		31.6042	-27.3039		-0.395809	68.6961		-0.395809	36.6961		-0.395809	4.69614
		387	604	520	74.8961	64.4801		74.8961	32.4801		74.8961	0.480129		74.8961	-31.5199		42.8961	64.4801		42.8961	32.4801		42.8961	0.480129		42.8961	-31.5199		10.8961	64.4801		10.8961	32.4801		10.8961	0.480129		10.8961	-31.5199		-21.1039	64.4801		-21.1039	32.4801		-21.1039	0.480129
		388	229	701	28.3961	86.9242		28.3961	54.9242		28.3961	22.9242		28.3961	-9.07583		-3.60394	86.9242		-3.60394	54.9242		-3.60394	22.9242		-3.60394	-9.07583		-35.6039	86.9242		-35.6039	54.9242		-35.6039	22.9242		-35.6039	-9.07583		-67.6039	86.9242		-67.6039	54.9242		-67.6039	22.9242
		389	634	627	78.6162	77.7482		78.6162	45.7482		78.6162	13.7482		78.6162	-18.2518		46.6162	77.7482		46.6162	45.7482		46.6162	13.7482		46.6162	-18.2518		14.6162	77.7482		14.6162	45.7482		14.6162	13.7482		14.6162	-18.2518		-17.3838	77.7482		-17.3838	45.7482		-17.3838	13.7482
		390	567	583	70.3081	72.2921		70.3081	40.2921		70.3081	8.29214		70.3081	-23.7079		38.3081	72.2921		38.3081	40.2921		38.3081	8.29214		38.3081	-23.7079		6.30814	72.2921		6.30814	40.2921		6.30814	8.29214		6.30814	-23.7079		-25.6919	72.2921		-25.6919	40.2921		-25.6919	8.29214
		391	520	860	64.4801	106.64		64.4801	74.6402		64.4801	42.6402		64.4801	10.6402		32.4801	106.64		32.4801	74.6402		32.4801	42.6402		32.4801	10.6402		0.480129	106.64		0.480129	74.6402		0.480129	42.6402		0.480129	10.6402		-31.5199	106.64		-31.5199	74.6402		-31.5199	42.6402
		392	544	751	67.4561	93.1242		67.4561	61.1242		67.4561	29.1242		67.4561	-2.87581		35.4561	93.1242		35.4561	61.1242		35.4561	29.1242		35.4561	-2.87581		3.45613	93.1242		3.45613	61.1242		3.45613	29.1242		3.45613	-2.87581		-28.5439	93.1242		-28.5439	61.1242		-28.5439	29.1242
		393	636	627	78.8642	77.7482		78.8642	45.7482		78.8642	13.7482		78.8642	-18.2518		46.8642	77.7482		46.8642	45.7482		46.8642	13.7482		46.8642	-18.2518		14.8642	77.7482		14.8642	45.7482		14.8642	13.7482		14.8642	-18.2518		-17.1358	77.7482		-17.1358	45.7482		-17.1358	13.7482
		394	780	562	96.7202	69.6881		96.7202	37.6881		96.7202	5.68814		96.7202	-26.3119		64.7202	69.6881		64.7202	37.6881		64.7202	5.68814		64.7202	-26.3119		32.7202	69.6881		32.7202	37.6881		32.7202	5.68814		32.7202	-26.3119		0.720193	69.6881		0.720193	37.6881		0.720193	5.68814
		395	416	973	51.5841	120.652		51.5841	88.6522		51.5841	56.6522		51.5841	24.6522		19.5841	120.652		19.5841	88.6522		19.5841	56.6522		19.5841	24.6522		-12.4159	120.652		-12.4159	88.6522		-12.4159	56.6522		-12.4159	24.6522		-44.4159	120.652		-44.4159	88.6522		-44.4159	56.6522
		396	549	785	68.0761	97.3402		68.0761	65.3402		68.0761	33.3402		68.0761	1.34019		36.0761	97.3402		36.0761	65.3402		36.0761	33.3402		36.0761	1.34019		4.07614	97.3402		4.07614	65.3402		4.07614	33.3402		4.07614	1.34019		-27.9239	97.3402		-27.9239	65.3402		-27.9239	33.3402
		397	476	731	59.0241	90.6442		59.0241	58.6442		59.0241	26.6442		59.0241	-5.35582		27.0241	90.6442		27.0241	58.6442		27.0241	26.6442		27.0241	-5.35582		-4.97588	90.6442		-4.97588	58.6442		-4.97588	26.6442		-4.97588	-5.35582		-36.9759	90.6442		-36.9759	58.6442		-36.9759	26.6442
		398	648	696	80.3522	86.3042		80.3522	54.3042		80.3522	22.3042		80.3522	-9.69583		48.3522	86.3042		48.3522	54.3042		48.3522	22.3042		48.3522	-9.69583		16.3522	86.3042		16.3522	54.3042		16.3522	22.3042		16.3522	-9.69583		-15.6478	86.3042		-15.6478	54.3042		-15.6478	22.3042
		399	322	645	39.9281	79.9802		39.9281	47.9802		39.9281	15.9802		39.9281	-16.0198		7.92808	79.9802		7.92808	47.9802		7.92808	15.9802		7.92808	-16.0198		-24.0719	79.9802		-24.0719	47.9802		-24.0719	15.9802		-24.0719	-16.0198		-56.0719	79.9802		-56.0719	47.9802		-56.0719	15.9802
		400	654	633	81.0962	78.4922		81.0962	46.4922		81.0962	14.4922		81.0962	-17.5078		49.0962	78.4922		49.0962	46.4922		49.0962	14.4922		49.0962	-17.5078		17.0962	78.4922		17.0962	46.4922		17.0962	14.4922		17.0962	-17.5078		-14.9038	78.4922		-14.9038	46.4922		-14.9038	14.4922
		401	320	575	39.6801	71.3001		39.6801	39.3001		39.6801	7.30014		39.6801	-24.6999		7.68008	71.3001		7.68008	39.3001		7.68008	7.30014		7.68008	-24.6999		-24.3199	71.3001		-24.3199	39.3001		-24.3199	7.30014		-24.3199	-24.6999		-56.3199	71.3001		-56.3199	39.3001		-56.3199	7.30014
		402	841	440	104.284	54.5601		104.284	22.5601		104.284	-9.43989		104.284	-41.4399		72.2842	54.5601		72.2842	22.5601		72.2842	-9.43989		72.2842	-41.4399		40.2842	54.5601		40.2842	22.5601		40.2842	-9.43989		40.2842	-41.4399		8.28421	54.5601		8.28421	22.5601		8.28421	-9.43989
		403	53	942	6.57201	116.808		6.57201	84.8082		6.57201	52.8082		6.57201	20.8082		-25.428	116.808		-25.428	84.8082		-25.428	52.8082		-25.428	20.8082		-57.428	116.808		-57.428	84.8082		-57.428	52.8082		-57.428	20.8082		-89.428	116.808		-89.428	84.8082		-89.428	52.8082
		404	475	781	58.9001	96.8442		58.9001	64.8442		58.9001	32.8442		58.9001	0.844194		26.9001	96.8442		26.9001	64.8442		26.9001	32.8442		26.9001	0.844194		-5.09988	96.8442		-5.09988	64.8442		-5.09988	32.8442		-5.09988	0.844194		-37.0999	96.8442		-37.0999	64.8442		-37.0999	32.8442
		405	396	781	49.1041	96.8442		49.1041	64.8442		49.1041	32.8442		49.1041	0.844194		17.1041	96.8442		17.1041	64.8442		17.1041	32.8442		17.1041	0.844194		-14.8959	96.8442		-14.8959	64.8442		-14.8959	32.8442		-14.8959	0.844194		-46.8959	96.8442		-46.8959	64.8442		-46.8959	32.8442
		406	501	717	62.1241	88.9082		62.1241	56.9082		62.1241	24.9082		62.1241	-7.09182		30.1241	88.9082		30.1241	56.9082		30.1241	24.9082		30.1241	-7.09182		-1.87588	88.9082		-1.87588	56.9082		-1.87588	24.9082		-1.87588	-7.09182		-33.8759	88.9082		-33.8759	56.9082		-33.8759	24.9082
		407	333	624	41.2921	77.3762		41.2921	45.3762		41.2921	13.3762		41.2921	-18.6238		9.29208	77.3762		9.29208	45.3762		9.29208	13.3762		9.29208	-18.6238		-22.7079	77.3762		-22.7079	45.3762		-22.7079	13.3762		-22.7079	-18.6238		-54.7079	77.3762		-54.7079	45.3762		-54.7079	13.3762
		408	344	612	42.6561	75.8882		42.6561	43.8882		42.6561	11.8882		42.6561	-20.1118		10.6561	75.8882		10.6561	43.8882		10.6561	11.8882		10.6561	-20.1118		-21.3439	75.8882		-21.3439	43.8882		-21.3439	11.8882		-21.3439	-20.1118		-53.3439	75.8882		-53.3439	43.8882		-53.3439	11.8882
		409	558	568	69.1921	70.4321		69.1921	38.4321		69.1921	6.43214		69.1921	-25.5679		37.1921	70.4321		37.1921	38.4321		37.1921	6.43214		37.1921	-25.5679		5.19214	70.4321		5.19214	38.4321		5.19214	6.43214		5.19214	-25.5679		-26.8079	70.4321		-26.8079	38.4321		-26.8079	6.43214
		410	841	443	104.284	54.9321		104.284	22.9321		104.284	-9.06789		104.284	-41.0679		72.2842	54.9321		72.2842	22.9321		72.2842	-9.06789		72.2842	-41.0679		40.2842	54.9321		40.2842	22.9321		40.2842	-9.06789		40.2842	-41.0679		8.28421	54.9321		8.28421	22.9321		8.28421	-9.06789
		411	799	421	99.0762	52.2041		99.0762	20.2041		99.0762	-11.7959		99.0762	-43.7959		67.0762	52.2041		67.0762	20.2041		67.0762	-11.7959		67.0762	-43.7959		35.0762	52.2041		35.0762	20.2041		35.0762	-11.7959		35.0762	-43.7959		3.0762	52.2041		3.0762	20.2041		3.0762	-11.7959
		412	165	749	20.46	92.8762		20.46	60.8762		20.46	28.8762		20.46	-3.12381		-11.54	92.8762		-11.54	60.8762		-11.54	28.8762		-11.54	-3.12381		-43.54	92.8762		-43.54	60.8762		-43.54	28.8762		-43.54	-3.12381		-75.54	92.8762		-75.54	60.8762		-75.54	28.8762
		413	596	724	73.9041	89.7762		73.9041	57.7762		73.9041	25.7762		73.9041	-6.22382		41.9041	89.7762		41.9041	57.7762		41.9041	25.7762		41.9041	-6.22382		9.90415	89.7762		9.90415	57.7762		9.90415	25.7762		9.90415	-6.22382		-22.0959	89.7762		-22.0959	57.7762		-22.0959	25.7762
		414	288	719	35.7121	89.1562		35.7121	57.1562		35.7121	25.1562		35.7121	-6.84382		3.71207	89.1562		3.71207	57.1562		3.71207	25.1562		3.71207	-6.84382		-28.2879	89.1562		-28.2879	57.1562		-28.2879	25.1562		-28.2879	-6.84382		-60.2879	89.1562		-60.2879	57.1562		-60.2879	25.1562
		415	348	678	43.1521	84.0722		43.1521	52.0722		43.1521	20.0722		43.1521	-11.9278		11.1521	84.0722		11.1521	52.0722		11.1521	20.0722		11.1521	-11.9278		-20.8479	84.0722		-20.8479	52.0722		-20.8479	20.0722		-20.8479	-11.9278		-52.8479	84.0722		-52.8479	52.0722		-52.8479	20.0722
		416	657	635	81.4682	78.7402		81.4682	46.7402		81.4682	14.7402		81.4682	-17.2598		49.4682	78.7402		49.4682	46.7402		49.4682	14.7402		49.4682	-17.2598		17.4682	78.7402		17.4682	46.7402		17.4682	14.7402		17.4682	-17.2598		-14.5318	78.7402		-14.5318	46.7402		-14.5318	14.7402
		417	476	627	59.0241	77.7482		59.0241	45.7482		59.0241	13.7482		59.0241	-18.2518		27.0241	77.7482		27.0241	45.7482		27.0241	13.7482		27.0241	-18.2518		-4.97588	77.7482		-4.97588	45.7482		-4.97588	13.7482		-4.97588	-18.2518		-36.9759	77.7482		-36.9759	45.7482		-36.9759	13.7482
		418	528	612	65.4721	75.8882		65.4721	43.8882		65.4721	11.8882		65.4721	-20.1118		33.4721	75.8882		33.4721	43.8882		33.4721	11.8882		33.4721	-20.1118		1.47213	75.8882		1.47213	43.8882		1.47213	11.8882		1.47213	-20.1118		-30.5279	75.8882		-30.5279	43.8882		-30.5279	11.8882
		419	674	601	83.5762	74.5241		83.5762	42.5241		83.5762	10.5241		83.5762	-21.4759		51.5762	74.5241		51.5762	42.5241		51.5762	10.5241		51.5762	-21.4759		19.5762	74.5241		19.5762	42.5241		19.5762	10.5241		19.5762	-21.4759		-12.4238	74.5241		-12.4238	42.5241		-12.4238	10.5241
		420	775	506	96.1002	62.7441		96.1002	30.7441		96.1002	-1.25587		96.1002	-33.2559		64.1002	62.7441		64.1002	30.7441		64.1002	-1.25587		64.1002	-33.2559		32.1002	62.7441		32.1002	30.7441		32.1002	-1.25587		32.1002	-33.2559		0.100192	62.7441		0.100192	30.7441		0.100192	-1.25587
		421	815	455	101.06	56.4201		101.06	24.4201		101.06	-7.57989		101.06	-39.5799		69.0602	56.4201		69.0602	24.4201		69.0602	-7.57989		69.0602	-39.5799		37.0602	56.4201		37.0602	24.4201		37.0602	-7.57989		37.0602	-39.5799		5.0602	56.4201		5.0602	24.4201		5.0602	-7.57989
		422	180	334	22.32	41.4161		22.32	9.41608		22.32	-22.5839		22.32	-54.5839		-9.67996	41.4161		-9.67996	9.41608		-9.67996	-22.5839		-9.67996	-54.5839		-41.68	41.4161		-41.68	9.41608		-41.68	-22.5839		-41.68	-54.5839		-73.68	41.4161		-73.68	9.41608		-73.68	-22.5839
		423	10	1012	1.24	125.488		1.24	93.4883		1.24	61.4883		1.24	29.4883		-30.76	125.488		-30.76	93.4883		-30.76	61.4883		-30.76	29.4883		-62.76	125.488		-62.76	93.4883		-62.76	61.4883		-62.76	29.4883		-94.76	125.488		-94.76	93.4883		-94.76	61.4883
		424	392	974	48.6081	120.776		48.6081	88.7762		48.6081	56.7762		48.6081	24.7762		16.6081	120.776		16.6081	88.7762		16.6081	56.7762		16.6081	24.7762		-15.3919	120.776		-15.3919	88.7762		-15.3919	56.7762		-15.3919	24.7762		-47.3919	120.776		-47.3919	88.7762		-47.3919	56.7762
		425	388	789	48.1121	97.8362		48.1121	65.8362		48.1121	33.8362		48.1121	1.8362		16.1121	97.8362		16.1121	65.8362		16.1121	33.8362		16.1121	1.8362		-15.8879	97.8362		-15.8879	65.8362		-15.8879	33.8362		-15.8879	1.8362		-47.8879	97.8362		-47.8879	65.8362		-47.8879	33.8362
		426	553	766	68.5721	94.9842		68.5721	62.9842		68.5721	30.9842		68.5721	-1.01581		36.5721	94.9842		36.5721	62.9842		36.5721	30.9842		36.5721	-1.01581		4.57214	94.9842		4.57214	62.9842		4.57214	30.9842		4.57214	-1.01581		-27.4279	94.9842		-27.4279	62.9842		-27.4279	30.9842
		427	545	698	67.5801	86.5522		67.5801	54.5522		67.5801	22.5522		67.5801	-9.44783		35.5801	86.5522		35.5801	54.5522		35.5801	22.5522		35.5801	-9.44783		3.58014	86.5522		3.58014	54.5522		3.58014	22.5522		3.58014	-9.44783		-28.4199	86.5522		-28.4199	54.5522		-28.4199	22.5522
		428	212	657	26.2881	81.4682		26.2881	49.4682		26.2881	17.4682		26.2881	-14.5318		-5.71195	81.4682		-5.71195	49.4682		-5.71195	17.4682		-5.71195	-14.5318		-37.7119	81.4682		-37.7119	49.4682		-37.7119	17.4682		-37.7119	-14.5318		-69.7119	81.4682		-69.7119	49.4682		-69.7119	17.4682
		429	713	620	88.4122	76.8802		88.4122	44.8802		88.4122	12.8802		88.4122	-19.1198		56.4122	76.8802		56.4122	44.8802		56.4122	12.8802		56.4122	-19.1198		24.4122	76.8802		24.4122	44.8802		24.4122	12.8802		24.4122	-19.1198		-7.58782	76.8802		-7.58782	44.8802		-7.58782	12.8802
		430	372	962	46.1281	119.288		46.1281	87.2882		46.1281	55.2882		46.1281	23.2882		14.1281	119.288		14.1281	87.2882		14.1281	55.2882		14.1281	23.2882		-17.8719	119.288		-17.8719	87.2882		-17.8719	55.2882		-17.8719	23.2882		-49.8719	119.288		-49.8719	87.2882		-49.8719	55.2882
		431	546	812	67.7041	100.688		67.7041	68.6882		67.7041	36.6882		67.7041	4.6882		35.7041	100.688		35.7041	68.6882		35.7041	36.6882		35.7041	4.6882		3.70414	100.688		3.70414	68.6882		3.70414	36.6882		3.70414	4.6882		-28.2959	100.688		-28.2959	68.6882		-28.2959	36.6882
		432	174	716	21.576	88.7842		21.576	56.7842		21.576	24.7842		21.576	-7.21582		-10.424	88.7842		-10.424	56.7842		-10.424	24.7842		-10.424	-7.21582		-42.424	88.7842		-42.424	56.7842		-42.424	24.7842		-42.424	-7.21582		-74.424	88.7842		-74.424	56.7842		-74.424	24.7842
		433	130	693	16.12	85.9322		16.12	53.9322		16.12	21.9322		16.12	-10.0678		-15.88	85.9322		-15.88	53.9322		-15.88	21.9322		-15.88	-10.0678		-47.88	85.9322		-47.88	53.9322		-47.88	21.9322		-47.88	-10.0678		-79.88	85.9322		-79.88	53.9322		-79.88	21.9322
		434	719	597	89.1562	74.0281		89.1562	42.0281		89.1562	10.0281		89.1562	-21.9719		57.1562	74.0281		57.1562	42.0281		57.1562	10.0281		57.1562	-21.9719		25.1562	74.0281		25.1562	42.0281		25.1562	10.0281		25.1562	-21.9719		-6.84382	74.0281		-6.84382	42.0281		-6.84382	10.0281
		435	795	449	98.5802	55.6761		98.5802	23.6761		98.5802	-8.32389		98.5802	-40.3239		66.5802	55.6761		66.5802	23.6761		66.5802	-8.32389		66.5802	-40.3239		34.5802	55.6761		34.5802	23.6761		34.5802	-8.32389		34.5802	-40.3239		2.5802	55.6761		2.5802	23.6761		2.5802	-8.32389
		436	971	216	120.404	26.7841		120.404	-5.21595		120.404	-37.2159		120.404	-69.2159		88.4042	26.7841		88.4042	-5.21595		88.4042	-37.2159		88.4042	-69.2159		56.4042	26.7841		56.4042	-5.21595		56.4042	-37.2159		56.4042	-69.2159		24.4042	26.7841		24.4042	-5.21595		24.4042	-37.2159
		437	282	999	34.9681	123.876		34.9681	91.8762		34.9681	59.8762		34.9681	27.8762		2.96807	123.876		2.96807	91.8762		2.96807	59.8762		2.96807	27.8762		-29.0319	123.876		-29.0319	91.8762		-29.0319	59.8762		-29.0319	27.8762		-61.0319	123.876		-61.0319	91.8762		-61.0319	59.8762
		438	273	736	33.8521	91.2642		33.8521	59.2642		33.8521	27.2642		33.8521	-4.73582		1.85207	91.2642		1.85207	59.2642		1.85207	27.2642		1.85207	-4.73582		-30.1479	91.2642		-30.1479	59.2642		-30.1479	27.2642		-30.1479	-4.73582		-62.1479	91.2642		-62.1479	59.2642		-62.1479	27.2642
		439	216	733	26.7841	90.8922		26.7841	58.8922		26.7841	26.8922		26.7841	-5.10782		-5.21595	90.8922		-5.21595	58.8922		-5.21595	26.8922		-5.21595	-5.10782		-37.2159	90.8922		-37.2159	58.8922		-37.2159	26.8922		-37.2159	-5.10782		-69.2159	90.8922		-69.2159	58.8922		-69.2159	26.8922
		440	664	700	82.3362	86.8002		82.3362	54.8002		82.3362	22.8002		82.3362	-9.19983		50.3362	86.8002		50.3362	54.8002		50.3362	22.8002		50.3362	-9.19983		18.3362	86.8002		18.3362	54.8002		18.3362	22.8002		18.3362	-9.19983		-13.6638	86.8002		-13.6638	54.8002		-13.6638	22.8002
		441	678	602	84.0722	74.6481		84.0722	42.6481		84.0722	10.6481		84.0722	-21.3519		52.0722	74.6481		52.0722	42.6481		52.0722	10.6481		52.0722	-21.3519		20.0722	74.6481		20.0722	42.6481		20.0722	10.6481		20.0722	-21.3519		-11.9278	74.6481		-11.9278	42.6481		-11.9278	10.6481
		442	672	528	83.3282	65.4721		83.3282	33.4721		83.3282	1.47213		83.3282	-30.5279		51.3282	65.4721		51.3282	33.4721		51.3282	1.47213		51.3282	-30.5279		19.3282	65.4721		19.3282	33.4721		19.3282	1.47213		19.3282	-30.5279		-12.6718	65.4721		-12.6718	33.4721		-12.6718	1.47213
		443	494	493	61.2561	61.1321		61.2561	29.1321		61.2561	-2.86788		61.2561	-34.8679		29.2561	61.1321		29.2561	29.1321		29.2561	-2.86788		29.2561	-34.8679		-2.74388	61.1321		-2.74388	29.1321		-2.74388	-2.86788		-2.74388	-34.8679		-34.7439	61.1321		-34.7439	29.1321		-34.7439	-2.86788
		444	377	953	46.7481	118.172		46.7481	86.1722		46.7481	54.1722		46.7481	22.1722		14.7481	118.172		14.7481	86.1722		14.7481	54.1722		14.7481	22.1722		-17.2519	118.172		-17.2519	86.1722		-17.2519	54.1722		-17.2519	22.1722		-49.2519	118.172		-49.2519	86.1722		-49.2519	54.1722
		445	254	783	31.4961	97.0922		31.4961	65.0922		31.4961	33.0922		31.4961	1.09219		-0.503937	97.0922		-0.503937	65.0922		-0.503937	33.0922		-0.503937	1.09219		-32.5039	97.0922		-32.5039	65.0922		-32.5039	33.0922		-32.5039	1.09219		-64.5039	97.0922		-64.5039	65.0922		-64.5039	33.0922
		446	217	752	26.9081	93.2482		26.9081	61.2482		26.9081	29.2482		26.9081	-2.75181		-5.09195	93.2482		-5.09195	61.2482		-5.09195	29.2482		-5.09195	-2.75181		-37.0919	93.2482		-37.0919	61.2482		-37.0919	29.2482		-37.0919	-2.75181		-69.0919	93.2482		-69.0919	61.2482		-69.0919	29.2482
		447	599	732	74.2761	90.7682		74.2761	58.7682		74.2761	26.7682		74.2761	-5.23182		42.2761	90.7682		42.2761	58.7682		42.2761	26.7682		42.2761	-5.23182		10.2761	90.7682		10.2761	58.7682		10.2761	26.7682		10.2761	-5.23182		-21.7239	90.7682		-21.7239	58.7682		-21.7239	26.7682
		448	299	563	37.0761	69.8121		37.0761	37.8121		37.0761	5.81214		37.0761	-26.1879		5.07607	69.8121		5.07607	37.8121		5.07607	5.81214		5.07607	-26.1879		-26.9239	69.8121		-26.9239	37.8121		-26.9239	5.81214		-26.9239	-26.1879		-58.9239	69.8121		-58.9239	37.8121		-58.9239	5.81214
		449	280	673	34.7201	83.4522		34.7201	51.4522		34.7201	19.4522		34.7201	-12.5478		2.72007	83.4522		2.72007	51.4522		2.72007	19.4522		2.72007	-12.5478		-29.2799	83.4522		-29.2799	51.4522		-29.2799	19.4522		-29.2799	-12.5478		-61.2799	83.4522		-61.2799	51.4522		-61.2799	19.4522
		450	218	637	27.0321	78.9882		27.0321	46.9882		27.0321	14.9882		27.0321	-17.0118		-4.96795	78.9882		-4.96795	46.9882		-4.96795	14.9882		-4.96795	-17.0118		-36.9679	78.9882		-36.9679	46.9882		-36.9679	14.9882		-36.9679	-17.0118		-68.9679	78.9882		-68.9679	46.9882		-68.9679	14.9882
		451	435	600	53.9401	74.4001		53.9401	42.4001		53.9401	10.4001		53.9401	-21.5999		21.9401	74.4001		21.9401	42.4001		21.9401	10.4001		21.9401	-21.5999		-10.0599	74.4001		-10.0599	42.4001		-10.0599	10.4001		-10.0599	-21.5999		-42.0599	74.4001		-42.0599	42.4001		-42.0599	10.4001
		452	361	566	44.7641	70.1841		44.7641	38.1841		44.7641	6.18414		44.7641	-25.8159		12.7641	70.1841		12.7641	38.1841		12.7641	6.18414		12.7641	-25.8159		-19.2359	70.1841		-19.2359	38.1841		-19.2359	6.18414		-19.2359	-25.8159		-51.2359	70.1841		-51.2359	38.1841		-51.2359	6.18414
		453	506	550	62.7441	68.2001		62.7441	36.2001		62.7441	4.20014		62.7441	-27.7999		30.7441	68.2001		30.7441	36.2001		30.7441	4.20014		30.7441	-27.7999		-1.25587	68.2001		-1.25587	36.2001		-1.25587	4.20014		-1.25587	-27.7999		-33.2559	68.2001		-33.2559	36.2001		-33.2559	4.20014
		454	519	492	64.3561	61.0081		64.3561	29.0081		64.3561	-2.99188		64.3561	-34.9919		32.3561	61.0081		32.3561	29.0081		32.3561	-2.99188		32.3561	-34.9919		0.356129	61.0081		0.356129	29.0081		0.356129	-2.99188		0.356129	-34.9919		-31.6439	61.0081		-31.6439	29.0081		-31.6439	-2.99188
		455	507	893	62.8681	110.732		62.8681	78.7322		62.8681	46.7322		62.8681	14.7322		30.8681	110.732		30.8681	78.7322		30.8681	46.7322		30.8681	14.7322		-1.13187	110.732		-1.13187	78.7322		-1.13187	46.7322		-1.13187	14.7322		-33.1319	110.732		-33.1319	78.7322		-33.1319	46.7322
		456	405	826	50.2201	102.424		50.2201	70.4242		50.2201	38.4242		50.2201	6.4242		18.2201	102.424		18.2201	70.4242		18.2201	38.4242		18.2201	6.4242		-13.7799	102.424		-13.7799	70.4242		-13.7799	38.4242		-13.7799	6.4242		-45.7799	102.424		-45.7799	70.4242		-45.7799	38.4242
		457	539	794	66.8361	98.4562		66.8361	66.4562		66.8361	34.4562		66.8361	2.4562		34.8361	98.4562		34.8361	66.4562		34.8361	34.4562		34.8361	2.4562		2.83613	98.4562		2.83613	66.4562		2.83613	34.4562		2.83613	2.4562		-29.1639	98.4562		-29.1639	66.4562		-29.1639	34.4562
		458	452	728	56.0481	90.2722		56.0481	58.2722		56.0481	26.2722		56.0481	-5.72782		24.0481	90.2722		24.0481	58.2722		24.0481	26.2722		24.0481	-5.72782		-7.95189	90.2722		-7.95189	58.2722		-7.95189	26.2722		-7.95189	-5.72782		-39.9519	90.2722		-39.9519	58.2722		-39.9519	26.2722
		459	531	721	65.8441	89.4042		65.8441	57.4042		65.8441	25.4042		65.8441	-6.59582		33.8441	89.4042		33.8441	57.4042		33.8441	25.4042		33.8441	-6.59582		1.84413	89.4042		1.84413	57.4042		1.84413	25.4042		1.84413	-6.59582		-30.1559	89.4042		-30.1559	57.4042		-30.1559	25.4042
		460	615	682	76.2602	84.5682		76.2602	52.5682		76.2602	20.5682		76.2602	-11.4318		44.2602	84.5682		44.2602	52.5682		44.2602	20.5682		44.2602	-11.4318		12.2602	84.5682		12.2602	52.5682		12.2602	20.5682		12.2602	-11.4318		-19.7398	84.5682		-19.7398	52.5682		-19.7398	20.5682
		461	249	673	30.8761	83.4522		30.8761	51.4522		30.8761	19.4522		30.8761	-12.5478		-1.12394	83.4522		-1.12394	51.4522		-1.12394	19.4522		-1.12394	-12.5478		-33.1239	83.4522		-33.1239	51.4522		-33.1239	19.4522		-33.1239	-12.5478		-65.1239	83.4522		-65.1239	51.4522		-65.1239	19.4522
		462	730	585	90.5202	72.5401		90.5202	40.5401		90.5202	8.54015		90.5202	-23.4599		58.5202	72.5401		58.5202	40.5401		58.5202	8.54015		58.5202	-23.4599		26.5202	72.5401		26.5202	40.5401		26.5202	8.54015		26.5202	-23.4599		-5.47982	72.5401		-5.47982	40.5401		-5.47982	8.54015
		463	538	572	66.7121	70.9281		66.7121	38.9281		66.7121	6.92814		66.7121	-25.0719		34.7121	70.9281		34.7121	38.9281		34.7121	6.92814		34.7121	-25.0719		2.71213	70.9281		2.71213	38.9281		2.71213	6.92814		2.71213	-25.0719		-29.2879	70.9281		-29.2879	38.9281		-29.2879	6.92814
		464	654	380	81.0962	47.1201		81.0962	15.1201		81.0962	-16.8799		81.0962	-48.8799		49.0962	47.1201		49.0962	15.1201		49.0962	-16.8799		49.0962	-48.8799		17.0962	47.1201		17.0962	15.1201		17.0962	-16.8799		17.0962	-48.8799		-14.9038	47.1201		-14.9038	15.1201		-14.9038	-16.8799
		465	200	816	24.8	101.184		24.8	69.1842		24.8	37.1842		24.8	5.1842		-7.19995	101.184		-7.19995	69.1842		-7.19995	37.1842		-7.19995	5.1842		-39.2	101.184		-39.2	69.1842		-39.2	37.1842		-39.2	5.1842		-71.2	101.184		-71.2	69.1842		-71.2	37.1842
		466	402	712	49.8481	88.2882		49.8481	56.2882		49.8481	24.2882		49.8481	-7.71182		17.8481	88.2882		17.8481	56.2882		17.8481	24.2882		17.8481	-7.71182		-14.1519	88.2882		-14.1519	56.2882		-14.1519	24.2882		-14.1519	-7.71182		-46.1519	88.2882		-46.1519	56.2882		-46.1519	24.2882
		467	799	451	99.0762	55.9241		99.0762	23.9241		99.0762	-8.07589		99.0762	-40.0759		67.0762	55.9241		67.0762	23.9241		67.0762	-8.07589		67.0762	-40.0759		35.0762	55.9241		35.0762	23.9241		35.0762	-8.07589		35.0762	-40.0759		3.0762	55.9241		3.0762	23.9241		3.0762	-8.07589
		468	405	792	50.2201	98.2082		50.2201	66.2082		50.2201	34.2082		50.2201	2.2082		18.2201	98.2082		18.2201	66.2082		18.2201	34.2082		18.2201	2.2082		-13.7799	98.2082		-13.7799	66.2082		-13.7799	34.2082		-13.7799	2.2082		-45.7799	98.2082		-45.7799	66.2082		-45.7799	34.2082
		469	408	785	50.5921	97.3402		50.5921	65.3402		50.5921	33.3402		50.5921	1.34019		18.5921	97.3402		18.5921	65.3402		18.5921	33.3402		18.5921	1.34019		-13.4079	97.3402		-13.4079	65.3402		-13.4079	33.3402		-13.4079	1.34019		-45.4079	97.3402		-45.4079	65.3402		-45.4079	33.3402
		470	508	634	62.9921	78.6162		62.9921	46.6162		62.9921	14.6162		62.9921	-17.3838		30.9921	78.6162		30.9921	46.6162		30.9921	14.6162		30.9921	-17.3838		-1.00787	78.6162		-1.00787	46.6162		-1.00787	14.6162		-1.00787	-17.3838		-33.0079	78.6162		-33.0079	46.6162		-33.0079	14.6162
		471	644	618	79.8562	76.6322		79.8562	44.6322		79.8562	12.6322		79.8562	-19.3678		47.8562	76.6322		47.8562	44.6322		47.8562	12.6322		47.8562	-19.3678		15.8562	76.6322		15.8562	44.6322		15.8562	12.6322		15.8562	-19.3678		-16.1438	76.6322		-16.1438	44.6322		-16.1438	12.6322
		472	381	603	47.2441	74.7721		47.2441	42.7721		47.2441	10.7721		47.2441	-21.2279		15.2441	74.7721		15.2441	42.7721		15.2441	10.7721		15.2441	-21.2279		-16.7559	74.7721		-16.7559	42.7721		-16.7559	10.7721		-16.7559	-21.2279		-48.7559	74.7721		-48.7559	42.7721		-48.7559	10.7721
		473	567	580	70.3081	71.9201		70.3081	39.9201		70.3081	7.92014		70.3081	-24.0799		38.3081	71.9201		38.3081	39.9201		38.3081	7.92014		38.3081	-24.0799		6.30814	71.9201		6.30814	39.9201		6.30814	7.92014		6.30814	-24.0799		-25.6919	71.9201		-25.6919	39.9201		-25.6919	7.92014
		474	655	548	81.2202	67.9521		81.2202	35.9521		81.2202	3.95214		81.2202	-28.0479		49.2202	67.9521		49.2202	35.9521		49.2202	3.95214		49.2202	-28.0479		17.2202	67.9521		17.2202	35.9521		17.2202	3.95214		17.2202	-28.0479		-14.7798	67.9521		-14.7798	35.9521		-14.7798	3.95214
		475	403	542	49.9721	67.2081		49.9721	35.2081		49.9721	3.20813		49.9721	-28.7919		17.9721	67.2081		17.9721	35.2081		17.9721	3.20813		17.9721	-28.7919		-14.0279	67.2081		-14.0279	35.2081		-14.0279	3.20813		-14.0279	-28.7919		-46.0279	67.2081		-46.0279	35.2081		-46.0279	3.20813
		476	250	686	31.0001	85.0642		31.0001	53.0642		31.0001	21.0642		31.0001	-10.9358		-0.999938	85.0642		-0.999938	53.0642		-0.999938	21.0642		-0.999938	-10.9358		-32.9999	85.0642		-32.9999	53.0642		-32.9999	21.0642		-32.9999	-10.9358		-64.9999	85.0642		-64.9999	53.0642		-64.9999	21.0642
		477	572	588	70.9281	72.9121		70.9281	40.9121		70.9281	8.91215		70.9281	-23.0879		38.9281	72.9121		38.9281	40.9121		38.9281	8.91215		38.9281	-23.0879		6.92814	72.9121		6.92814	40.9121		6.92814	8.91215		6.92814	-23.0879		-25.0719	72.9121		-25.0719	40.9121		-25.0719	8.91215
		478	809	503	100.316	62.3721		100.316	30.3721		100.316	-1.62788		100.316	-33.6279		68.3162	62.3721		68.3162	30.3721		68.3162	-1.62788		68.3162	-33.6279		36.3162	62.3721		36.3162	30.3721		36.3162	-1.62788		36.3162	-33.6279		4.3162	62.3721		4.3162	30.3721		4.3162	-1.62788
		479	619	451	76.7562	55.9241		76.7562	23.9241		76.7562	-8.07589		76.7562	-40.0759		44.7562	55.9241		44.7562	23.9241		44.7562	-8.07589		44.7562	-40.0759		12.7562	55.9241		12.7562	23.9241		12.7562	-8.07589		12.7562	-40.0759		-19.2438	55.9241		-19.2438	23.9241		-19.2438	-8.07589
		480	625	405	77.5002	50.2201		77.5002	18.2201		77.5002	-13.7799		77.5002	-45.7799		45.5002	50.2201		45.5002	18.2201		45.5002	-13.7799		45.5002	-45.7799		13.5002	50.2201		13.5002	18.2201		13.5002	-13.7799		13.5002	-45.7799		-18.4998	50.2201		-18.4998	18.2201		-18.4998	-13.7799
		481	412	949	51.0881	117.676		51.0881	85.6762		51.0881	53.6762		51.0881	21.6762		19.0881	117.676		19.0881	85.6762		19.0881	53.6762		19.0881	21.6762		-12.9119	117.676		-12.9119	85.6762		-12.9119	53.6762		-12.9119	21.6762		-44.9119	117.676		-44.9119	85.6762		-44.9119	53.6762
		482	511	895	63.3641	110.98		63.3641	78.9802		63.3641	46.9802		63.3641	14.9802		31.3641	110.98		31.3641	78.9802		31.3641	46.9802		31.3641	14.9802		-0.635873	110.98		-0.635873	78.9802		-0.635873	46.9802		-0.635873	14.9802		-32.6359	110.98		-32.6359	78.9802		-32.6359	46.9802
		483	587	584	72.7881	72.4161		72.7881	40.4161		72.7881	8.41614		72.7881	-23.5839		40.7881	72.4161		40.7881	40.4161		40.7881	8.41614		40.7881	-23.5839		8.78815	72.4161		8.78815	40.4161		8.78815	8.41614		8.78815	-23.5839		-23.2119	72.4161		-23.2119	40.4161		-23.2119	8.41614
		484	502	580	62.2481	71.9201		62.2481	39.9201		62.2481	7.92014		62.2481	-24.0799		30.2481	71.9201		30.2481	39.9201		30.2481	7.92014		30.2481	-24.0799		-1.75188	71.9201		-1.75188	39.9201		-1.75188	7.92014		-1.75188	-24.0799		-33.7519	71.9201		-33.7519	39.9201		-33.7519	7.92014
		485	534	571	66.2161	70.8041		66.2161	38.8041		66.2161	6.80414		66.2161	-25.1959		34.2161	70.8041		34.2161	38.8041		34.2161	6.80414		34.2161	-25.1959		2.21613	70.8041		2.21613	38.8041		2.21613	6.80414		2.21613	-25.1959		-29.7839	70.8041		-29.7839	38.8041		-29.7839	6.80414
		486	574	566	71.1761	70.1841		71.1761	38.1841		71.1761	6.18414		71.1761	-25.8159		39.1761	70.1841		39.1761	38.1841		39.1761	6.18414		39.1761	-25.8159		7.17614	70.1841		7.17614	38.1841		7.17614	6.18414		7.17614	-25.8159		-24.8239	70.1841		-24.8239	38.1841		-24.8239	6.18414
		487	784	522	97.2162	64.7281		97.2162	32.7281		97.2162	0.728129		97.2162	-31.2719		65.2162	64.7281		65.2162	32.7281		65.2162	0.728129		65.2162	-31.2719		33.2162	64.7281		33.2162	32.7281		33.2162	0.728129		33.2162	-31.2719		1.21619	64.7281		1.21619	32.7281		1.21619	0.728129
		488	461	505	57.1641	62.6201		57.1641	30.6201		57.1641	-1.37987		57.1641	-33.3799		25.1641	62.6201		25.1641	30.6201		25.1641	-1.37987		25.1641	-33.3799		-6.83589	62.6201		-6.83589	30.6201		-6.83589	-1.37987		-6.83589	-33.3799		-38.8359	62.6201		-38.8359	30.6201		-38.8359	-1.37987
[truncated: 4,520 more rows]
[truncated: 63 more columns]
